# Supplementary material for: Nucleotide-level prediction of CircRNA-protein binding based on fully convolutional neural network
Source: Front Genet. 2023 Oct 6;14:1283404. doi: 10.3389/fgene.2023.1283404 (PMC10587422; doi:10.3389/fgene.2023.1283404)
Supplement: Supplementary file 2 [file Table1.XLSX]

## Sheet: FCN_all_motif
Protein Name	Motif Found by CPBFCN
AGO1	UAUAGUUUUU		Table S21. All motifs predicted by CPBFCN from 37 datasets.
	GGCUACGUUU
	CAGACUUUUC
	UAUUUAUACA
	GUUAGAGAUU
	CAUCUAUAAG
	AUGUAAAGUU
	GUGACAUAAU
	CACAGGAAAC
	GUUCGCGGCA
	UCAGACUAGG
	UCCAUUUACU
	AUGUUCCAGC
	CUUCCCUUGU
	GUUUCAAAGU
	CAGGCAUUUU
	ACUAGCAACA
	ACCCUUAUGC
	AUUGCUCAUG
	GUGCUCUGUU
	AUCAGGUGGA
	CUAUCAUCUA
	AAUGACAGGA
	UCUACUAUUU
	AAAAAGCAUC
	GAGAAAGAAA
	AUACAGAUUC
	ACUUAAAUGU
	CAUAUGAGAC
	GCUGCCAAAG
	CACUAUUGAU
	CCUAACUGAA
	CAAGAUUUUU
	CAUGGCUGUG
	AGUUGUUGUU
	AUAAUUUCCU
	UAACUUCAAU
	AACCCAAAAA
	AAAAUGUUAA
	GUAAACCUUG
	CGGCAGGCAA
	UCAGCCAGAU
	ACAUCAAAAA
	CCUGACUGGC
	AAGAAUGUCU
	AGGAUCUGAA
	GAGAUUUUAG
	AUAAAGUAAA
	UCGGCAAGCU
	CCAAACAGUU
	AGCCAGAAUC
	UGGGAACUUA
	AUAGUCAAAU
	GGGCCUCUGU
	GAGGCUGCAU
	UCUGCUUGAG
	UUUGGCGCUU
	AUUUCAAAUU
	AGACUUGACA
	GCCAUUGUCA
	AUACUUUAAU
	AUAUAACCUC
	UUGUGAUAUU
	AUCAUCGAAU
	ACUUCCUUUA
	CGGGGCCUGG
	UUACAUGACU
	UUGGUGAGUA
	CCUUCACGGA
	UUCUGCCUUA
	UUGGAGCAAU
	GUCUAGCCCA
	CACAUUCGGA
	CCCACUAAUG
	GCCGCCAUGG
	UACCUUUUCU
	AUAACAUAAG
AGO2	GCAUCUGUCA
	AAAGACUUUU
	UACAGCCAUU
	AAUUAAAUAU
	GGGACCACUA
	CCUGCAGCUG
	GCCAUUCGAG
	UCUCAAUUGC
	CAAAAUGCGG
	GCUGCGGUGG
	UUCCUGCCCA
	ACUUUUGCAA
	GAAAGAUUUA
	GGACACAGUU
	UGGGUUCGCA
	AUUAAAAUAG
	UGUGACAUUA
	CCUCCAGUAG
	AUCAAGAUAA
	AUGGUCCAAU
	UACUCUCAUA
	ACAUUGAGCA
	CAACUAUUGC
	AAUGUCAUAA
	CAAAAAAAAU
	UAGCUGAGAC
	ACAUAUUUUU
	CAUUUGAUCU
	GCAUCAAAAU
	ACUGCAAUAU
	UAGAGCAUGG
	AAAAAUGUUG
	UUUAAAUAUU
	UUGACUGCCC
	CAACAUUAAU
	UGUAAAAAGA
	ACCCAUUCCU
	GGUCCGCUGC
	UGGGUUGGGA
	GCAGAGAAGG
	GAUCUCACGA
	AAUACUUUAA
	UAUUUUUGCG
	AUUAAUUCUA
	CUAAAAACUU
	CUGGCUCCCG
	AAAAUUAUUG
	GGAUGGCAGC
	CUAAUAUACA
	UCUGCCAAGA
	GAAGAGGCUA
	GAUUGAUAAC
	AGAUCAGAGG
	AUUUAUUCAU
	UAAAAGAGGA
	UCGAUUCAAG
	UUCAAAAGGU
AGO3	AAUUGGCGUU
	GGCCAUCCCU
	UGGUGCAGGA
	UCUUGUUCAA
	CUUAUCCGUA
	AAGUUGAAAU
	GCUGCCACCU
	CGUGCUGUCU
	CAUUUUACGC
	UGCAGCGACA
	UUUUUUUGGG
	CACCCAAUAA
	GGACAGUCCA
	ACGGGAAUCA
	GUAACAUGGA
	AGGCUAACCA
	AUGGAGCUCU
	UGCAGGAUAU
	AUGACUGCCU
	UUAUGGCUUC
	UAAAAAGAAA
	UUACACUGGG
	UAGCACCUAC
	UUCAUCAAGA
	UACCCAUACU
	GAGCCCACUA
	GCGGUGCUAU
	AAGCAUAUGC
	UCAUCCAUGG
	UUUUCUGCGA
	CGACUAUGUC
	CAUUCAUAUA
	GGGAUCGAGC
	CCAUCAUGGA
	GCUUCCCUUU
	UUAGUUAUAU
	UAACCUUGCU
	GCUGCACGAG
	CUCUUUAUGC
	UCAUCAGCUA
	UUUGAAGAAC
	GCUAAUCCAU
	UCUUCCAAUG
	CACUUUCCCC
	UGAUGAAGAA
	UGGAACUCAU
	GCCCAGUGCC
	AGACAUCUCU
	UAACCAUUCC
	CGCUUCUACC
	GUAGCAAAUU
	UACGGUACUG
	AUCCUGGCCU
	UGCACCAGAU
	AUAUAACUUU
	CGACUACACC
	AUGGCGGGAA
	CUGAUCUACC
	GCAACAACGC
	GUCUGCCCAU
	GUCCACAGAC
	CUGCUCUGGA
	ACUUAGUUUC
	CUCUGCCGGA
	UUUGCACCUG
	UAUUGAUUUU
	GUACUAGAAA
	AAUUUCAUAU
	CCCAGAGUGU
	CACCAUUAAC
	CAUGCCUCUC
	UUCAUGACCC
	AUAUUCUGGA
	CCAUAGCAGA
	GGCUAGAGGU
	GCUUUGGUAU
	GGCAGUCCAC
	AUGCCAACAC
	UAUAGCUGGC
	UCAGCCACAU
	UGACCGCAUG
	AGGUAUAACA
	UAGAAGUGGA
	CUUCUACCUA
	UUUUUGCACU
	CCAUUGGAGA
	GUCCUCUCUG
	GUUCGUUUCU
	GUGAACAGGA
	UACCAGCGAU
	UUAGAUCAAA
	CCACUGACUU
	UACCAGCUGG
	GAGAUCCAGC
	CUUGUAACAC
	UACUCACAUG
	CCCUGCUGAA
	UCCCUCUGAU
	UAGCUGCUGA
	CUAUACUCGC
	GGCAUUCAGA
	GCAAAUGCCU
	GCUAAAGCAG
	UUUGGAUUAU
	AGCACUGUAU
	UCAUAUGGUA
	AUGUGUAAUA
	GCAGGUACUG
	UGCCGGUCAG
	AGGCUGAUCA
	UGCCGCAGAA
	GUGCUGGUCU
	CCCUGCCUGC
	GACUUUGAAC
ALKBH5	AAAAGGUUGC
	ACCCCCCAUC
	UGUGUCUAAA
	AAUCUGGAGG
	GAUCCAGUGG
	UUAGCCAAGG
	UGAGGUGAGA
	UUCAACAUGG
	ACUCCGCCUA
	AGAUUUUGCG
	AUUUGGGACC
	UCUCGACAUU
	GGAUUCAGGA
	AGUAUGAGUU
	CAUUUCGUCA
	UGAGAACUUC
	GACAUAGAAA
	CAUGCUAUGG
	AGAUGGCUUU
	GACCUCUCGC
	AGCCAAAGCC
	AGAUCAACAG
	AGCAGAUUCA
	AUUCUGAGAA
	UUUCAACAUC
	GAGUAGUUGG
	GUUUUUAAAC
	ACCUUGCCAC
	UCACAUGACA
	UGAACCUCCU
	CAAACUUCGU
	CAAACACAAG
	CCUAAAGUUU
	GACAUAUUCA
	GGUCACCGCC
	CUGGUCAAGU
	UGGCAACAAC
	AUUUGGAGCU
	UCCUCAGACU
	AGUCCUCCAU
	GUAGUAAUAG
	AUAAUGAUUU
	GAAGUUGCUA
	UGGGUAAUAG
	AGUGCAUUAA
	CCAUCAAGAA
	UAGCGCCAUU
	UGAGCUCCAU
	AAGUUGGUCU
	CUUCCCAUCA
	GAUCACGUUU
	GAAUAAAAUG
	AUUCAGAAUU
	AAAGCACAAU
	CGCCUGAAUC
	CGAAGCAGUU
	CCCCCUCAUU
	AAGUUAGACG
	CCAUGAUCUC
	AAUAUUGGGG
	AUCCAUAUAA
	GCCAUCCUGA
	AUGACAAGGA
	UGAGUUUGUC
	AUCCUCAGGG
	GGACUUCAGG
	ACUGCCGCUG
	CAGUGUGAAU
	AUCGCCAAUA
	CAAGAGAUCC
	ACUCUGCUUA
	ACUGAGAAUU
	AAGUUGGACC
	GGACAAUGAG
	UAGCUUCUCC
	CAGACGCAGC
	GAGCAAGUCG
	UUCGGAACAG
	AACAUGCUUU
	UUAUGGUUCC
	GAGACUUUAU
	UCACCUCUAG
	UUCUCUACAA
	GGAUUCAGUC
	CAUGGCUGAC
	AUGACCAUAA
	GAUCAAUGUA
	CUGACGGACA
	UACAGAUUGG
	AUGAGUGGAC
	ACGAACGACU
	ACCCAAGUGG
	GAUUCAGGAC
	ACUGGGACAA
	UACACACAGA
	UAUGUGCAUG
	AUCAGGAGUC
	UUGGCAUUUC
	UGUGCAGAAC
	UCAAGCAGUU
	UUCUGACAGG
	GACUCACCCG
	UAGGGACACA
	UCUGGGAGGA
	AGAACAGUGA
	GGCCUAGAAU
	GUGUUGAAAC
	UAGCUUCAUU
	UCAAAUUCCG
	CACCAAAGAU
	UACUAGAAUU
	CGGUAGAAAA
	AGAAGUCAGA
	GGAGGAUCAA
	GAAAGUCCUA
	GAGUCCGAGA
	GUGAAAUUGG
	CUCCCGAUUU
	ACGCGAUUCC
	GAUUGCCGAA
	UCCGAAUGGG
	UCUGUUGCUC
	AGUGUAUGCC
	GACACAUGGU
AUF1	UCUUACGAUA
	AAGUUUUUCU
	UUUUUAUAGU
	UCCAGUGGAC
	UAGUAAGUUG
	UUAGCAAUUA
	GCUAUAAUUU
	AGCUAACUCU
	UAUAAUAUAU
	UAUACCCUAA
	UGUAUGUAUU
	AAGUAUUAUU
	UAUUCUCUGA
	AAAAGUGAAG
	UUCACAUAGU
	UUGCAUAUAU
	GAGCCACAGG
	GUCAUGCAUA
	AAAUUUAUAU
	UCAGUCAGUA
	ACCACAUAGA
	CCCUGAGGCU
	AUCUAAAAUU
	CAUUCAGUUA
	CAUUUUACUU
	AUACAAACUG
	GAUAUAAUUU
	CUACUUUCUU
	AAGUUUUUAA
	UGGGUACUGG
	GUGCUUUCAG
	CAGACUAUAU
	UGGAAAGGGC
	CCUUUGCUAC
	UUUAUUAUUU
	AUUAUAAUUU
	UUGUAUACUU
	UGGCCUAACC
	GAGCUUCAAG
	UCUUCAAUUG
	UAAGUCUAAC
	AGUUCAAUCC
	AUUACCCUUU
	UAAAUAAUGA
	UUUAAUAAUG
	AACUUAUAUA
	UAAGUCAUUU
	AAUUGAAUCU
	UCUUAGACUU
	AUUUAAUUGU
	UGUAAUUCUU
	GUAUAUGCUG
	GUUUUAAAUG
	UUAGCUUUUC
	UUUACUCUAA
	CUUUUACUAA
	AAUUUAUAUG
	AGUGACAUUA
	ACAUGUACAG
	AUUUGUUUAC
	UUUUUUUGUA
	UGAGUCAAAA
	UCUAUCUUUC
	GUAAAUUAAA
	UCUAAAUGUU
	GCACUUUCAA
	UGUUUUCAGU
	GCUUUUACAC
	AUUCAAUUAC
	UCAUGUAAUA
	GUUAAAAUGC
	UUUAUUAAAA
	UAUUUUACUC
	UGUUUUUAAU
	ACUCACCACA
	GCUAACUUAU
	UUUAAAACCU
	CUUUGCAGUU
	GUGGCACAUA
	AAUUAACUGC
	CUUUUAACUU
	AGUCAUACUU
	AUUUUCCUUA
	UCUAUUCUAU
	UAUUUACUUC
	GGGAUCAGAU
	UAUAAUUAUU
	GAGGUAUAGG
	UAGUAUUGUU
	UUUUUUGGAU
	UAGUGAUUUU
	UCAUCCAUAU
	AUUGUAUUAU
	GGGAGAUUAU
	AUAACUUACU
	UCUAAAUCAA
	CUUAUCAAAU
	UUUUUUUUUA
	UUUAUUUAGU
	AUAGCCUACA
	UAAUUGUAUA
	CUUUAAAGUU
	GUAUCAUCAG
	ACAUGAAUUC
	AUAUUUUCAC
	AGACUAUAUG
	UAUAUCCUAA
	UUUUUUUAAU
	CUGUCAAACA
	UAUUCUUUGU
	UCUAAUUCUG
	UUAGAUAUGC
	UUUAAUUCCA
	CUGUCAGUAU
	UCUACUGUUA
	UUAACAACUU
	UUAUCUCAUG
	AUCAUCUUAA
C17ORF85	AUGCUGGAAA
	AUCAGAUUGU
	GGCAGUGUAG
	CUACACCAUC
	CAGCAUCGUG
	CAGUAAGGAC
	CAUGCCUCUC
	AUUCAGAAAA
	AGUGGCCCUA
	CAGCCAGCAG
	CCCCAGCAGG
	CCGGCAACGA
	CCUAAGACCC
	UCAAUAGUCC
	GAAGACCUGG
	AGCCUGUGUA
	CUUGGAACUU
	CAGCAGCUGC
	AGUGAUGUCU
	GUGGACCGGU
	AAAUUGAGGG
	CUUUGGUAAU
	AUAAAGUGGU
	GAUCAAGACC
	UCCUCAGACG
	UUCAGAAUGA
	GUUUUGAUAU
	AACAAGUAUG
	UGGAAGAAGA
	GCUGCCCACU
	CAGCAGCCUG
	CUCUGAGUCA
	GACAUCGCCG
	CUUCACAGUC
	CUUCUACCAG
	GCAGACGAGA
	AUGUUUACAC
	CAUACAGACU
	GCUGGUCCUG
	CGAGAGAGAG
	ACUUUCCGAG
	GCUCUAGGCC
	CAGCUGAAAC
	CAGACCAGGA
	AGGACCUCCA
	CCUGAAAGAU
	CUGUUUGACA
	AGACUAUACA
	GGCCGAUAAU
	UGCACCUGUU
	UGAACACUCC
	CCGGGAGAUC
	UUCAGAGGAC
	GUGCAGAGUC
	CUGUCGUCGG
	GACUUUGCAA
	CAGUCCGAGU
	UACCUCAGGA
	GCAGUCUCCU
	CGCAACCCCU
	AUGCAACAGU
	AGUGAACCCA
	UGAAGGCAGU
	CACGAAUACC
	UGGUGACCUU
	ACAGCCUUCA
	GGCAACAAGA
	CUUCUGUCAC
	CCUCCUGGCC
	CUGUGCCAUC
	CUCGAAUACG
	UCAGCAAGCA
	CGGCUCCGCA
	UAGAAGACGC
	UGUAGACGGU
	GUGGUAGGCU
	AGACCUGGAU
	UGUACCUAGA
	CUGGAGCCAG
	CUGACUGGCA
	CCAGAAGAGG
	GAGAACCGAG
	UCAUCCAAGA
	UGAUGCGGUU
	GAGAAAGAGA
	AUGCAGGCGU
	UAGAAUUCCA
	GUCGGUCCAU
	CCACCACUUA
	ACCUCUACUG
	GAGACAACAU
	CACCAUAAGA
	AGAAUGGCCC
	GGGUAAAGGC
	GACGGAGGAC
	CCCCUUUGAA
	UAAAUUUCGA
	AGGAACGAAU
	UUUCAACGCU
	ACCCGAGUGG
	UGCUGACACG
	CAAGAUGCUG
	UCAACUAAGA
	ACCCUGAUGA
	UUGACAGGCA
	CUAGGGACAU
	CUUCAGCAUG
	CCCAUCAACA
	CUCCAGGCAG
	GUCUUGGCCA
	UAUAUGUUGA
	AUGAAGAUGA
	UGCAAUGCUC
	ACACUGACUG
	GGGCUGACAA
	UAGAGAAGUC
	UGUAAAUUAG
	ACAUCCCCGG
	AAGCGCGAGU
	UGCAGAUCAU
	CAACCACUUA
C22ORF28	CCUGAUAUAG
	UGUGCUGGUU
	UCUUGAGGGA
	UACUAUAUAA
	AACAUACCUA
	AGGAGAUGCC
	GCAUUCCCGA
	UAGGCAUUGU
	CAGUGAAACU
	UGGACAUCUA
	CUUAGGCUGA
	UCGCUAAUCC
	ACUUCGAAGU
	GCAUGGAUCC
	GAUCAGGGAU
	UGCUCAAGAU
	GAUCCUGACC
	GCGACUAAUG
	UGUAGAGUUC
	GCUGGAAUAU
	GUUCAUCUUU
	CUCACACUCC
	UGGUAAUGAA
	GCAGGCAUGC
	CUAUUUAUCA
	AUGUUCCCCA
	UAUCUACACU
	AGUGUCCUCU
	GCCUUAGGGC
	UUCUUGGAUA
	GGAUAAGUCU
	CAUGGCUAAU
	CAGCUGUGCA
	CCCCUGGGGA
	GGAGUCUGGU
	CCAUUGACAU
	UGGCUUGAUG
	UUUGAAUGCA
	GGUUAAUGAA
	UCGAUUGUGG
	AGAAGGCCAC
	AACUGAAGCA
	GCAUUCAGGA
	AAAAGAUCUU
	AUAACAUCAC
	UCUCUGAGUA
	CACCAACAUC
	UUGGAUAUAG
	AUGAAGACUU
	UUUAGAGAAU
	UGAGCAUUUC
	CUGCCUACAU
	UGACAUGCUG
	GCAGAUAUUG
	GUUCUAGGUU
	GCACCUGGCC
	AAGAAUGCCC
	CUCAAGGUCA
	UAUGAGUUCA
	AAACAAGAAG
	UGGCUGCAAA
	GAUUGAGACU
	GUCUUCUCAG
	CCUAGCAGAU
	CUGUGAUCAG
	GGCUGGCUGU
	CCAUGAAGAU
	AGUACUCGUU
	GUCUGGAACC
	GCGCAUCAUG
	CCUACGGGAU
	GCGGCAACUG
	UAGUUGAUUU
	UGGAGCAUGA
	GUGGGGCUGG
	AUCGACAGGA
	GACCGGGAGA
	GAUCAAUGCA
	GAAUCUGACC
	AAAUCAAGCA
	AUGCAACCUU
	GAUCAAUGAA
	UGGUAACGAA
	UGCUGAUCAG
	AUCGAGGAGG
	AUCAGGCUAU
	CCAACUCAAA
	AGAGAUGAAG
	GUAUUUAUGU
	CCAUAUAAAC
	CCUCACGGAG
	CCCUUCCCGU
	GUCCACUAGU
	ACAGCCAUAC
	AUUUAUGAAU
	GCCAGACAGC
	GGGGAUGAGG
	UCUUAGGGCU
	GUUACCAUUG
	GUAACAAAUG
	CUACUAUCCA
	GAAGCGGAGA
	AAAUGAAGCU
	CUCAUAGAAA
	AUGUUAUGAC
	GAUCAGGUUG
	AGAUGAUGCA
	UGCAGAAUUG
	AUGUGAUAGA
	CAUGAAGCAU
	CUUCACAGGC
	AUCACUGCUC
	GGAGUGUAGG
	GCUCUUAAAU
	CGCAAUUCCC
CAPRIN1	GGUAUUGCAG
	UGGAAUGACA
	UACUGCUGAA
	UAAAGCUGGA
	GGCAGCUGUC
	ACAAGGAUCU
	AGAGUGAUUU
	CAGCGGUUUC
	AAGAGCAGCC
	GAUUAAAGUG
	GCAAAGGUGA
	CCAGGAUCCU
	GGUGACCAAA
	UGAAGCUUGU
	ACAAUAUAUU
	AGUUGCUUUG
	GCUGCCAAUU
	GAUGAACAAC
	CCCCAUUCUC
	ACACACUGGC
	CCACAUACUU
	GGACAGAUUG
	GUGUGGUACA
	AUGUAUAUCU
	UCCUGGAACU
	UUGUGCAGAG
	AAGUAUAAAA
	GACUCCUCUU
	AUGUGUGCCU
	UCUGAGCGUG
	UGCUAUUGAG
	UGAAGGUCCC
	CCGUGGAUGC
	UUUGAAAUUU
	GGAACAACUU
	AGGUGCUGCA
	CUGCUCACUU
	CAACCAUAAG
	GCGUAAUCCC
	GUUCAUUUGA
	UUGGGAUAAC
	UUCCAGUUUG
	GGUUUUGAUU
	CCUAAUGAAG
	GCUAUUGUCU
	UACUCAGGAA
	UGUAAGUCAC
	AUAACUGUGG
	CCUAUAAAGA
	ACAGUGAAGU
	CUUCAGUGGC
	UUCUUUGACU
	UUCCACAUUA
	AUAACUUGAA
	CCAGCCGAAG
	CUGGACCAGU
	CAUGUCAGUC
	CCAGACCCAG
	AAAGUUAUUC
	GCGGAGACUG
	AGGCACUUGG
	GCUGACUGGA
	UUUUGUGGGG
	AGCAAUCGAU
	AAGAACAGGC
	UGGAGCCUAA
	AUUUGGGGGG
	GACACAGAUG
	UUUUCAGUUU
	UUGGGAGCUC
	CGCAGAAGGA
	CACUCCAAGG
	GGCCAAGGGG
	CCAAAGAACA
	GAGCACCUGA
	GCCUUCUGAU
	AGAAAAAGAA
	ACUGAUAUUU
	UACUUAUCAU
	AAGCCUGAAU
	UCAUUCCAGU
	AGGUGGAUAA
	CCUCUACAAG
	AGAUACCUUG
	UGAUAAAGUU
	AUAACAUGGG
	GCUUAAUUCA
	CCCAUCAUUC
	CAGAUUGACU
	UAGAAGAAUG
	AGGAGGCCGA
	GCGAUAUAUU
	AUCUCUUCGG
	GCCAGCCUUG
	GUGAAUUGCC
	AAUUUUGGGA
	CUCCCAGGAA
	GUGACACUUC
	UAGUGAACUC
	GAUCUGGAGA
	UAGAUGCUUU
	AUCAGAGGAG
	UCCUCCUCAA
	AGAUCUGGCA
	AGCUCCUGCA
	UUAUCUUCUC
	ACACCAAUGU
	GUGUGGCACC
	AGUCUCCUGG
	AAAUGAGCUC
	AGCUGGCACA
	AAUAGCAAAG
	UGAUGCCCUU
	GGGACAAACU
DGCR8	AGAAAAACCC
	AAGGACUUGG
	UCUGAUUACU
	UCAGAUCACG
	CCUGGAACCC
	AAUUGCACAG
	AGCUGAAGAA
	ACUGUAGACA
	AUGACUUUGG
	UCAACAUAGA
	UGUGACUCUG
	UGAGCAUUUA
	AGUCCAAGUG
	CGGACUGUCC
	CAUCAGGCUC
	AUGUUGACCU
	GUUGCAUUGA
	AAUCUUUUCC
	CAGGCUGUUG
	UUCUCUGAAG
	GUGGAUAUAG
	UACCAAUUUC
	UGAAAUUGUC
	CUGAUGAACU
	ACCCCACUGA
	AGGAUCUCAG
	AAUCUGGACU
	UUUCAAGGUA
	AGACAGUUAC
	ACACUUUCUA
	UUGGAUUGUG
	CCAUGGUUUU
	AAUGUCACUG
	CUGGACAGAC
	AGAAUCUGGA
	UACUGGGAAG
	GAAGGCUAUU
	AGAACUGUGA
	CUACUAAUUU
	GAUCUGAAGA
	AGCUGCCAUU
	UAACCUUAAC
	ACGAUCGGGA
	UAUAGGUUUU
	CGAAGGAUUA
	CGGAGCUGUA
	CUUAGUUGAC
	ACUAGGACUC
	UUAUAAACUC
	UUCCCCCAGG
	AAACCGGUUU
	GAGGGCUCUA
	GGUCUCAUGA
	GGCUCCUGGG
	UUAAGAAACU
	GAAGACGACU
	UUUUUAGGAC
	UUACUUGAAA
	AUAAUUAUAU
	AGAACCAGAA
	CCUGAGUACC
	UGGCCUCAAA
	CUGACUUGGA
	UUAGUGCCAA
	GUAGGAUCCC
	UCUUUCUGUG
	GGCGAUAAGA
	GAGUGGCUGA
	CCUGCUACCA
	AAAUAUUGAC
	UGGCUGAGCU
	GGCUGGAAUU
	CAUUUUGGUU
	UCCCCUACCU
	AUACUGUCAC
	AACCGUCUGA
	GUUAAAGAAU
	GCGGAGCAGA
	UAGAAUCUGG
	CUAUAUGAUU
	AGCCAACCAG
	GUAGAAUCAC
	CCCUGAUAUU
	AUUGCACAGU
EIF4A3	GACUGCAUUA
	AUGUGGAAAU
	GCGAAUUGAA
	UUUGAGAAAA
	AAGUCUUUUU
	CAAAUUCUGG
	GAGGAGUGUA
	UUGUGUAUGU
	CCCAGGUAAG
	CUGUUGAGCU
	GGAGAUAGUG
	AGGACUUUUG
	ACAGACGUCA
	ACUCCUCCAG
	UGGGGAGAAG
	AGCACUUCCU
	UUGGGAAUGG
	AAAGAAAGCU
	AUUGGAGGAA
	ACAGACUGUC
	AUGGGUGGUG
	AGAUGACGAC
	CUUUAGGGAA
	GGCAAAACCA
	GAGGCUUGCC
	CAGCAACAAU
	GGUAAAAUGA
	ACUAUUAAAA
	AGGAGACUGA
	CAACUUUGGG
	CAACAUUUAG
	GACGACAUUG
	UGGACCUGGG
	UGAACUGUGG
	CAGUUGAUCG
	AACGUCUUUA
	GCUGCUAGUA
	UGUGCCAAGC
	UGAAGAACUU
	AUGGAGAAGA
	GGACUGCAGA
	UUGGAGAAGA
	CAAGUUUGUC
	GCUUUGUGCU
	AAGUGAAGGA
	AAAUUUUUUU
	UUGCUCCAAC
	GGAAGAGGAA
	UGCAUCUUUC
	AAGAAGAAGA
	UUUUCCCCUU
	CUGGACUCGA
	GGAAUAUCUG
	CAAGACGGAG
	UCCUCAAGAA
	CAGAAGAAAU
	AGUGGAAGGA
	UGAAUGAGGA
	AUCACCUGGA
	UCUUCCAGGG
	AAAGAACGGA
	AACAGGACUG
	UUUUUAUUUU
	AGUAGAUGCA
EWSR1	UUCUGUAUUU
	UUAUUUGAGC
	UCGUAGGCUU
	UGGAGCCUAG
	UGGGGCGGUA
	AAAUGAAAAA
	UACGAUCGAG
	UUCCCUCAAG
	CAUGAUAUCA
	UAAAAUUUUA
	UAGAAUGUAC
	GCAUUUAAUU
	AUAAUGCCUG
	AUAGCUUUAA
	GGGAAGUCAU
	CUAAUAAGAA
	UAUGAUAUAU
	CUUCAUUCUU
	UUCUUAUUAU
	AGAAAAAAGU
	GAGAAGUAUG
	UAUCAGCAGA
	GUUACUGUGA
	AAAACGGAUU
	GAUUGGAAGA
	GCAAUCCUAC
	AGUUUAAUCA
	UUAGCAAUAC
	GAACAAUUCA
	AACCCGGUCA
	CUUAAAUGCA
	AAGCAGCAAA
	UAUAAAUGAA
	CUUUAUUUUA
	AUCAUUUAUG
	CUAAUAUUCA
	UCAAUACUUC
	AUAUCAAGUA
	GGCGAGAGGU
	UAACAUAAGA
	UCCUAGCAAC
	UGAAACGGUC
	AGAGCAAAAA
	AGCCCAGCAU
	GUUGCAGCCU
	CAUUCCACCU
	AAAAUACUCG
	AUUGCUUAUG
	ACUAUGAGUU
	AGAGUCCAUA
	UCUGGAUUGA
	CCGCAGCUAA
	CGAUACUUCA
	UUUAAUGAUA
	UCUAAUCAGG
	AUUGCAUGUG
	AGUCUCCGAC
	AUGAUACCUC
	AUAUUUUCAU
	CUUUUACUCA
	AUCUCAAAGC
	GUGCUAAGGG
	UCAUUUUAGG
	AAAUAUAUAU
	CUACAGCAUA
	GGCCGAGAAU
	UUCUUUUAAG
	UACAAAACAU
	AUAUGACGCU
	GCAAGUGUUU
	AGUAAUCAUC
	AAAUAUACUU
	AUAUUACUCU
	UAUGUACAUU
	UGAAAAAACA
	AUUAGAAAUA
	GAUGUACAUC
	ACAAAGUGGU
	UAGUAGAAAU
	CCUACGAACA
	UGUAGGCAAU
	AUGAUGUCUG
	UCUGUGGGCU
	CUCACAGUAU
	CCUAAAGUCC
	ACUUAUCUGA
	CAUGAACAGA
	ACUUGAUCAU
	ACUCAAAGAC
	AUCUACUUGA
	AGACUUUCUU
	UCCUGCAGUC
	UGCAUUUUAC
	GAAACUCAGU
	UGGUGCAAAU
	GAAUUCUAAG
	GGUAAGGUUU
	UUGGAUAAAU
	AAAUCCCCUC
	AUCUUGAAGU
	UCUAUUAUAG
	GUAUAUCAUU
	GGCAGUCUUC
	UUGAUAAUUA
	UACUAUCUUA
	UUGGAAGUCU
	ACUUCAGGAA
	CUUGGAUAAU
FMRP	CCAGCACUUA
	ACUUAACUCU
	AGAGAAACCA
	CAAAAACAAA
	CUACACAGAA
	GAAGCGAAAA
	GGACUUCCGA
	AUGACCUCUA
	UGGGGCAGCA
	GCCCCGAAAA
	CCCGCAGCGG
	CUGUGCAGGU
	UGAGCCUGGA
	UAGCCUUGAG
	UGCUGUGGGA
	CAAGGCAGCC
	AUCGGAUGGA
	GAUUGACGGA
	GUCACCAGCU
	UUAGGCUCAU
	AGAAAUGGGC
	CAGAGCUCAC
	AACUAAAUGA
	UGGAGAGGCU
	UGGAAGAGGG
	AAAGUAAAAU
	CAGACUAUGA
	AGGUAGCGAA
	CGGAAGCCGG
	UGCAGAGCUU
	CAAAAAGAAA
	AUAAUCGGAC
	GUGGAACUCU
	CCCUCUGAAA
	CUGGCGGGGG
	UAUGGCGGAC
	UUUCCAUACA
	AGUAUACGCA
	UCAAGCUGAU
	UCCGGAGAAA
	AAGCUGGCAG
	CUCUGGACUC
	AAAUAACGUC
	GGAGAGAAAU
	UCAAAAAGAA
	UGAGCUUCUU
	AAAAGAAUAU
	UGUUGUGCCG
	UUCCCGUCCU
	CGAGAUGUUC
	CUUUUUCAAG
	CAGCCAAAAG
	GCAGCUGGUG
	CCUUAGCAUG
	AAGAAGCAGA
	AUGACCAGGA
	CUGAGGGAAG
	CCUUCUACAA
	AGCUUUUCAU
	AGUGUAACAU
	CGCCAACAUC
	UUGUGUCAGU
	CCUCAGAAUU
	UAUUGAUGGA
	GCUUCGGUAG
	GGCGCCUGAG
	AAGUCUUGGG
	UACCUGUGGA
	AUUGUUUUUU
	UCGGCCUCGG
	CGGUGGGGGA
	CCCCCUCUCU
	AAAUUGCUCU
FOX2	UGGAUCCAGA
	UUGAAACCCA
	GCGACUGAUC
	AGAAUGAUUA
	GUAGCAAGAC
	CAACUGAGAA
	AUCCUCACCC
	UCACACAGGA
	AAACUGAUGA
	GAGAAUUAAA
	GAACAAAGCA
	UCAGCUCAUG
	UUUAUAGAAG
	AUCGAGAGAA
	UGGACAGAUG
	AAACAGAGAA
	GGCAACAUGG
	GGUAUGAAGU
	CCUGGGCAUC
	GGGAGACAUC
	UUGCAGGGAA
	GCCCCAAAAG
	GGGCAGAGGG
	AGCAUGAGGA
	CCAGAGGCAC
	GGUGAGCAUU
	GUUGUUUUUC
	CCAAAGGCGA
	ACAGAGCAGA
	AACUCUUUGG
	CUCUUUGUCU
	AGAAGGUGCA
	UGGAGUUUCU
	CCAAAUUCAG
	AUGGCAAUUU
	UGCCGUAGAC
	UCACAAAACC
	UUCUUGAAAA
	AAGUCUGGAU
	GGAGCCAGUG
	UCGAUGUCAA
	UUGUAUCUUU
	GUUGUUCUUA
	GAGAUAAUGA
	AUAAUUAUUU
	UCCACAACAG
	CACCUACUGG
	UGAUGUGUUU
	AGAUGUACUA
	UCACCUGCAG
	CAGUACAUCA
	CCAGAACCAA
	UGGGAAUCUG
	UCGUCAUCCA
	UUUGUUGAUU
	GAUUGUGAAG
	AGGAGGACAA
	GUUGGCAUCU
	AGAUGAAGAU
	GAGUCUGAUA
	AGAUACUGUU
	AAAGUUGUGG
	UCCUCCUCCC
	GCAAAAUGAC
	CAGAGCAACU
	GAGAUAAAUG
	ACUGAUCAAA
	UUUAAGGAAA
	GAAAGAUUUG
	GUAUGAACUG
	GUCUUUGCUU
	CCCACAGACA
	GAAGGCCAAG
	GGAAACCGUG
	AUGGACACAA
	CAAAGCGGCA
	UCAUCUACCU
	AAUUAUAUUU
	GAUGGAUUUG
	AUAUGCAUAU
	AGCACAUGGG
	AUCGUGGCCC
	UGGGGUUUUU
	UGAGAGAUAC
	CCCUGGGGGC
	GACGAUACCA
	AGAUGCGGGA
	CUAUGAGACA
	AUGAGAUAUG
	CAUGGACACC
	UUUUUGUGUU
	CAGCAUCUCC
	UAUACCAAGU
	AGACUCGAGA
	UGGACAGUAG
	CAUGGGGAAC
	AAGCUCAAGU
	AGAACAACUU
	GAGAUUCAAG
	GCACAAGGAG
	GAACAGAUAG
	AGGAAAAUGA
	CCAAAAGGAG
	AAUGAUGUAA
	UUGAAGAACU
	CAUGAGAAGA
	AAUUUAUCAU
	GAGGACACCA
	UGUUUAUUCC
	AAAUUUAGAG
	UACCGGUUCC
	CAUGCGGAAU
	ACAUGGACAG
	UUAAUGUCUU
	CACCAUCCUG
	AAGUGCAAAG
	UUUUGUGUUU
	CAACAACAUG
	GCAGGAGGAG
	CUACCAUGCU
FUS	UGAAUUUAAU
	AGGCACAGGG
	CUUUCUCACU
	ACAUGGUGUU
	AAGGUGCAGA
	AUACAUCCUA
	CAGUUCUAAG
	GCCAACUUCU
	ACUCAAAGCU
	UACCUUAUGC
	ACUUUAAUUC
	UCACAGCAAC
	GAGUUGCAGG
	ACAAUCUUGU
	ACUUUUCUGA
	UCCUCCCCUG
	CUUUUGUCAA
	GGUUUUAGAG
	UGCAGGAGUC
	AGACGGUUAC
	GACAGAUAAG
	GAGGAAGCUU
	UGUAUUCCCU
	AAUCAUUCCC
	GGUUUUUGAU
	AUUGUUCCAA
	GGUUGAUUUU
	UGCAGGUCAA
	CUGCAGCGCA
	AGCUUUUAUC
	CCUGGUCCUU
	AUUCAGUUUU
	AGAUAAAAAU
	UAGAAUAUUG
	GAUUUCCUCA
	UUCAGCAAGG
	GAUGGACUGG
	AAAUUACCUA
	UUGAUGAAAG
	AUCAGCGGUU
	UUCUGAAAUU
	GACCCCUGCA
	UUGGUCCCAG
	GUACUGCAGG
	GGAAACAGAG
	CCCCCUUCUC
	GAAGAAUUUU
	UGAGGUGACC
	UUUUCUUAAG
	UCUGUCUGUA
	UGAUUAAAAU
	UUGAAAUUUC
	UGUUUUAGUU
	UUUUAAAAUU
	AACACAGAAA
	UUGUUUAUAG
	CCUUCUCCGU
	GUGCUCCUGU
	UUUCGAGUCA
	AUCUGAUUUA
FXR1	AUUCAUCGUU
	GGAACCUAUG
	CAUUUUCCAA
	UGCUCUUGCC
	UAUCAUAACA
	GCUCAAGAAA
	GAUCAAGCAG
	UUUUCUUUCU
	AUCCUCUUCU
	AAUGCUUUAC
	UUAACUUAAA
	AUCCUUCAUU
	UUGUGUCAGG
	GGUUCUAAGA
	CCUAAGUCAA
	CACUCAUCAA
	GACAUCAUUA
	UUGAUACAAA
	AGAUUCAACU
	AACUAGGAAU
	UUAACCUCAG
	UUGCGAUAAA
	UCUUGUUUCA
	CACUUUUUUU
	AUUCACCAUU
	ACAUCUAGUA
	AGAAAAAGCC
	CUAACAGAAC
	ACCGAUCUCA
	AGAGUUUGAA
	ACCUACACUU
	AUUUUAUAAA
	GAGAUCUCUG
	GCUAUCGGUG
	GGAAUGAAUG
	ACAACUUCCU
	GUCUCAGCUC
	CUUUUUCAAC
	UCCUAGUUUG
	UUCUACUUUC
	CCAGUGAAUA
	AACAGAAAAC
	UUCACUAGAG
	AGCCUGUAUU
	GGUUGAGUCA
	GCUAUCUACA
	UCCUCCAGCA
	CCUUAAAAAU
	UUGGCAUACA
	AUUCAUUCAA
	ACUCAAGAUG
	UCCUAAGUGA
	UACAUAUGGC
	AUUCUCCAAA
	CCAUUGGAAG
	UAAAAUGAAA
	UAAUCAUACU
	AUGGUGGAGU
	CAAAACCGUG
	AGACAUUGAA
	UUCAUAAGUU
	AUCUUAAAUU
	UAUGUAAUUC
	GUCAUAAAGA
	GGUUCGUUCA
	CAACCUGAUG
	AUUAAUAAAA
	AAAAACCUCC
	GUUAUUCAUG
	AUAUACAUUC
	AUAAAAAAAA
	UCUUGUCUUU
	GUAGCAAAAU
	GUCUAUUGCA
	UUAUCAAGGA
	UGUACAACAU
	UGAUUUAAUU
	UGGUGAUCAA
	AAGUCAGUUA
	UUGACUCCAA
	AUAAUUUUCA
	AACAGAGCAA
	GAAGGUAACU
	AGCUAUGUUU
	CAUAUUAGGA
	CUACAAUGGU
	AUGAGAAAUA
	UUAUUUAAAA
	GAAUUUGGAU
	GGGUUUCAAA
	GCUAGAUGGU
	UUUAAUGAAA
	GCCAAUUAAG
	AAAAGUUUGA
	GCUGUACAUA
	UUAAAAGGCA
	UAAACAAUAC
	AAAAGUUUAU
	AGAGCAAGUU
	CAAUAACUCU
	UAAUCAGGCG
	UAAAAAUGAA
	GUUUGCCUGA
	CACUUCACUU
	CUCUUCAGUU
	AUAAAAUGUU
	AACAGAAUUA
	UUAAUCUAAU
	UUUAUUUCUG
	UGUUUGCCAU
	UAACAGAUAU
	AUUCACAGAG
	AUCAGAUUUG
FXR2	UCGCACUUCU
	GAAGCUUUCU
	GCCCAUCAUC
	CACUCCCAAU
	CUCACCACAC
	CCUGCAGCAA
	GUUUAUAAAU
	GCCAUGGGCA
	UCCAUCAUGG
	CUCUGCCAAU
	ACAACAACAU
	UGUAAAUAUC
	AAAGAAGAAA
	UUUCUAUGAA
	CUAGGCUACU
	UUAAGUAAAA
	CAGGCUCUGU
	GCCAUGACUG
	GUUGCAGGAC
	UAAUUACAGA
	GAGAAAUUAU
	CCAAGGCAAG
	UCUCCAGAUA
	GAGUCUGAGU
	UAUGAUAUUU
	CUCUGGUUAU
	ACCGAGGUCU
	AGUGACGGGU
	AUAUAAAUGG
	UACUGAGGAC
	CUAGCUCUGG
	AUCUAGUCUG
	ACGAUGAAAU
	UGACUAGUCA
	UUUCCCUGUU
	UCUCGACUUC
	ACUUGCUUUG
	AGUUCAACAA
	UGCAUACUGG
	AAGUCCGCUU
	GCGUGAAGUG
	CAGGACCAAG
	UACUUUCGAU
	AAGACCUCGG
	GGACUGGAUA
	UGGGCGCUGU
	GCAGCUGGUG
	AUCAGCGACA
	UAUAGUAGAG
	UGGAACUGAA
	GCAAGGAUGA
	GAGUCACAUU
	UGAGUUUGAC
	UGAGGUUCCC
	GAAAAUUGCA
	GAACAGAAGG
	CUGGGACAUG
	AAGAAUUUAU
	CUCAAAAUCC
	GAGAGAGAUC
	UGCCUCACUA
	UUAUAUCCAU
	UUUUUAUAAU
	GGACUAUGGU
	GCUAGUUACU
	GUCUGGCUGC
	AACAAAGGUG
	UAAUCAGUAA
	UGAGCCUGCA
	GGCAGUUCCA
	GAACGAUGGC
	UAACGGUGGA
	AGUGGACUGC
	UGUCUAGAAG
	CUUUUAACUG
	CUGCCGAGGC
	GUCAAACUCA
	UCCUUGACGU
	GAACACUGUG
	GAUCAUAUGC
	ACGGUUGAGA
	GGCAUGUCUG
	UCUGUGAGAU
	CUGUGGCUCU
	GUCUAAACAA
	GCGCAGUAAC
	AAUGAUGGAU
	UCUGUGUAGG
	AAAUAACAUU
	AACAACCUUC
	ACUUUGAGCA
	GAACUUAAGU
	AAGUCCAGUA
	CUACAGGACG
	CAUGGACCUG
	CAAAAGAAAU
	AUCCAGAAUC
	AACAAAUCGA
	UAUGAUGGAC
	GCGUAUGCUA
	GUAAUUGAUG
	ACUCAAACUU
	AGACUGUCCC
	CCACUGGUUA
	UACUGUAUCU
	ACAUCCAAUC
	GCUGUGAACC
	AUUAUAAGAA
HNRNPC	GUGGUUUUGA
	CAUUUUGUAG
	GAUUGCAGUU
	AAUUUGAUCU
	CUUCUGGUGG
	GAUGGCAGUU
	AAGUCUUUAG
	UUUAGCCAUU
	UUGCUUUUGG
	GGUAAAUGUU
	AGUUGAUUGU
	UUUGCAUUGC
	CAUGCAAGUU
	UUUUACAGGC
	UGCAGUUGUU
	GCAGUUUUAG
	UCUUCGCCAA
	GGAAUGUCAU
	AGUUAUUCUU
	GUGCAGAUAU
	CUAGUCUGGC
	UCAUUAAGUU
	CUGGGAUCCA
	AGCUAUUUAG
	UUUUGCUUUU
	GGUUUUACUU
	CUUUCUAACU
	UUGAUUCCUU
	AUAGCAAUUC
	CUGAAGAAAG
	UAAAUGAUUG
	UAAGGAUAGG
	UGAUGGCUUU
	CUAAUGGAUA
	CCAGUUGUGC
	UUUUGAUUUA
	UCAUUUCCCC
	CCAGAUUAAG
	GUACUUUUCU
	AUGCUUUUUU
	UUUGCUUUUU
	CUUUUCUUGC
	AGAUGGUAGC
	UAGCUUUUUU
	GAAGUUAUCU
	CCUUCUUAUG
	CAUUCGGCCU
	UUGUUGAGGU
	GUCAACUUUG
	CAUUUUUUGU
	UGGUUGCCAU
	GCACAUGCAU
	CUAACAAUUU
	GUAUGUUCUU
	CAUUCUGUUU
	CUGUAUCUAC
	CUUUUUGAGG
	CUUUAGUCUG
	UUUUGAGUUC
	UUUUGCGUGA
	UUUUUUUUCU
	CUGCCAUGGC
	UGUGCAGUUG
	UUGUCAAAGU
	GUGUGAGAGU
	UGUCUGACUG
	GCCAUUGCAU
	GUGCUAACCU
	GGUUUUCUUU
	UUUUUUAUGA
	AUUGCUUUUG
	UUACAAUGAU
	CUCUGAUGCC
	UAUCAGCUAG
	UGUGAUUCAC
	GUUGUUGUUU
	UUCGUUAAUU
	AAAUUUGUCU
	AGCCACAAGC
	UAUCUAUUCA
	AAAAAAGCUC
	UUAACUGUUG
	UUAAAGGUUU
	UUAGUUGUGA
	UAGUAUUCCA
	UUCCUAUUUU
	AGAUUGCAUA
	AAAGCAGCCU
	GCAGUAGCUC
	AAUGUCUAAG
	GCGAUUUUUU
	AUUGUAGUUU
	UAACUGGUGU
	UCUGAUCGUA
	CACGCACCUG
	UGCCCUUCUA
	GUCUUUGGAU
	GCUUUAGGUA
	UUUAGCCGAG
	GUGUUUUUGA
	CUUUGUAAAC
	AAUCCUUUAC
	CUUUAAUCAG
	UUGUCAUUGU
	UGACUAGGAU
	AGGUCACACA
	UUCUUUUGCC
	UAAGCUAAGA
	GAUGUUACUG
	AUUAUUAACA
	GCUCUGUCUC
	AGAUAGUCCU
HUR	AAGCUGCUAA
	GCACCACUGC
	GGGACCUGGG
	AGGACUACAC
	GGGGGCACUG
	GAACAACCCA
	AAUAUAUCAA
	UCCAAAACAU
	UUCUCCAAAA
	UGGGACCUGG
	CCAGGGCGCA
	UUUUUUAAAG
	CCGGUUGUCA
	UUUUUUUUUU
	CAGUGGUCCA
	CACCCCCCAC
	UGCUGGCCUU
	AUAAAUAAAC
	CCUCGCCCAG
	AAUAACGCCG
	AAUCUCUUAA
	GAGGAGAAAA
	UGACCCAGGA
	ACAACAAAAA
	UUAGGUCAGA
	UUACUUUUUU
	CCUCUUUUCU
	CAUGCAACUG
	ACCACCUGCC
	GGCAAUUUCU
	CUGCCCCCCC
	UUCGUAAUAC
	AAAAAUGGGC
	GUCCAUUAUA
	GAACAGGAGG
	GAAGGCGCUA
	AAAUAUUCUC
	CCCGCCCUCU
	CGAGCAGCGA
	UUUUUUUUUA
	UUUGUUUUUU
	GGUUUCCAGU
	AUCGCAUCCA
	AGCAGAAUCG
	CUGUAUCCUC
	AUGUUAUAAU
	CAGAUUGUUC
	GCGAAACAGC
	UUUUUACAUU
	UAUGAUACCC
	UACUUUUGAC
	CCGUCCGCCU
	CCUGGGCCCC
IGF2BP1	AUAGGAAAAC
	UAUUCUUAGU
	UAUGCUCACG
	UUAUAAUGAA
	GGGGCCCUCC
	ACAUCCAUCC
	AACAAAGUGA
	GCUUAGAAGG
	UCAUCACCAG
	CUCAGAUCCU
	ACCCAUCUCA
	UCCUGAUUUC
	AGAGAUACAG
	AGUUCAAGAC
	GCAUCACAGC
	UUUAUGAAAA
	UUCUGAACUC
	UUCAGAUCCU
	GAAACUUCCG
	GGUCCAAGGU
	GAACAACUGC
	AAGCCAACUG
	UAGAAGAAGA
	CUCACUCGCU
	GUAUUUUGUU
	AAUAGCAGCA
	AACUGAUCUA
	GACUGAUAUU
	AAUGAACAGA
	CAAGGGCUCC
	ACUGAGGAAC
	GACAGAAUCC
	AUUGAUCCUC
	GCUCCAGCAU
	AUUAAUUAUC
	AAUUCCGGCC
	AGAAUAAAAU
	ACCUCCAGAA
	AAUGACAUCU
	UCCACGGCUG
	GAUGUUGCUG
	AUGAUUGUUA
	UGCACCACUU
	GAUGCAUGUG
	CCCCUAGAAA
	GCGCCACUUG
	CAAAACCAAA
	UAUCCUCUGA
	GAAAGCCCUG
	UCUACCUCAU
	CACCAGGACA
	UCCAUCCUGU
	AAUCAAUACA
	UCAAAUCGAA
	CGUGGCUGGG
	UUCCGUACAC
	UCUGUAGACC
	AAGGAAGACA
IGF2BP2	CAUCUUAUAA
	AUGCAAGGUC
	GUGGCUGCGG
	AAGGAGGUAC
	CGUGCAAGUG
	ACACAAAGAA
	CACCUAUCAA
	UACCUACUUA
	GAAGUCGGGG
	UGUGGAAUAC
	AAGUGCCAAU
	UGUCCUGGAC
	UCAGGCCGAC
	AAAAACGCCA
	GGUUUCAUAU
	UCGAGACUGA
	ACAUCCUCUG
	UCUCCUAUUA
	AAAAAAAAUG
	GGACUGACUA
	UCCAACAAGA
	UAGCUGAUGC
	CCAGUGGUCC
	AAUUAAGGAA
	AGACCUGGAA
	GUAACCAAGA
	UCUCACCUAG
	AAUAAUUAAU
	CAUCAUCAAC
	GAAAGUCAUC
	UAUUUGUAAU
	UCAAGAAAAU
	GGACACCGGG
	AACUCCAUGC
	CCCACAUCUC
	CAUGCAUUCC
	AGAUUGAAGC
	GGAUCUGGAG
	UUUUUUUGAU
	AAGAAUAUGA
	ACCUACAAUC
	CCAACUGCAA
	UUGAGUUUGU
	CAAUAUCAAU
	UUUGGUGACG
	CUGUGCUAAA
	AAAUGUAUUG
	GAGCCAUUAU
	CAAACUUCAU
	ACCUCAUUUU
	AAGUGAUGCA
	CCCCAGCAGA
	GAAAGAAAUU
	UACUCUCAAG
	ACUACCAUUC
	UAUGACACCU
	AGAAGCUCUC
	UGCAUCAACC
	UAUGAAAACA
	CAAACUUAAA
	ACUCAAACCA
	ACUUCAUGUA
	GCUGGACAGC
	ACACAGACUC
	ACUCCAAGCC
	CGAUGUUGGA
	CUUACUUGCU
	AUGACAAUAU
	ACAAGUAAAG
	ACGAGAUCGG
	GCCCUCCUGU
	CAGGCACUGA
	UGUUUGUCUU
	CCCUUGGACC
	CAGACGCUAU
	CACCUGUCUA
	CACACAUUCA
	AUCGCAAAUG
	UGAUAUUCAA
	GGCAGCAUGU
	ACCCAGUAUU
	UUAGCACUUC
	AAAGACAGCA
	UUGCUGCCCA
	GCGGCACCUG
	GCCAUUGAUU
	UGGGGCUCCC
	CAUUUCAGCA
	CACAUCAACA
	GCAGCCAUCU
	AUGAACAUGA
	UCUGGACCCC
	GAAUUCAGAG
	AGUGAAGAGA
	AUAAAUUUUG
	AGAAGCACUA
	AACAUUCAAA
	CCUUAAGUCA
	UCGUCUUCAU
	CCUUUACAGC
	CAUGACAACA
	ACUCCAGGAC
	CAAACAAAGU
	UCCUUAAAGA
	GCUGGCCAUA
	CUUACUGUCG
IGF2BP3	AUUCCAUAAA
	ACUCAUACUC
	CUCAGCAGAU
	AGAACUUGGC
	CCUUUUCAUC
	GCUUGGUCCC
	AGAGUGAUUC
	ACAGAAUACA
	UGGCCACACU
	GGCAAUUGGG
	GAAAACAUUU
	AUGAAAACGA
	UAGGGAUCUU
	ACCCACAUGA
	CGAAGAGCAU
	UCUUCUGGAC
	GAACAGGUCA
	GUCCCCUUUU
	UAAUUUGUAU
	AAAGAGGCAG
	GGACAACUAC
	UGCAGACCCU
	UAUCAGCGAA
	CUGGAUGCUG
	AUUCUGCGGC
	UGUCCUGUGG
	GCUUUUUCAG
	UCAUUGGAUC
	ACUCAGUAAA
	AAUGAUUAUG
	CCGGUUCUGU
	CAGGUUUUGG
	GAAGAAAAAG
	GAGUGACUUU
	GUGCAGAGAA
	AUUCCAGAUA
	GUUCUGCAAA
	CCUGGUUCGA
	UGUUAUAAAA
	GAGAAACAGG
	GACACAUGGA
	UACCCCAGUC
	AAUUUCACCG
	GAUGACAUCA
	GGAAAAAGUU
	AUUAGUCAAG
	CCUGAAGACC
	GAAACCUCUG
	ACAUGCGCCC
	UUAUGAAAAA
	AAACCCUUUG
	AGCAGGAAUC
	AACAGUCCUU
	AAUUAUUGGG
	CCUGAAGUUC
	UAGCACACCU
	GACUAUGGCC
	AGAACUGGGG
LIN28A	UUCUUUCAAA
	GCAAUAAUUA
	GUUCUACACA
	AUUAGACUUC
	UUCAGCCAGC
	AUCUGACCUG
	AAAGUCAGUC
	CUACCCCUCA
	GGGAGAGGAA
	GAGAUUUCAG
	AAAUUUAGAA
	GGGGGUCCUG
	AUCCUCCUGG
	GAAAAAAGUU
	AAUUCAUGGU
	AAUCUUUCGA
	GCUCUAUACA
	UUGGUCUAGA
	CCCGGCGGCG
	AUGUCCAUCC
	UGGAGAUAGA
	CAAAAUCCGA
	UUUUUUUAUU
	UUAAAAGGAC
	UACCGCAGCC
	AGAGACUGCA
	AGAUAUUGGA
	GGACAAGAUU
	UCCUCGAGGA
	GAUCAGCUUU
	UCAUCCCGAU
	ACUAUUGGGA
	UGGAAUUACU
	CUCUGAAUUC
	UAUGGUCACC
	ACAGUGUCAC
	GAUUGAGGAG
	CGUUCUCGUG
	GGAAGAGUUU
	AUGUAAAUAA
	AUCUUAAAAG
	AGUUUGAAAA
[truncated: 1,644 more rows]

## Sheet: FCN_motif_match_known_motifdb
Protein Name	Motif found by CPBFCN	Known motif in database	Known motif sequence	Overlap	Gene Annotation	p-value	E-value	q-value	Optimal_offset
AGO1	CUUCCCUUGU	RNCMPT00044	CCUUCCC	6	PCBP2	0.000451872	0.0460909	0.0398424	1		Table S22. Motifs predicted by CPBFCN from37datasets match the known RNA motifs in the RNA/Ray2013_rbp_Homo_sapiens.meme.
	CCAAACAGUU	RNCMPT00149	CAGACAG	7	ENOX1	0.000287885	0.0293643	0.0275522	-1
	UACCUUUUCU	RNCMPT00268	CUUUUCU	7	PTBP1	1.03077e-05	0.00105138	0.00091507	-3
	UACCUUUUCU	RNCMPT00158	CUUUUUU	7	CPEB4	0.000140955	0.0143774	0.00401129	-3
	UACCUUUUCU	RNCMPT00012	CUUUUUU	7	CPEB2	0.000159492	0.0162682	0.00401129	-3
	UACCUUUUCU	RNCMPT00186	CCUUUCC	7	PCBP1	0.000180739	0.0184353	0.00401129	-2
	UACCUUUUCU	RNCMPT00269	ACUUUCU	7	PTBP1	0.00083565	0.0852363	0.0144156	-2
	UACCUUUUCU	RNCMPT00044	CCUUCCC	7	PCBP2	0.000974294	0.099378	0.0144156	-2
	UACCUUUUCU	RNCMPT00274	UUUUUUU	7	HuR	0.00154159	0.157242	0.0195508	-3
	UACCUUUUCU	RNCMPT00079	UUUUUUC	7	U2AF2	0.00267843	0.2732	0.0297224	-2
	UACCUUUUCU	RNCMPT00167	AUUUUUU	7	HNRNPCL1	0.0042104	0.429461	0.0393501	-3
	UACCUUUUCU	RNCMPT00025	AUUUUUU	7	HNRNPC	0.00443254	0.452119	0.0393501	-3
	UACCUUUUCU	RNCMPT00165	UUUUUUC	7	TIA1	0.00491076	0.500898	0.0396323	-2
	UACCUUUUCU	RNCMPT00159	UUUUUUG	6	RALY	0.00544625	0.555518	0.0402911	-4
	UACCUUUUCU	RNCMPT00077	UUUUUUG	6	TIA1	0.00633978	0.646658	0.0432936	-4
AGO2	CAAAAAAAAU	RNCMPT00043	AAAAAAA	7	PABPC4	6.44949e-05	0.00657848	0.00638434	-2
	CAAAAAAAAU	RNCMPT00064	AGAAAAA	7	SART3	0.000233522	0.0238192	0.00770544	-2
	CAAAAAAAAU	RNCMPT00155	AGAAAAA	7	PABPC1	0.000233522	0.0238192	0.00770544	-2
	ACCCAUUCCU	RNCMPT00186	CCUUUCC	7	PCBP1	0.000113218	0.0115482	0.01027	-2
	ACCCAUUCCU	RNCMPT00269	ACUUUCU	7	PTBP1	0.00107595	0.109747	0.0488001	-2
AGO3	UUUUUUUGGG	RNCMPT00032	UUAUUUU	7	HuR	0.000146385	0.0149313	0.0059421	0
	UUUUUUUGGG	RNCMPT00159	UUUUUUG	7	RALY	0.000166391	0.0169718	0.0059421	-1
	UUUUUUUGGG	RNCMPT00274	UUUUUUU	7	HuR	0.00021035	0.0214557	0.0059421	0
	UUUUUUUGGG	RNCMPT00077	UUUUUUG	7	TIA1	0.000368125	0.0375487	0.00779925	-1
	UUUUUUUGGG	RNCMPT00165	UUUUUUC	7	TIA1	0.00189075	0.192857	0.0320467	0
	UUUUUUUGGG	RNCMPT00158	CUUUUUU	6	CPEB4	0.00323259	0.329724	0.0329656	1
	UUUUUUUGGG	RNCMPT00167	AUUUUUU	6	HNRNPCL1	0.00349464	0.356453	0.0329656	1
	UUUUUUUGGG	RNCMPT00025	AUUUUUU	6	HNRNPC	0.00376973	0.384512	0.0329656	1
	UUUUUUUGGG	RNCMPT00079	UUUUUUC	7	U2AF2	0.00435314	0.444021	0.0329656	0
	UUUUUUUGGG	RNCMPT00012	CUUUUUU	6	CPEB2	0.00435314	0.444021	0.0329656	1
	UUUUUUUGGG	RNCMPT00086	UUUGUUU	7	ZC3H14	0.00466792	0.476128	0.0329656	0
	UUUUUUUGGG	RNCMPT00112	UUUGUUU	7	HuR	0.00466792	0.476128	0.0329656	0
	GGGAUCGAGC	RNCMPT00067	GGAAGGA	7	SRSF9	0.00011059	0.0112802	0.0101077	-1
	GGGAUCGAGC	RNCMPT00154	GAAGGAG	7	RBM5	0.000642458	0.0655307	0.0293596	-2
	CACUUUCCCC	RNCMPT00044	CCUUCCC	7	PCBP2	0.000377443	0.0384992	0.0224417	-2
	CACUUUCCCC	RNCMPT00186	CCUUUCC	7	PCBP1	0.00093297	0.095163	0.0224417	-1
	CACUUUCCCC	RNCMPT00268	CUUUUCU	7	PTBP1	0.00093297	0.095163	0.0224417	-2
	CACUUUCCCC	RNCMPT00269	ACUUUCU	7	PTBP1	0.00093297	0.095163	0.0224417	-1
	GUCUGCCCAU	RNCMPT00063	GCUGGAC	7	SAMD4A	0.000342496	0.0349346	0.0327068	-1
	GCUUUGGUAU	RNCMPT00086	UUUGUUU	7	ZC3H14	0.00106352	0.108479	0.0363745	-3
	GCUUUGGUAU	RNCMPT00136	UUGGUUU	7	HuR	0.00124804	0.1273	0.0363745	-3
	GCUUUGGUAU	RNCMPT00112	UUUGUUU	7	HuR	0.00157489	0.160639	0.0363745	-3
	GCUUUGGUAU	RNCMPT00117	UUUGUUU	7	HuR	0.00157489	0.160639	0.0363745	-3
ALKBH5	AAAAGGUUGC	RNCMPT00038	AGCUUGC	7	MBNL1	0.000242717	0.0247571	0.0246376	-3
	ACCUUGCCAC	RNCMPT00038	AGCUUGC	7	MBNL1	0.000144296	0.0147182	0.0139062	0
	ACCUUGCCAC	RNCMPT00044	CCUUCCC	7	PCBP2	0.000791528	0.0807359	0.038141	-1
	ACCUUGCCAC	RNCMPT00186	CCUUUCC	7	PCBP1	0.00130555	0.133166	0.04194	-1
	CUUCCCAUCA	RNCMPT00044	CCUUCCC	6	PCBP2	5.63639e-05	0.00574911	0.00539133	1
	AUGACAAGGA	RNCMPT00033	ACAAACA	7	IGF2BP2	0.000566108	0.057743	0.0472382	-3
	UAUGUGCAUG	RNCMPT00168	UGCAUGC	6	RBFOX1	0.000409576	0.0417767	0.0395645	-4
	UCUGGGAGGA	RNCMPT00067	GGAAGGA	7	SRSF9	0.00159475	0.162664	0.0476754	-3
	UCUGGGAGGA	RNCMPT00107	GGAGGAA	6	SRSF1	0.00224221	0.228705	0.0476754	-4
	UCUGGGAGGA	RNCMPT00106	GGAGGAC	6	SRSF1	0.00273576	0.279047	0.0476754	-4
	UCUGGGAGGA	RNCMPT00162	CGGAGGA	7	LIN28A	0.00329394	0.335982	0.0476754	-3
	UCUGGGAGGA	RNCMPT00108	GGAGGAG	6	SRSF1	0.00393709	0.401584	0.0476754	-4
	UCUGGGAGGA	RNCMPT00109	GGAGGAA	6	SRSF1	0.00393709	0.401584	0.0476754	-4
	UCUGGGAGGA	RNCMPT00163	GGAGGAG	6	SRSF1	0.00393709	0.401584	0.0476754	-4
	UCUGGGAGGA	RNCMPT00160	GGGAGGG	7	HNRNPH2	0.00429138	0.437721	0.0476754	-3
	UCUGGGAGGA	RNCMPT00022	UUAGGGA	7	HNRNPA1	0.004668	0.476136	0.0476754	0
	GACACAUGGU	RNCMPT00156	GACAGAU	7	CNOT4	0.000219108	0.022349	0.0219108	0
AUF1	UUUUUAUAGU	RNCMPT00158	CUUUUUU	7	CPEB4	0.000933116	0.0951778	0.0493698	0
	UUUUUAUAGU	RNCMPT00012	CUUUUUU	7	CPEB2	0.00123589	0.126061	0.0493698	0
	UUUUUAUAGU	RNCMPT00274	UUUUUUU	7	HuR	0.00166405	0.169733	0.0493698	0
	CUACUUUCUU	RNCMPT00269	ACUUUCU	7	PTBP1	0.000469188	0.0478572	0.0440066	-2
	CCUUUGCUAC	RNCMPT00268	CUUUUCU	7	PTBP1	0.000110869	0.0113087	0.0105886	-1
	CCUUUGCUAC	RNCMPT00186	CCUUUCC	7	PCBP1	0.000368358	0.0375725	0.0175901	0
	UUUAUUAUUU	RNCMPT00025	AUUUUUU	7	HNRNPC	0.000578662	0.0590236	0.0292687	-3
	UUUAUUAUUU	RNCMPT00167	AUUUUUU	7	HNRNPCL1	0.000635264	0.0647969	0.0292687	-3
	CUUUUACUAA	RNCMPT00158	CUUUUUU	7	CPEB4	0.000563878	0.0575156	0.02831	0
	CUUUUACUAA	RNCMPT00012	CUUUUUU	7	CPEB2	0.000914631	0.0932923	0.02831	0
	CUUUUACUAA	RNCMPT00165	UUUUUUC	7	TIA1	0.000914631	0.0932923	0.02831	0
	CUUUUACUAA	RNCMPT00079	UUUUUUC	7	U2AF2	0.00136477	0.139207	0.0316822	0
	CUUUUACUAA	RNCMPT00269	ACUUUCU	7	PTBP1	0.00204307	0.208394	0.0379428	-1
	UUUUUUUGUA	RNCMPT00159	UUUUUUG	7	RALY	5.51004e-05	0.00562025	0.00500372	-1
	UUUUUUUGUA	RNCMPT00077	UUUUUUG	7	TIA1	0.000130418	0.0133026	0.00592166	-1
	UCUAUUCUAU	RNCMPT00268	CUUUUCU	7	PTBP1	0.000617543	0.0629894	0.0322705	-1
	UCUAUUCUAU	RNCMPT00012	CUUUUUU	7	CPEB2	0.000966847	0.0986184	0.0322705	-1
	UCUAUUCUAU	RNCMPT00158	CUUUUUU	7	CPEB4	0.00104259	0.106344	0.0322705	-1
	UUUUUUGGAU	RNCMPT00159	UUUUUUG	7	RALY	0.000919004	0.0937384	0.04475	0
	UUUUUUGGAU	RNCMPT00077	UUUUUUG	7	TIA1	0.00100688	0.102701	0.04475	0
	UUUUUUUUUA	RNCMPT00274	UUUUUUU	7	HuR	0.000402932	0.041099	0.019896	0
	UUUUUUUUUA	RNCMPT00158	CUUUUUU	6	CPEB4	0.000467912	0.0477271	0.019896	1
	UUUUUUUUUA	RNCMPT00032	UUAUUUU	7	HuR	0.000693572	0.0707443	0.019896	0
	UUUUUUUUUA	RNCMPT00012	CUUUUUU	6	CPEB2	0.000878167	0.089573	0.019896	1
	UUUUUUUUUA	RNCMPT00167	AUUUUUU	6	HNRNPCL1	0.00140932	0.14375	0.0229611	1
	UUUUUUUUUA	RNCMPT00025	AUUUUUU	6	HNRNPC	0.00179733	0.183328	0.0229611	1
	UUUUUUUUUA	RNCMPT00079	UUUUUUC	7	U2AF2	0.00202691	0.206745	0.0229611	0
	UUUUUUUUUA	RNCMPT00165	UUUUUUC	7	TIA1	0.00202691	0.206745	0.0229611	0
	AUAUUUUCAC	RNCMPT00025	AUUUUUU	7	HNRNPC	0.00015906	0.0162242	0.00734746	0
	AUAUUUUCAC	RNCMPT00167	AUUUUUU	7	HNRNPCL1	0.00015906	0.0162242	0.00734746	0
	AUAUUUUCAC	RNCMPT00158	CUUUUUU	7	CPEB4	0.000541893	0.0552731	0.0166877	0
	AUAUUUUCAC	RNCMPT00012	CUUUUUU	7	CPEB2	0.000756654	0.0771787	0.017476	0
	AUAUUUUCAC	RNCMPT00079	UUUUUUC	7	U2AF2	0.00156104	0.159226	0.0262971	-1
	AUAUUUUCAC	RNCMPT00165	UUUUUUC	7	TIA1	0.00170787	0.174202	0.0262971	-1
	AUAUUUUCAC	RNCMPT00159	UUUUUUG	7	RALY	0.00261609	0.266841	0.0345271	-1
	UUUUUUUAAU	RNCMPT00274	UUUUUUU	7	HuR	4.50709e-05	0.00459724	0.00396078	0
	UUUUUUUAAU	RNCMPT00158	CUUUUUU	7	CPEB4	0.000192701	0.0196555	0.00615991	0
	UUUUUUUAAU	RNCMPT00025	AUUUUUU	6	HNRNPC	0.000280382	0.028599	0.00615991	1
	UUUUUUUAAU	RNCMPT00167	AUUUUUU	6	HNRNPCL1	0.000280382	0.028599	0.00615991	1
	UUUUUUUAAU	RNCMPT00012	CUUUUUU	6	CPEB2	0.00040658	0.0414711	0.00714595	1
	UUUUUUUAAU	RNCMPT00165	UUUUUUC	6	TIA1	0.000745754	0.0760669	0.0109227	1
	UUUUUUUAAU	RNCMPT00079	UUUUUUC	7	U2AF2	0.00103747	0.105822	0.0126467	0
	UUUUUUUAAU	RNCMPT00032	UUAUUUU	7	HuR	0.0012952	0.13211	0.0126467	0
	UUUUUUUAAU	RNCMPT00268	CUUUUCU	7	PTBP1	0.0012952	0.13211	0.0126467	0
	UUUUUUUAAU	RNCMPT00077	UUUUUUG	7	TIA1	0.00150366	0.153373	0.013214	0
	UUUUUUUAAU	RNCMPT00159	UUUUUUG	6	RALY	0.00283803	0.289479	0.0225934	1
	UUUUUUUAAU	RNCMPT00086	UUUGUUU	7	ZC3H14	0.00308516	0.314687	0.0225934	0
	UUUUUUUAAU	RNCMPT00112	UUUGUUU	7	HuR	0.00365802	0.373118	0.0247279	0
	UUUUUUUAAU	RNCMPT00117	UUUGUUU	7	HuR	0.00675096	0.688597	0.0423761	0
C17ORF85	GAAGACCUGG	RNCMPT00241	GACGACA	7	RBM45	0.000612976	0.0625236	0.0374726	0
	GAAGACCUGG	RNCMPT00153	GAAAACC	7	PABPC3	0.0007946	0.0810492	0.0374726	0
	GAAGACCUGG	RNCMPT00157	AGAAGAC	6	PABPN1	0.00152181	0.155225	0.0478449	1
	GAUCAAGACC	RNCMPT00070	GAUCAAG	7	SNRNP70	9.1898e-05	0.0093736	0.00877208	0
	GCUGGUCCUG	RNCMPT00063	GCUGGAC	7	SAMD4A	0.000275847	0.0281364	0.0280006	0
	UAGAAGACGC	RNCMPT00157	AGAAGAC	7	PABPN1	0.000223419	0.0227887	0.0222065	-1
	GAGACAACAU	RNCMPT00241	GACGACA	7	RBM45	0.000830912	0.084753	0.0380062	-2
	GAGACAACAU	RNCMPT00157	AGAAGAC	7	PABPN1	0.000900695	0.0918709	0.0380062	-1
C22ORF28	GAUCAGGGAU	RNCMPT00023	UUAGGGA	7	HNRNPA1L2	0.000707483	0.0721633	0.0414288	-2
	GAUCAGGGAU	RNCMPT00022	UUAGGGA	7	HNRNPA1	0.00084139	0.0858217	0.0414288	-2
	AUAACAUCAC	RNCMPT00083	AACAUCA	7	YBX1	0.000467192	0.0476536	0.031102	-2
	AUAACAUCAC	RNCMPT00116	AACAUCA	7	YBX1	0.000625182	0.0637685	0.031102	-2
	AUGAAGACUU	RNCMPT00157	AGAAGAC	7	PABPN1	0.000479561	0.0489152	0.0479561	-1
	CCCUUCCCGU	RNCMPT00044	CCUUCCC	7	PCBP2	9.20384e-06	0.000938792	0.000857631	-1
	CCCUUCCCGU	RNCMPT00186	CCUUUCC	7	PCBP1	0.000485446	0.0495155	0.0226174	-1
	GCCAGACAGC	RNCMPT00149	CAGACAG	7	ENOX1	0.000253399	0.0258467	0.0252044	-2
	CUACUAUCCA	RNCMPT00047	ACUAACA	7	QKI	0.000378326	0.0385893	0.0297827	-2
	CUACUAUCCA	RNCMPT00186	CCUUUCC	7	PCBP1	0.000614465	0.0626754	0.0297827	-2
	GGAGUGUAGG	RNCMPT00049	GAGUAGA	7	RBM28	0.000519986	0.0530385	0.0496875	-3
CAPRIN1	UUUUGUGGGG	RNCMPT00159	UUUUUUG	7	RALY	0.000695231	0.0709136	0.0257403	0
	UUUUGUGGGG	RNCMPT00077	UUUUUUG	7	TIA1	0.000743586	0.0758458	0.0257403	0
	UUUUGUGGGG	RNCMPT00187	UGUGGUG	7	BRUNOL6	0.00090606	0.0924181	0.0257403	-3
	CGCAGAAGGA	RNCMPT00036	CGGAGAA	7	LIN28A	0.000424902	0.04334	0.0312368	0
	CGCAGAAGGA	RNCMPT00074	AGGAGCA	7	SRSF9	0.000689645	0.0703437	0.0312368	0
	CCUCUACAAG	RNCMPT00172	ACAAACA	7	IGF2BP3	4.98182e-05	0.00508145	0.00471398	-1
	CCUCUACAAG	RNCMPT00033	ACAAACA	7	IGF2BP2	0.000493936	0.0503815	0.0180402	-1
	CCUCUACAAG	RNCMPT00027	ACACACA	7	HNRNPL	0.000571956	0.0583395	0.0180402	-1
	CCUCUACAAG	RNCMPT00178	ACACACA	7	HNRPLL	0.00159309	0.162495	0.0376861	-1
	CAGAUUGACU	RNCMPT00184	AGUGUGA	7	RBM24	0.000327511	0.0334061	0.0332449	-1
	AGGAGGCCGA	RNCMPT00106	GGAGGAC	7	SRSF1	0.000526471	0.0537001	0.0457278	-1
DGCR8	AGAAAAACCC	RNCMPT00019	AGAGAAA	7	SRSF10	0.000126183	0.0128707	0.00462143	0
	AGAAAAACCC	RNCMPT00064	AGAAAAA	7	SART3	0.000162163	0.0165406	0.00462143	0
	AGAAAAACCC	RNCMPT00155	AGAAAAA	7	PABPC1	0.000162163	0.0165406	0.00462143	0
	AGAAAAACCC	RNCMPT00090	AGAGAAA	7	SRSF10	0.000199077	0.0203058	0.00462143	0
	AGAAAAACCC	RNCMPT00089	AGAGAAA	7	SRSF10	0.000522847	0.0533304	0.00971002	0
	AGAAAAACCC	RNCMPT00153	GAAAACC	7	PABPC3	0.00248559	0.25353	0.0384674	-3
	AGAAAAACCC	RNCMPT00034	GAUAAACG	8	KHDRBS3	0.00309818	0.316014	0.0410983	-1
	AAUUGCACAG	RNCMPT00071	UUGCACA	7	SNRPA	0.000107807	0.0109963	0.0105328	-2
	AAUCUUUUCC	RNCMPT00268	CUUUUCU	7	PTBP1	0.000182042	0.0185683	0.0166007	-3
	AAUCUUUUCC	RNCMPT00044	CCUUCCC	7	PCBP2	0.00110904	0.113122	0.0366995	-3
	AAUCUUUUCC	RNCMPT00079	UUUUUUC	7	U2AF2	0.00120733	0.123148	0.0366995	-2
	AAUCUUUUCC	RNCMPT00165	UUUUUUC	7	TIA1	0.0019863	0.202602	0.0452835	-2
	ACACUUUCUA	RNCMPT00269	ACUUUCU	7	PTBP1	0.000277994	0.0283553	0.0274644	-2
	UUACUUGAAA	RNCMPT00053	AUACAUU	7	RBM41	0.000426125	0.0434648	0.0430473	0
	CAUUUUGGUU	RNCMPT00117	UUUGUUU	7	HuR	0.000377813	0.038537	0.0255019	-3
	CAUUUUGGUU	RNCMPT00112	UUUGUUU	7	HuR	0.000588998	0.0600778	0.0255019	-3
	CAUUUUGGUU	RNCMPT00086	UUUGUUU	7	ZC3H14	0.000877018	0.0894558	0.0255019	-3
	UCCCUUACCU	RNCMPT00186	CCUUUCC	7	PCBP1	8.81914e-05	0.00899553	0.00863348	-2
	UCCCUUACCU	RNCMPT00044	CCUUCCC	7	PCBP2	0.000424335	0.0432822	0.0207701	-2
	AGCCAACCAG	RNCMPT00026	CCAACCC	7	HNRNPK	5.87978e-05	0.00599738	0.00546661	-2
	AUUGCACAGU	RNCMPT00071	UUGCACA	7	SNRPA	5.84294e-05	0.0059598	0.00593103	-1
EIF4A3	AAGUCUUUUU	RNCMPT00274	UUUUUUU	7	HuR	0.000127122	0.0129665	0.00781353	-3
	AAGUCUUUUU	RNCMPT00012	CUUUUUU	7	CPEB2	0.000266738	0.0272072	0.00781353	-3
	AAGUCUUUUU	RNCMPT00158	CUUUUUU	7	CPEB4	0.000266738	0.0272072	0.00781353	-3
	AAGUCUUUUU	RNCMPT00268	CUUUUCU	7	PTBP1	0.00113753	0.116028	0.0177889	-3
	AAGUCUUUUU	RNCMPT00165	UUUUUUC	7	TIA1	0.00127106	0.129648	0.0177889	-3
	AAGUCUUUUU	RNCMPT00032	UUAUUUU	7	HuR	0.00141698	0.144532	0.0177889	-3
	AAGUCUUUUU	RNCMPT00079	UUUUUUC	7	U2AF2	0.00141698	0.144532	0.0177889	-3
	AAGUCUUUUU	RNCMPT00167	AUUUUUU	7	HNRNPCL1	0.00309342	0.315529	0.0302051	-3
	AAGUCUUUUU	RNCMPT00269	ACUUUCU	7	PTBP1	0.00309342	0.315529	0.0302051	-3
	AAGUCUUUUU	RNCMPT00159	UUUUUUG	6	RALY	0.0036684	0.374177	0.0311197	-4
	AAGUCUUUUU	RNCMPT00077	UUUUUUG	7	TIA1	0.00396825	0.404762	0.0311197	-3
	AAGUCUUUUU	RNCMPT00025	AUUUUUU	7	HNRNPC	0.0042796	0.436519	0.0311197	-3
	AAGUCUUUUU	RNCMPT00086	UUUGUUU	7	ZC3H14	0.00460357	0.469564	0.0311197	-3
	AAGUCUUUUU	RNCMPT00112	UUUGUUU	7	HuR	0.00529891	0.540489	0.0332616	-3
	AAGUCUUUUU	RNCMPT00117	UUUGUUU	7	HuR	0.00739357	0.754144	0.0433158	-3
	UUGUGUAUGU	RNCMPT00004	UGUGUGU	7	BRUNOL4	0.000471347	0.0480774	0.0210602	-1
	UUGUGUAUGU	RNCMPT00166	UGUGUGU	7	BRUNOL5	0.000471347	0.0480774	0.0210602	-1
	UUGUGUAUGU	RNCMPT00187	UGUGGUG	7	BRUNOL6	0.00108642	0.110815	0.0323614	-1
	UUGUGUAUGU	RNCMPT00086	UUUGUUU	6	ZC3H14	0.00244001	0.248881	0.0491308	1
	UUGUGUAUGU	RNCMPT00117	UUUGUUU	6	HuR	0.00274898	0.280396	0.0491308	1
	AGAUGACGAC	RNCMPT00241	GACGACA	6	RBM45	0.000280852	0.0286469	0.0270856	-4
	AGAUGACGAC	RNCMPT00073	GACGACGG	6	SRSF7	0.000557459	0.0568608	0.0270856	-4
	AGAUGACGAC	RNCMPT00157	AGAAGAC	7	PABPN1	0.0012005	0.122451	0.0388863	-3
	GACGACAUUG	RNCMPT00241	GACGACA	7	RBM45	0.000460386	0.0469594	0.0432094	0
	AAAUUUUUUU	RNCMPT00274	UUUUUUU	7	HuR	5.13269e-05	0.00523535	0.00255937	-3
	AAAUUUUUUU	RNCMPT00032	UUAUUUU	7	HuR	5.84139e-05	0.00595821	0.00255937	-3
	AAAUUUUUUU	RNCMPT00167	AUUUUUU	7	HNRNPCL1	0.000147489	0.0150439	0.00414712	-2
	AAAUUUUUUU	RNCMPT00025	AUUUUUU	7	HNRNPC	0.000189304	0.019309	0.00414712	-2
	AAAUUUUUUU	RNCMPT00165	UUUUUUC	7	TIA1	0.00119349	0.121736	0.0174307	-3
	AAAUUUUUUU	RNCMPT00159	UUUUUUG	6	RALY	0.00119349	0.121736	0.0174307	-4
	AAAUUUUUUU	RNCMPT00077	UUUUUUG	7	TIA1	0.0015951	0.1627	0.0192116	-3
	AAAUUUUUUU	RNCMPT00079	UUUUUUC	6	U2AF2	0.00175391	0.178899	0.0192116	-4
	AAAUUUUUUU	RNCMPT00086	UUUGUUU	7	ZC3H14	0.00228407	0.232976	0.022239	-3
	AAAUUUUUUU	RNCMPT00112	UUUGUUU	7	HuR	0.00271491	0.27692	0.0237904	-3
	AAAUUUUUUU	RNCMPT00158	CUUUUUU	7	CPEB4	0.00323382	0.32985	0.0257615	-3
	AAAUUUUUUU	RNCMPT00012	CUUUUUU	7	CPEB2	0.00615028	0.627328	0.0449118	-3
	AAAUUUUUUU	RNCMPT00117	UUUGUUU	7	HuR	0.00720879	0.735297	0.0485922	-3
	UUUUCCCCUU	RNCMPT00079	UUUUUUC	7	U2AF2	1.04389e-05	0.00106477	0.000919487	0
	UUUUCCCCUU	RNCMPT00268	CUUUUCU	7	PTBP1	7.17159e-05	0.00731502	0.00315847	0
	UUUUCCCCUU	RNCMPT00044	CCUUCCC	7	PCBP2	0.000203051	0.0207112	0.00596178	0
	UUUUCCCCUU	RNCMPT00165	UUUUUUC	7	TIA1	0.000294648	0.0300541	0.00648837	0
	UUUUCCCCUU	RNCMPT00158	CUUUUUU	7	CPEB4	0.00107495	0.109645	0.0187491	-1
	UUUUCCCCUU	RNCMPT00274	UUUUUUU	7	HuR	0.00127714	0.130268	0.0187491	-3
	UUUUCCCCUU	RNCMPT00012	CUUUUUU	7	CPEB2	0.00156784	0.159919	0.0190341	0
	UUUUCCCCUU	RNCMPT00269	ACUUUCU	7	PTBP1	0.00172875	0.176332	0.0190341	0
	UUUUCCCCUU	RNCMPT00186	CCUUUCC	7	PCBP1	0.00351007	0.358027	0.034353	0
	CAAGACGGAG	RNCMPT00154	GAAGGAG	7	RBM5	0.000427466	0.0436015	0.0402848	-3
	CAGAAGAAAU	RNCMPT00064	AGAAAAA	7	SART3	0.000399273	0.0407258	0.0182124	-1
	CAGAAGAAAU	RNCMPT00155	AGAAAAA	7	PABPC1	0.000399273	0.0407258	0.0182124	-1
	UUUUUAUUUU	RNCMPT00274	UUUUUUU	7	HuR	0.000186781	0.0190516	0.016687	0
	UUUUUAUUUU	RNCMPT00032	UUAUUUU	7	HuR	0.000399462	0.0407452	0.017844	0
	UUUUUAUUUU	RNCMPT00158	CUUUUUU	7	CPEB4	0.0021748	0.221829	0.0459133	0
	UUUUUAUUUU	RNCMPT00012	CUUUUUU	7	CPEB2	0.0030835	0.314517	0.0459133	0
	UUUUUAUUUU	RNCMPT00079	UUUUUUC	7	U2AF2	0.0030835	0.314517	0.0459133	0
	UUUUUAUUUU	RNCMPT00165	UUUUUUC	7	TIA1	0.0030835	0.314517	0.0459133	0
EWSR1	UUAUUUGAGC	RNCMPT00159	UUUUUUG	7	RALY	0.000888205	0.0905969	0.0389711	0
	UUAUUUGAGC	RNCMPT00032	UUAUUUU	7	HuR	0.000986576	0.100631	0.0389711	0
	UUAUUUGAGC	RNCMPT00077	UUUUUUG	7	TIA1	0.00174698	0.178192	0.0389711	0
	UUAUUUGAGC	RNCMPT00165	UUUUUUC	7	TIA1	0.00174698	0.178192	0.0389711	0
	CUUUAUUUUA	RNCMPT00012	CUUUUUU	7	CPEB2	0.000232503	0.0237153	0.0106927	0
	CUUUAUUUUA	RNCMPT00158	CUUUUUU	7	CPEB4	0.000232503	0.0237153	0.0106927	0
	CUUUAUUUUA	RNCMPT00268	CUUUUCU	7	PTBP1	0.00159253	0.162438	0.026214	0
	CUUUAUUUUA	RNCMPT00025	AUUUUUU	7	HNRNPC	0.00178423	0.181991	0.026214	0
	CUUUAUUUUA	RNCMPT00167	AUUUUUU	7	HNRNPCL1	0.00178423	0.181991	0.026214	0
	CUUUAUUUUA	RNCMPT00165	UUUUUUC	7	TIA1	0.00199501	0.203491	0.026214	-1
	CUUUAUUUUA	RNCMPT00274	UUUUUUU	7	HuR	0.00199501	0.203491	0.026214	-1
	CUUUAUUUUA	RNCMPT00032	UUAUUUU	7	HuR	0.00248104	0.253066	0.0285253	-2
	CUUUAUUUUA	RNCMPT00079	UUUUUUC	7	U2AF2	0.0034246	0.34931	0.0349989	-1
	ACUUAUCUGA	RNCMPT00268	CUUUUCU	7	PTBP1	0.000141675	0.0144508	0.0132911	-1
	AGACUUUCUU	RNCMPT00269	ACUUUCU	7	PTBP1	0.000135159	0.0137863	0.0123254	-2
FMRP	AGAGAAACCA	RNCMPT00090	AGAGAAA	7	SRSF10	0.000108867	0.0111044	0.00463304	0
	AGAGAAACCA	RNCMPT00019	AGAGAAA	7	SRSF10	0.000119258	0.0121643	0.00463304	0
	AGAGAAACCA	RNCMPT00089	AGAGAAA	7	SRSF10	0.000256129	0.0261252	0.00663356	0
	UGCAGAGCUU	RNCMPT00085	GCAGCGC	7	ZC3H10	0.000430925	0.0439544	0.0409961	-1
	GGAGAGAAAU	RNCMPT00090	AGAGAAA	7	SRSF10	0.000441961	0.04508	0.020804	-2
	GGAGAGAAAU	RNCMPT00019	AGAGAAA	7	SRSF10	0.000494992	0.0504892	0.020804	-2
	GGAGAGAAAU	RNCMPT00089	AGAGAAA	7	SRSF10	0.00134444	0.137133	0.0376703	-2
	CUUUUUCAAG	RNCMPT00158	CUUUUUU	7	CPEB4	0.000255672	0.0260786	0.0188459	0
	CUUUUUCAAG	RNCMPT00012	CUUUUUU	7	CPEB2	0.000760217	0.0775421	0.0188459	0
	CUUUUUCAAG	RNCMPT00079	UUUUUUC	7	U2AF2	0.000760217	0.0775421	0.0188459	0
	CUUUUUCAAG	RNCMPT00269	ACUUUCU	6	PTBP1	0.00083182	0.0848456	0.0188459	1
	CUUUUUCAAG	RNCMPT00268	CUUUUCU	7	PTBP1	0.00173125	0.176588	0.0287736	0
	CUUUUUCAAG	RNCMPT00165	UUUUUUC	7	TIA1	0.00190501	0.194311	0.0287736	0
	AUUGUUUUUU	RNCMPT00274	UUUUUUU	7	HuR	0.000164429	0.0167718	0.0101417	-3
	AUUGUUUUUU	RNCMPT00159	UUUUUUG	6	RALY	0.000369663	0.0377056	0.0101417	-4
	AUUGUUUUUU	RNCMPT00165	UUUUUUC	6	TIA1	0.000419754	0.0428149	0.0101417	-4
	AUUGUUUUUU	RNCMPT00077	UUUUUUG	6	TIA1	0.00046463	0.0473923	0.0101417	-4
	AUUGUUUUUU	RNCMPT00079	UUUUUUC	6	U2AF2	0.00060565	0.0617763	0.0105758	-4
	AUUGUUUUUU	RNCMPT00032	UUAUUUU	7	HuR	0.00128424	0.130992	0.0179886	-1
	AUUGUUUUUU	RNCMPT00167	AUUUUUU	7	HNRNPCL1	0.00167441	0.17079	0.0179886	0
	AUUGUUUUUU	RNCMPT00025	AUUUUUU	7	HNRNPC	0.00206032	0.210153	0.0179886	0
	AUUGUUUUUU	RNCMPT00086	UUUGUUU	7	ZC3H14	0.00206032	0.210153	0.0179886	-2
	AUUGUUUUUU	RNCMPT00158	CUUUUUU	7	CPEB4	0.00206032	0.210153	0.0179886	-3
	AUUGUUUUUU	RNCMPT00136	UUGGUUU	7	HuR	0.00253359	0.258427	0.0201098	-1
	AUUGUUUUUU	RNCMPT00112	UUUGUUU	7	HuR	0.00311511	0.317741	0.0226649	-2
	AUUGUUUUUU	RNCMPT00012	CUUUUUU	7	CPEB2	0.00412449	0.420698	0.0277006	-3
	AUUGUUUUUU	RNCMPT00117	UUUGUUU	7	HuR	0.00540752	0.551567	0.0337235	-2
	AUUGUUUUUU	RNCMPT00004	UGUGUGU	7	BRUNOL4	0.00799899	0.815897	0.0465593	-2
FOX2	UCACACAGGA	RNCMPT00149	CAGACAG	7	ENOX1	0.00072344	0.0737909	0.045211	-1
	UCACACAGGA	RNCMPT00178	ACACACA	7	HNRPLL	0.00107044	0.109185	0.045211	0
	UCACACAGGA	RNCMPT00027	ACACACA	7	HNRNPL	0.00168583	0.171954	0.0474684	0
	GUUGUUUUUC	RNCMPT00079	UUUUUUC	7	U2AF2	0.000487162	0.0496905	0.0228157	-3
	GUUGUUUUUC	RNCMPT00165	UUUUUUC	7	TIA1	0.000537003	0.0547743	0.0228157	-3
	GUUGUUUUUC	RNCMPT00274	UUUUUUU	7	HuR	0.00182534	0.186185	0.0442662	-2
	GUUGUUUUUC	RNCMPT00077	UUUUUUG	6	TIA1	0.00208375	0.212543	0.0442662	-4
	GUUGUUUUUC	RNCMPT00159	UUUUUUG	6	RALY	0.00280256	0.285861	0.0471581	-4
	GUUGUUUUUC	RNCMPT00032	UUAUUUU	7	HuR	0.00332982	0.339641	0.0471581	-1
	CUCUUUGUCU	RNCMPT00086	UUUGUUU	7	ZC3H14	0.00147242	0.150187	0.0497708	-3
	CUCUUUGUCU	RNCMPT00117	UUUGUUU	7	HuR	0.00172321	0.175768	0.0497708	-3
	CUCUUUGUCU	RNCMPT00112	UUUGUUU	7	HuR	0.0020927	0.213456	0.0497708	-3
	CUCUUUGUCU	RNCMPT00077	UUUUUUG	7	TIA1	0.00278563	0.284134	0.0497708	0
	CUCUUUGUCU	RNCMPT00159	UUUUUUG	7	RALY	0.00306316	0.312442	0.0497708	0
	CUCUUUGUCU	RNCMPT00164	UGUUCGU	7	ZNF638	0.00405565	0.413676	0.0497708	-1
	CUCUUUGUCU	RNCMPT00012	CUUUUUU	7	CPEB2	0.00493473	0.503343	0.0497708	0
	CUCUUUGUCU	RNCMPT00274	UUUUUUU	7	HuR	0.00493473	0.503343	0.0497708	-1
	CUCUUUGUCU	RNCMPT00004	UGUGUGU	7	BRUNOL4	0.00519927	0.530326	0.0497708	-3
	AGGAGGACAA	RNCMPT00106	GGAGGAC	7	SRSF1	0.000122145	0.0124588	0.0097716	-1
	AGGAGGACAA	RNCMPT00107	GGAGGAA	7	SRSF1	0.000355116	0.0362219	0.0142047	-1
	AGAUACUGUU	RNCMPT00075	CGAUACU	7	TUT1	6.20706e-05	0.0063312	0.00630064	0
	UUUUGUGUUU	RNCMPT00004	UGUGUGU	7	BRUNOL4	0.000298092	0.0304054	0.0106914	-3
	UUUUGUGUUU	RNCMPT00086	UUUGUUU	7	ZC3H14	0.000321326	0.0327753	0.0106914	-1
	UUUUGUGUUU	RNCMPT00166	UGUGUGU	7	BRUNOL5	0.000476289	0.0485815	0.0106914	-3
	UUUUGUGUUU	RNCMPT00112	UUUGUUU	7	HuR	0.000584837	0.0596533	0.0106914	-1
	UUUUGUGUUU	RNCMPT00117	UUUGUUU	7	HuR	0.000633563	0.0646235	0.0106914	-1
	UUUUGUGUUU	RNCMPT00077	UUUUUUG	7	TIA1	0.00106401	0.108529	0.0128252	0
	UUUUGUGUUU	RNCMPT00159	UUUUUUG	7	RALY	0.00106401	0.108529	0.0128252	0
	UUUUGUGUUU	RNCMPT00274	UUUUUUU	7	HuR	0.00337054	0.343795	0.0355486	0
	UUUUGUGUUU	RNCMPT00187	UGUGGUG	7	BRUNOL6	0.0053066	0.541273	0.0497494	-3
	GCAGGAGGAG	RNCMPT00163	GGAGGAG	7	SRSF1	0.000238234	0.0242999	0.0204585	-3
	GCAGGAGGAG	RNCMPT00108	GGAGGAG	7	SRSF1	0.00101711	0.103745	0.0436726	-3
	GCAGGAGGAG	RNCMPT00154	GAAGGAG	7	RBM5	0.00154018	0.157098	0.044088	0
	GCAGGAGGAG	RNCMPT00109	GGAGGAA	7	SRSF1	0.00207868	0.212026	0.0446271	-3
FUS	ACAAUCUUGU	RNCMPT00037	AAUCUUG	7	MATR3	0.000546373	0.0557301	0.0489852	-2
	UCCUCCCCUG	RNCMPT00044	CCUUCCC	7	PCBP2	1.99381e-05	0.00203369	0.00194162	-1
	CUUUUGUCAA	RNCMPT00012	CUUUUUU	7	CPEB2	0.000636635	0.0649368	0.0236276	0
	CUUUUGUCAA	RNCMPT00158	CUUUUUU	7	CPEB4	0.000636635	0.0649368	0.0236276	0
	CUUUUGUCAA	RNCMPT00165	UUUUUUC	7	TIA1	0.000799493	0.0815483	0.0236276	-1
	CUUUUGUCAA	RNCMPT00079	UUUUUUC	7	U2AF2	0.00134939	0.137638	0.0258496	-1
	CUUUUGUCAA	RNCMPT00112	UUUGUUU	7	HuR	0.00197504	0.201454	0.0258496	-2
	CUUUUGUCAA	RNCMPT00086	UUUGUUU	7	ZC3H14	0.00216852	0.221189	0.0258496	-2
	CUUUUGUCAA	RNCMPT00274	UUUUUUU	7	HuR	0.00238295	0.243061	0.0258496	-1
	CUUUUGUCAA	RNCMPT00117	UUUGUUU	7	HuR	0.00262403	0.267651	0.0258496	-2
	CUUUUGUCAA	RNCMPT00268	CUUUUCU	7	PTBP1	0.00262403	0.267651	0.0258496	0
	GACAGAUAAG	RNCMPT00156	GACAGAU	7	CNOT4	0.000118262	0.0120627	0.00995889	0
	AGAUAAAAAU	RNCMPT00185	GAUAAAA	7	KHDRBS2	0.000461957	0.0471196	0.0440189	-1
	CCCCCUUCUC	RNCMPT00044	CCUUCCC	7	PCBP2	1.7459e-05	0.00178082	0.00171958	-3
	CCCCCUUCUC	RNCMPT00186	CCUUUCC	7	PCBP1	0.00125695	0.128209	0.0457419	-3
	CCCCCUUCUC	RNCMPT00269	ACUUUCU	7	PTBP1	0.00139326	0.142112	0.0457419	-2
	UUGUUUAUAG	RNCMPT00112	UUUGUUU	6	HuR	0.000480122	0.0489725	0.0201138	1
	UUGUUUAUAG	RNCMPT00086	UUUGUUU	6	ZC3H14	0.000567721	0.0579076	0.0201138	1
	UUGUUUAUAG	RNCMPT00117	UUUGUUU	6	HuR	0.000669303	0.0682689	0.0201138	1
FXR1	GAUCAAGCAG	RNCMPT00070	GAUCAAG	7	SNRNP70	8.598e-05	0.00876996	0.00872762	0
	UUUUCUUUCU	RNCMPT00079	UUUUUUC	7	U2AF2	0.000276063	0.0281584	0.0127379	-2
	UUUUCUUUCU	RNCMPT00165	UUUUUUC	7	TIA1	0.000295147	0.030105	0.0127379	-2
	UUUUCUUUCU	RNCMPT00269	ACUUUCU	7	PTBP1	0.000476176	0.04857	0.0137005	-3
	UUUUCUUUCU	RNCMPT00268	CUUUUCU	7	PTBP1	0.000981231	0.100086	0.0211739	-3
	UUUUCUUUCU	RNCMPT00274	UUUUUUU	7	HuR	0.00134226	0.136911	0.0231717	-1
	UUUUCUUUCU	RNCMPT00117	UUUGUUU	7	HuR	0.00442104	0.450946	0.0441353	-1
	UUUUCUUUCU	RNCMPT00112	UUUGUUU	7	HuR	0.00462401	0.471649	0.0441353	-1
	UUUUCUUUCU	RNCMPT00053	AUACAUU	7	RBM41	0.00483999	0.493679	0.0441353	-1
	UUUUCUUUCU	RNCMPT00086	UUUGUUU	7	ZC3H14	0.00531536	0.542166	0.0441353	-1
	UUUUCUUUCU	RNCMPT00012	CUUUUUU	6	CPEB2	0.0058483	0.596526	0.0441353	-4
	UUUUCUUUCU	RNCMPT00167	AUUUUUU	7	HNRNPCL1	0.00613589	0.62586	0.0441353	-1
	UUUUCUUUCU	RNCMPT00158	CUUUUUU	6	CPEB4	0.00613589	0.62586	0.0441353	-4
	UUUUCUUUCU	RNCMPT00159	UUUUUUG	7	RALY	0.00676841	0.690377	0.04494	-2
	UUUUCUUUCU	RNCMPT00077	UUUUUUG	7	TIA1	0.00748395	0.763363	0.0452931	-1
	UUUUCUUUCU	RNCMPT00025	AUUUUUU	7	HNRNPC	0.00787105	0.802847	0.0452931	-1
	UUUUCUUUCU	RNCMPT00032	UUAUUUU	7	HuR	0.00870737	0.888152	0.046974	-2
	UUAACCUCAG	RNCMPT00083	AACAUCA	7	YBX1	0.000617483	0.0629832	0.045773	-2
	UUAACCUCAG	RNCMPT00116	AACAUCA	7	YBX1	0.000935803	0.0954519	0.045773	-2
	CACUUUUUUU	RNCMPT00268	CUUUUCU	7	PTBP1	0.000456269	0.0465394	0.0171873	-2
	CACUUUUUUU	RNCMPT00012	CUUUUUU	7	CPEB2	0.000676317	0.0689843	0.0171873	-2
	CACUUUUUUU	RNCMPT00158	CUUUUUU	7	CPEB4	0.000676317	0.0689843	0.0171873	-2
	CACUUUUUUU	RNCMPT00025	AUUUUUU	7	HNRNPC	0.000953201	0.0972265	0.0171873	-1
	CACUUUUUUU	RNCMPT00167	AUUUUUU	7	HNRNPCL1	0.000953201	0.0972265	0.0171873	-1
	CACUUUUUUU	RNCMPT00053	AUACAUU	6	RBM41	0.0012045	0.122859	0.0180988	1
	CACUUUUUUU	RNCMPT00269	ACUUUCU	7	PTBP1	0.00168736	0.172111	0.0217321	-1
	AGAAAAAGCC	RNCMPT00171	AGAAAAU	7	PABPC5	0.000269963	0.0275362	0.0206346	0
	AGAAAAAGCC	RNCMPT00064	AGAAAAA	7	SART3	0.00063568	0.0648394	0.0206346	0
	AGAAAAAGCC	RNCMPT00155	AGAAAAA	7	PABPC1	0.00063568	0.0648394	0.0206346	0
	CUUUUUCAAC	RNCMPT00012	CUUUUUU	7	CPEB2	0.000221813	0.0226249	0.0156025	0
	CUUUUUCAAC	RNCMPT00158	CUUUUUU	7	CPEB4	0.000336592	0.0343324	0.0156025	0
	CUUUUUCAAC	RNCMPT00268	CUUUUCU	7	PTBP1	0.0011223	0.114475	0.0289365	0
	CUUUUUCAAC	RNCMPT00079	UUUUUUC	7	U2AF2	0.0012485	0.127347	0.0289365	0
	CUUUUUCAAC	RNCMPT00186	CCUUUCC	7	PCBP1	0.00203166	0.207229	0.0376703	0
	AACAGAAAAC	RNCMPT00064	AGAAAAA	7	SART3	0.000404296	0.0412382	0.018756	-3
	AACAGAAAAC	RNCMPT00155	AGAAAAA	7	PABPC1	0.000404296	0.0412382	0.018756	-3
	AUAAAAAAAA	RNCMPT00043	AAAAAAA	7	PABPC4	0.000220242	0.0224647	0.0213568	-2
	UCUUUUCUUU	RNCMPT00268	CUUUUCU	7	PTBP1	2.83122e-05	0.00288784	0.00244782	-1
	UCUUUUCUUU	RNCMPT00012	CUUUUUU	7	CPEB2	0.000653771	0.0666846	0.0267254	-1
	UCUUUUCUUU	RNCMPT00158	CUUUUUU	7	CPEB4	0.00092734	0.0945886	0.0267254	-1
	UCUUUUCUUU	RNCMPT00269	ACUUUCU	7	PTBP1	0.00180044	0.183645	0.0382357	-1
	UCUUUUCUUU	RNCMPT00117	UUUGUUU	7	HuR	0.0024164	0.246473	0.0382357	-3
	UCUUUUCUUU	RNCMPT00112	UUUGUUU	7	HuR	0.00265347	0.270654	0.0382357	-3
	UCUUUUCUUU	RNCMPT00165	UUUUUUC	7	TIA1	0.00346271	0.353197	0.040782	0
	UCUUUUCUUU	RNCMPT00086	UUUGUUU	7	ZC3H14	0.00377357	0.384904	0.040782	-3
	UCUUUUCUUU	RNCMPT00079	UUUUUUC	7	U2AF2	0.00446977	0.455916	0.0429387	0
	UCUUUUCUUU	RNCMPT00159	UUUUUUG	7	RALY	0.00528993	0.539573	0.0457358	0
FXR2	ACAACAACAU	RNCMPT00084	AACAACA	7	YBX2	0.000477833	0.048739	0.046818	-2
	UAAUUACAGA	RNCMPT00172	ACAAACA	7	IGF2BP3	0.000252166	0.0257209	0.0195277	-1
	UAAUUACAGA	RNCMPT00033	ACAAACA	7	IGF2BP2	0.000428197	0.0436761	0.0195277	-1
	UUAUAUCCAU	RNCMPT00152	UAUAUAC	7	RBMS1	0.000493074	0.0502936	0.0470317	-1
	AACAAAGGUG	RNCMPT00151	AACUAAG	7	RBM42	0.000429144	0.0437727	0.0433479	0
HNRNPC	AAUUUGAUCU	RNCMPT00112	UUUGUUU	7	HuR	0.000573369	0.0584836	0.0262333	-2
	AAUUUGAUCU	RNCMPT00086	UUUGUUU	7	ZC3H14	0.000627738	0.0640293	0.0262333	-2
	AAUUUGAUCU	RNCMPT00117	UUUGUUU	7	HuR	0.000847897	0.0864855	0.0262333	-2
	GUACUUUUCU	RNCMPT00268	CUUUUCU	7	PTBP1	2.19444e-05	0.00223833	0.00200313	-3
	GUACUUUUCU	RNCMPT00158	CUUUUUU	7	CPEB4	0.000770312	0.0785719	0.0351578	-3
	GUACUUUUCU	RNCMPT00012	CUUUUUU	7	CPEB2	0.00118173	0.120536	0.0359569	-3
	AUGCUUUUUU	RNCMPT00158	CUUUUUU	7	CPEB4	0.000153913	0.0156991	0.0101743	-3
	AUGCUUUUUU	RNCMPT00012	CUUUUUU	7	CPEB2	0.000236143	0.0240866	0.0101743	-3
	AUGCUUUUUU	RNCMPT00025	AUUUUUU	7	HNRNPC	0.00329286	0.335872	0.0476366	-3
	AUGCUUUUUU	RNCMPT00167	AUUUUUU	7	HNRNPCL1	0.00329286	0.335872	0.0476366	-3
	AUGCUUUUUU	RNCMPT00274	UUUUUUU	7	HuR	0.00329286	0.335872	0.0476366	-3
	AUGCUUUUUU	RNCMPT00268	CUUUUCU	7	PTBP1	0.00371358	0.378785	0.0476366	-3
	AUGCUUUUUU	RNCMPT00077	UUUUUUG	6	TIA1	0.00417173	0.425516	0.0476366	-4
	AUGCUUUUUU	RNCMPT00159	UUUUUUG	6	RALY	0.00442255	0.451101	0.0476366	-4
	UUUGCUUUUU	RNCMPT00086	UUUGUUU	7	ZC3H14	0.000939154	0.0957937	0.0353161	0
	UUUGCUUUUU	RNCMPT00112	UUUGUUU	7	HuR	0.00141748	0.144583	0.0353161	0
	UUUGCUUUUU	RNCMPT00117	UUUGUUU	7	HuR	0.00141748	0.144583	0.0353161	0
	UUUGCUUUUU	RNCMPT00158	CUUUUUU	6	CPEB4	0.00160376	0.163584	0.0353161	-4
	UUUGCUUUUU	RNCMPT00012	CUUUUUU	6	CPEB2	0.00262248	0.267493	0.0461992	-4
	CUUUUCUUGC	RNCMPT00268	CUUUUCU	7	PTBP1	4.57715e-05	0.00466869	0.00396998	0
	UAGCUUUUUU	RNCMPT00158	CUUUUUU	7	CPEB4	2.66468e-05	0.00271798	0.00165555	-3
	UAGCUUUUUU	RNCMPT00012	CUUUUUU	7	CPEB2	3.72499e-05	0.00379949	0.00165555	-3
	UAGCUUUUUU	RNCMPT00025	AUUUUUU	7	HNRNPC	0.00010005	0.0102051	0.00245024	-3
	UAGCUUUUUU	RNCMPT00077	UUUUUUG	6	TIA1	0.000127298	0.0129844	0.00245024	-4
	UAGCUUUUUU	RNCMPT00167	AUUUUUU	7	HNRNPCL1	0.000165391	0.0168699	0.00245024	-3
	UAGCUUUUUU	RNCMPT00159	UUUUUUG	6	RALY	0.000165391	0.0168699	0.00245024	-4
	UAGCUUUUUU	RNCMPT00274	UUUUUUU	6	HuR	0.000223594	0.0228065	0.00283928	-4
	UAGCUUUUUU	RNCMPT00165	UUUUUUC	6	TIA1	0.000277953	0.0283512	0.00308836	-4
	UAGCUUUUUU	RNCMPT00079	UUUUUUC	6	U2AF2	0.000465668	0.0474982	0.00459919	-4
	UAGCUUUUUU	RNCMPT00268	CUUUUCU	7	PTBP1	0.00135991	0.138711	0.0120881	-3
	UAGCUUUUUU	RNCMPT00086	UUUGUUU	6	ZC3H14	0.00238744	0.243519	0.0192925	-4
	UAGCUUUUUU	RNCMPT00112	UUUGUUU	6	HuR	0.00362891	0.370148	0.0268808	-4
	UAGCUUUUUU	RNCMPT00032	UUAUUUU	6	HuR	0.00429048	0.437629	0.0293366	-4
	UAGCUUUUUU	RNCMPT00117	UUUGUUU	6	HuR	0.00503419	0.513488	0.0319631	-4
	CCUUCUUAUG	RNCMPT00012	CUUUUUU	7	CPEB2	0.000333983	0.0340663	0.0312889	0
	CAUUUUUUGU	RNCMPT00025	AUUUUUU	7	HNRNPC	0.000132812	0.0135468	0.00574028	-1
	CAUUUUUUGU	RNCMPT00167	AUUUUUU	7	HNRNPCL1	0.000132812	0.0135468	0.00574028	-1
	CAUUUUUUGU	RNCMPT00159	UUUUUUG	7	RALY	0.000199181	0.0203164	0.00574028	-2
	CAUUUUUUGU	RNCMPT00077	UUUUUUG	7	TIA1	0.000284956	0.0290655	0.00615921	-2
	CAUUUUUUGU	RNCMPT00004	UGUGUGU	7	BRUNOL4	0.00323914	0.330392	0.0423938	-3
	CAUUUUUUGU	RNCMPT00165	UUUUUUC	7	TIA1	0.00356981	0.364121	0.0423938	-1
	CAUUUUUUGU	RNCMPT00166	UGUGUGU	7	BRUNOL5	0.00356981	0.364121	0.0423938	-3
	CAUUUUUUGU	RNCMPT00274	UUUUUUU	7	HuR	0.00392271	0.400116	0.0423938	-3
	CAUUUUUUGU	RNCMPT00164	UGUUCGU	7	ZNF638	0.00469563	0.478955	0.0451085	-3
	CAUUCUGUUU	RNCMPT00112	UUUGUUU	7	HuR	9.72092e-05	0.00991534	0.00473305	-3
	CAUUCUGUUU	RNCMPT00117	UUUGUUU	7	HuR	0.000131751	0.0134386	0.00473305	-3
	CAUUCUGUUU	RNCMPT00086	UUUGUUU	7	ZC3H14	0.000161905	0.0165143	0.00473305	-3
	UUUUUUUUCU	RNCMPT00274	UUUUUUU	7	HuR	6.54756e-06	0.000667851	0.000578313	0
	UUUUUUUUCU	RNCMPT00077	UUUUUUG	7	TIA1	0.0001442	0.0147084	0.00592957	-1
	UUUUUUUUCU	RNCMPT00159	UUUUUUG	7	RALY	0.000201401	0.0205429	0.00592957	0
	UUUUUUUUCU	RNCMPT00165	UUUUUUC	7	TIA1	0.000300775	0.0306791	0.00662885	-2
	UUUUUUUUCU	RNCMPT00158	CUUUUUU	6	CPEB4	0.000462894	0.0472152	0.00662885	1
	UUUUUUUUCU	RNCMPT00032	UUAUUUU	7	HuR	0.000533202	0.0543866	0.00662885	0
	UUUUUUUUCU	RNCMPT00086	UUUGUUU	7	ZC3H14	0.00060864	0.0620813	0.00662885	-1
	UUUUUUUUCU	RNCMPT00167	AUUUUUU	6	HNRNPCL1	0.000679853	0.069345	0.00662885	1
	UUUUUUUUCU	RNCMPT00079	UUUUUUC	7	U2AF2	0.000750508	0.0765518	0.00662885	-2
	UUUUUUUUCU	RNCMPT00025	AUUUUUU	6	HNRNPC	0.000750508	0.0765518	0.00662885	1
	UUUUUUUUCU	RNCMPT00112	UUUGUUU	7	HuR	0.000984962	0.100466	0.00735996	0
	UUUUUUUUCU	RNCMPT00012	CUUUUUU	7	CPEB2	0.00108327	0.110493	0.00735996	0
	UUUUUUUUCU	RNCMPT00117	UUUGUUU	7	HuR	0.00108327	0.110493	0.00735996	0
	UUUUUUUUCU	RNCMPT00136	UUGGUUU	7	HuR	0.00721262	0.735687	0.0455038	-1
	GCGAUUUUUU	RNCMPT00025	AUUUUUU	7	HNRNPC	0.000170915	0.0174333	0.00777708	-3
	GCGAUUUUUU	RNCMPT00167	AUUUUUU	7	HNRNPCL1	0.000170915	0.0174333	0.00777708	-3
	GCGAUUUUUU	RNCMPT00159	UUUUUUG	6	RALY	0.0016203	0.16527	0.0303932	-4
	GCGAUUUUUU	RNCMPT00274	UUUUUUU	6	HuR	0.0016203	0.16527	0.0303932	-4
	GCGAUUUUUU	RNCMPT00077	UUUUUUG	6	TIA1	0.00214083	0.218365	0.0303932	-4
	GCGAUUUUUU	RNCMPT00079	UUUUUUC	6	U2AF2	0.0023378	0.238456	0.0303932	-4
	GCGAUUUUUU	RNCMPT00165	UUUUUUC	6	TIA1	0.0023378	0.238456	0.0303932	-4
	GCGAUUUUUU	RNCMPT00269	ACUUUCU	7	PTBP1	0.00356791	0.363927	0.0405874	-3
	AGGUCACACA	RNCMPT00027	ACACACA	7	HNRNPL	0.000747819	0.0762776	0.0409331	-3
	AGGUCACACA	RNCMPT00178	ACACACA	7	HNRPLL	0.000835717	0.0852431	0.0409331	-3
	UUCUUUUGCC	RNCMPT00158	CUUUUUU	6	CPEB4	0.000373875	0.0381352	0.00884565	1
	UUCUUUUGCC	RNCMPT00025	AUUUUUU	6	HNRNPC	0.000431902	0.044054	0.00884565	1
	UUCUUUUGCC	RNCMPT00167	AUUUUUU	6	HNRNPCL1	0.000431902	0.044054	0.00884565	1
	UUCUUUUGCC	RNCMPT00012	CUUUUUU	6	CPEB2	0.000488152	0.0497915	0.00884565	1
	UUCUUUUGCC	RNCMPT00159	UUUUUUG	7	RALY	0.000542405	0.0553253	0.00884565	-1
	UUCUUUUGCC	RNCMPT00274	UUUUUUU	6	HuR	0.000594066	0.0605947	0.00884565	1
	UUCUUUUGCC	RNCMPT00077	UUUUUUG	7	TIA1	0.00080049	0.08165	0.0102165	-1
	UUCUUUUGCC	RNCMPT00032	UUAUUUU	7	HuR	0.00389948	0.397747	0.034838	0
	UUCUUUUGCC	RNCMPT00165	UUUUUUC	7	TIA1	0.00389948	0.397747	0.034838	0
	UUCUUUUGCC	RNCMPT00268	CUUUUCU	6	PTBP1	0.00389948	0.397747	0.034838	1
HUR	UUUUUUUUUU	RNCMPT00274	UUUUUUU	7	HuR	2.02384e-05	0.00206432	0.00178756	0
	UUUUUUUUUU	RNCMPT00032	UUAUUUU	7	HuR	0.000396944	0.0404882	0.00735503	0
	UUUUUUUUUU	RNCMPT00165	UUUUUUC	7	TIA1	0.000452135	0.0461178	0.00735503	0
	UUUUUUUUUU	RNCMPT00158	CUUUUUU	7	CPEB4	0.00046858	0.0477951	0.00735503	0
	UUUUUUUUUU	RNCMPT00077	UUUUUUG	7	TIA1	0.000526256	0.0536782	0.00735503	-3
	UUUUUUUUUU	RNCMPT00167	AUUUUUU	7	HNRNPCL1	0.000604421	0.061651	0.00735503	-3
	UUUUUUUUUU	RNCMPT00159	UUUUUUG	7	RALY	0.000741244	0.0756069	0.00735503	-3
	UUUUUUUUUU	RNCMPT00012	CUUUUUU	7	CPEB2	0.000832725	0.0849379	0.00735503	0
	UUUUUUUUUU	RNCMPT00025	AUUUUUU	7	HNRNPC	0.000832725	0.0849379	0.00735503	-3
	UUUUUUUUUU	RNCMPT00079	UUUUUUC	7	U2AF2	0.000832725	0.0849379	0.00735503	0
	UUUUUUUUUU	RNCMPT00086	UUUGUUU	7	ZC3H14	0.00164572	0.167864	0.0132144	-3
	UUUUUUUUUU	RNCMPT00112	UUUGUUU	7	HuR	0.00257491	0.262641	0.0189524	-3
	UUUUUUUUUU	RNCMPT00117	UUUGUUU	7	HuR	0.00426846	0.435383	0.0290009	-3
	UUUUUUUUUU	RNCMPT00268	CUUUUCU	7	PTBP1	0.00787951	0.80371	0.0497112	-3
	UGCUGGCCUU	RNCMPT00063	GCUGGAC	7	SAMD4A	6.01344e-06	0.000613371	0.000584163	-1
	UUACUUUUUU	RNCMPT00012	CUUUUUU	7	CPEB2	4.74966e-06	0.000484466	0.000208404	-3
	UUACUUUUUU	RNCMPT00158	CUUUUUU	7	CPEB4	4.74966e-06	0.000484466	0.000208404	-3
	UUACUUUUUU	RNCMPT00268	CUUUUCU	7	PTBP1	7.85838e-05	0.00801555	0.00185747	-3
	UUACUUUUUU	RNCMPT00167	AUUUUUU	7	HNRNPCL1	9.06326e-05	0.00924452	0.00185747	-3
	UUACUUUUUU	RNCMPT00025	AUUUUUU	7	HNRNPC	0.000105833	0.0107949	0.00185747	-3
	UUACUUUUUU	RNCMPT00165	UUUUUUC	6	TIA1	0.00021763	0.0221982	0.00318302	-4
	UUACUUUUUU	RNCMPT00159	UUUUUUG	6	RALY	0.000329061	0.0335642	0.0036096	-4
	UUACUUUUUU	RNCMPT00274	UUUUUUU	6	HuR	0.000329061	0.0335642	0.0036096	-4
	UUACUUUUUU	RNCMPT00079	UUUUUUC	6	U2AF2	0.000519202	0.0529586	0.00506252	-4
	UUACUUUUUU	RNCMPT00077	UUUUUUG	6	TIA1	0.00058068	0.0592294	0.00509577	-4
	UUACUUUUUU	RNCMPT00032	UUAUUUU	6	HuR	0.00120957	0.123376	0.00956595	-4
	UUACUUUUUU	RNCMPT00269	ACUUUCU	7	PTBP1	0.00130809	0.133425	0.00956595	-2
	UUACUUUUUU	RNCMPT00053	AUACAUU	7	RBM41	0.00721562	0.735993	0.0487083	0
	CCUCUUUUCU	RNCMPT00268	CUUUUCU	7	PTBP1	9.58805e-05	0.00977981	0.00857878	-3
	CCUCUUUUCU	RNCMPT00012	CUUUUUU	7	CPEB2	0.000807778	0.0823933	0.0361374	-1
	CCUCUUUUCU	RNCMPT00158	CUUUUUU	7	CPEB4	0.00127785	0.130341	0.0381114	-1
	CUGCCCCCCC	RNCMPT00044	CCUUCCC	7	PCBP2	0.000278763	0.0284338	0.0156606	-3
	CUGCCCCCCC	RNCMPT00045	GCGCGCG	7	PPRC1	0.000322999	0.0329459	0.0156606	-2
	CUGCCCCCCC	RNCMPT00018	UGCGCGC	7	FUS	0.000532579	0.054323	0.0172147	-1
	GAAGGCGCUA	RNCMPT00067	GGAAGGA	6	SRSF9	0.000216928	0.0221266	0.0147454	1
	GAAGGCGCUA	RNCMPT00154	GAAGGAG	7	RBM5	0.000323073	0.0329535	0.0147454	0
	GAAGGCGCUA	RNCMPT00108	GGAGGAG	7	SRSF1	0.000845315	0.0862221	0.0257207	0
	GAAGGCGCUA	RNCMPT00162	CGGAGGA	6	LIN28A	0.00216261	0.220586	0.0459165	1
	GAAGGCGCUA	RNCMPT00109	GGAGGAA	7	SRSF1	0.0027148	0.27691	0.0459165	0
	GAAGGCGCUA	RNCMPT00163	GGAGGAG	7	SRSF1	0.00301811	0.307847	0.0459165	0
	CGAGCAGCGA	RNCMPT00085	GCAGCGC	7	ZC3H10	0.000185422	0.0189131	0.0155755	-3
	UUUUUUUUUA	RNCMPT00165	UUUUUUC	7	TIA1	0.00010531	0.0107417	0.00547572	-2
	UUUUUUUUUA	RNCMPT00274	UUUUUUU	7	HuR	0.000123361	0.0125828	0.00547572	-1
	UUUUUUUUUA	RNCMPT00079	UUUUUUC	7	U2AF2	0.000206199	0.0210323	0.00610182	-2
	UUUUUUUUUA	RNCMPT00032	UUAUUUU	7	HuR	0.000680083	0.0693684	0.0120749	-1
	UUUUUUUUUA	RNCMPT00167	AUUUUUU	7	HNRNPCL1	0.000680083	0.0693684	0.0120749	-2
	UUUUUUUUUA	RNCMPT00025	AUUUUUU	7	HNRNPC	0.00110295	0.112501	0.0157646	-2
	UUUUUUUUUA	RNCMPT00158	CUUUUUU	7	CPEB4	0.00125698	0.128211	0.0157646	-2
	UUUUUUUUUA	RNCMPT00012	CUUUUUU	7	CPEB2	0.00142063	0.144904	0.0157646	-2
	UUUUUUUUUA	RNCMPT00077	UUUUUUG	7	TIA1	0.00348054	0.355015	0.0343319	-1
	UUUUUUUUUA	RNCMPT00159	UUUUUUG	7	RALY	0.00410134	0.418337	0.0358658	-2
	UUUUUUUUUA	RNCMPT00268	CUUUUCU	7	PTBP1	0.00444406	0.453294	0.0358658	0
	UUUUUUUUUA	RNCMPT00112	UUUGUUU	7	HuR	0.00655989	0.669109	0.0485298	-1
	UUUGUUUUUU	RNCMPT00112	UUUGUUU	7	HuR	0.000491537	0.0501368	0.0299287	0
	UUUGUUUUUU	RNCMPT00086	UUUGUUU	7	ZC3H14	0.000818206	0.083457	0.0299287	0
	UUUGUUUUUU	RNCMPT00117	UUUGUUU	7	HuR	0.00101009	0.10303	0.0299287	0
	UUUGUUUUUU	RNCMPT00165	UUUUUUC	6	TIA1	0.0024352	0.248391	0.0445518	-4
	UUUGUUUUUU	RNCMPT00012	CUUUUUU	7	CPEB2	0.00348564	0.355536	0.0445518	-3
	UUUGUUUUUU	RNCMPT00159	UUUUUUG	6	RALY	0.0038265	0.390303	0.0445518	-4
	UUUGUUUUUU	RNCMPT00136	UUGGUUU	7	HuR	0.00419109	0.427492	0.0445518	0
	UUUGUUUUUU	RNCMPT00158	CUUUUUU	7	CPEB4	0.00458767	0.467943	0.0445518	-3
	UUUGUUUUUU	RNCMPT00079	UUUUUUC	6	U2AF2	0.00458767	0.467943	0.0445518	-4
	UUUGUUUUUU	RNCMPT00274	UUUUUUU	7	HuR	0.00501208	0.511232	0.0445518	-3
	UUUGUUUUUU	RNCMPT00077	UUUUUUG	6	TIA1	0.00596811	0.608747	0.0482052	-4
	UUUGUUUUUU	RNCMPT00032	UUAUUUU	7	HuR	0.0065077	0.663785	0.0482052	-1
	UUUUUACAUU	RNCMPT00053	AUACAUU	7	RBM41	0.000224488	0.0228978	0.0209522	-3
IGF2BP1	UAGAAGAAGA	RNCMPT00154	GAAGGAG	7	RBM5	0.000292975	0.0298834	0.0266933	-2
	GUAUUUUGUU	RNCMPT00086	UUUGUUU	6	ZC3H14	0.000486219	0.0495943	0.0168381	-4
	GUAUUUUGUU	RNCMPT00112	UUUGUUU	6	HuR	0.000486219	0.0495943	0.0168381	-4
	GUAUUUUGUU	RNCMPT00117	UUUGUUU	6	HuR	0.000574601	0.0586093	0.0168381	-4
	GACAGAAUCC	RNCMPT00156	GACAGAU	7	CNOT4	0.000363854	0.0371131	0.0346527	0
	GAAAGCCCUG	RNCMPT00153	GAAAACC	7	PABPC3	0.000262624	0.0267876	0.0263957	0
	AAUCAAUACA	RNCMPT00054	AAUCAAU	7	RBM46	0.000216648	0.0220981	0.0207982	0
IGF2BP2	AAAAAAAAUG	RNCMPT00043	AAAAAAA	7	PABPC4	0.00012996	0.0132559	0.0126628	0
	GGACUGACUA	RNCMPT00269	ACUUUCU	7	PTBP1	0.000235786	0.0240502	0.0239341	-2
	UCAAGAAAAU	RNCMPT00171	AGAAAAU	7	PABPC5	7.76963e-05	0.00792502	0.0076525	-3
	UCAAGAAAAU	RNCMPT00043	AAAAAAA	7	PABPC4	0.00188991	0.192771	0.0465354	-2
	UCAAGAAAAU	RNCMPT00064	AGAAAAA	7	SART3	0.00188991	0.192771	0.0465354	-3
	UCAAGAAAAU	RNCMPT00155	AGAAAAA	7	PABPC1	0.00188991	0.192771	0.0465354	-3
	AACUCCAUGC	RNCMPT00168	UGCAUGC	7	RBFOX1	0.000310171	0.0316374	0.0305448	-3
	UUUUUUUGAU	RNCMPT00159	UUUUUUG	7	RALY	3.06518e-05	0.00312649	0.00268985	-1
	UUUUUUUGAU	RNCMPT00077	UUUUUUG	7	TIA1	0.000100341	0.0102348	0.00300583	-1
	UUUUUUUGAU	RNCMPT00274	UUUUUUU	7	HuR	0.000133811	0.0136487	0.00300583	0
	UUUUUUUGAU	RNCMPT00158	CUUUUUU	7	CPEB4	0.000152108	0.015515	0.00300583	0
	UUUUUUUGAU	RNCMPT00012	CUUUUUU	7	CPEB2	0.000171262	0.0174688	0.00300583	0
	UUUUUUUGAU	RNCMPT00268	CUUUUCU	7	PTBP1	0.00110712	0.112926	0.0161925	0
	UUUUUUUGAU	RNCMPT00025	AUUUUUU	6	HNRNPC	0.00152187	0.155231	0.016694	1
	UUUUUUUGAU	RNCMPT00167	AUUUUUU	6	HNRNPCL1	0.00152187	0.155231	0.016694	1
	UUUUUUUGAU	RNCMPT00165	UUUUUUC	7	TIA1	0.00201408	0.205436	0.0193107	-1
	UUUUUUUGAU	RNCMPT00079	UUUUUUC	7	U2AF2	0.00220052	0.224453	0.0193107	0
	UUUUUUUGAU	RNCMPT00032	UUAUUUU	7	HuR	0.00375348	0.382855	0.0299443	0
	AUAAAUUUUG	RNCMPT00037	AAUCUUG	7	MATR3	0.000358934	0.0366113	0.0340887	-3
	CAUGACAACA	RNCMPT00241	GACGACA	7	RBM45	0.000506852	0.0516989	0.0464342	-3
	GCUGGCCAUA	RNCMPT00063	GCUGGAC	7	SAMD4A	0.000129699	0.0132293	0.0131654	0
IGF2BP3	ACCCACAUGA	RNCMPT00172	ACAAACA	7	IGF2BP3	0.000478079	0.0487641	0.0453179	0
	GAAGAAAAAG	RNCMPT00064	AGAAAAA	7	SART3	0.000106662	0.0108796	0.00508947	-2
	GAAGAAAAAG	RNCMPT00155	AGAAAAA	7	PABPC1	0.000106662	0.0108796	0.00508947	-2
LIN28A	UUUUUUUAUU	RNCMPT00274	UUUUUUU	7	HuR	3.12517e-05	0.00318768	0.00273855	0
	UUUUUUUAUU	RNCMPT00158	CUUUUUU	6	CPEB4	0.000129385	0.0131973	0.00377929	1
	UUUUUUUAUU	RNCMPT00167	AUUUUUU	6	HNRNPCL1	0.000129385	0.0131973	0.00377929	1
	UUUUUUUAUU	RNCMPT00025	AUUUUUU	6	HNRNPC	0.000176191	0.0179714	0.00385985	1
	UUUUUUUAUU	RNCMPT00012	CUUUUUU	6	CPEB2	0.000357071	0.0364212	0.00625795	1
	UUUUUUUAUU	RNCMPT00077	UUUUUUG	7	TIA1	0.00049238	0.0502228	0.00648258	0
	UUUUUUUAUU	RNCMPT00086	UUUGUUU	7	ZC3H14	0.000591822	0.0603658	0.00648258	0
	UUUUUUUAUU	RNCMPT00165	UUUUUUC	7	TIA1	0.000591822	0.0603658	0.00648258	0
	UUUUUUUAUU	RNCMPT00032	UUAUUUU	7	HuR	0.000719138	0.0733521	0.00700192	0
	UUUUUUUAUU	RNCMPT00159	UUUUUUG	7	RALY	0.000888736	0.0906511	0.00778789	0
	UUUUUUUAUU	RNCMPT00079	UUUUUUC	7	U2AF2	0.000991585	0.101142	0.00789922	0
	UUUUUUUAUU	RNCMPT00112	UUUGUUU	7	HuR	0.00110082	0.112283	0.00803862	0
	UUUUUUUAUU	RNCMPT00117	UUUGUUU	7	HuR	0.00157259	0.160404	0.0106003	0
	UUUUUUUAUU	RNCMPT00268	CUUUUCU	6	PTBP1	0.00229167	0.233751	0.0143441	1
	CCUCCCCUUU	RNCMPT00044	CCUUCCC	7	PCBP2	3.32573e-06	0.000339225	0.000324132	0
	CCUCCCCUUU	RNCMPT00186	CCUUUCC	7	PCBP1	0.00130554	0.133166	0.0424136	0
	CCUCCCCUUU	RNCMPT00268	CUUUUCU	7	PTBP1	0.00130554	0.133166	0.0424136	-1
	AAAAAAAUUA	RNCMPT00043	AAAAAAA	7	PABPC4	7.73283e-05	0.00788749	0.00761507	0
LIN28B	ACUUUUCCAA	RNCMPT00268	CUUUUCU	7	PTBP1	0.000231299	0.0235925	0.0218996	-1
	CCUUUCAGCC	RNCMPT00268	CUUUUCU	7	PTBP1	0.000232364	0.0237012	0.0221529	0
	CCUUUCAGCC	RNCMPT00269	ACUUUCU	7	PTBP1	0.000640704	0.0653518	0.0305413	0
	AAAAGUGUGA	RNCMPT00184	AGUGUGA	7	RBM24	0.000203909	0.0207987	0.0203909	-3
	CGCCUGCCCG	RNCMPT00026	CCAACCC	7	HNRNPK	0.00020398	0.020806	0.0157585	-2
	CGCCUGCCCG	RNCMPT00044	CCUUCCC	7	PCBP2	0.000333078	0.033974	0.0157585	-2
	GACUUUUUCU	RNCMPT00269	ACUUUCU	7	PTBP1	0.000293061	0.0298922	0.0271467	-1
	GACUUUUUCU	RNCMPT00079	UUUUUUC	7	U2AF2	0.00163899	0.167177	0.0414683	-2
	GACUUUUUCU	RNCMPT00158	CUUUUUU	7	CPEB4	0.00179067	0.182649	0.0414683	-2
	GACUUUUUCU	RNCMPT00165	UUUUUUC	7	TIA1	0.00179067	0.182649	0.0414683	-2
	CUAUUCUUCU	RNCMPT00025	AUUUUUU	7	HNRNPC	0.000415342	0.0423649	0.0182399	-2
	CUAUUCUUCU	RNCMPT00167	AUUUUUU	7	HNRNPCL1	0.000415342	0.0423649	0.0182399	-2
	CUAUUCUUCU	RNCMPT00165	UUUUUUC	7	TIA1	0.000660142	0.0673345	0.0193269	-2
	CUAUUCUUCU	RNCMPT00268	CUUUUCU	7	PTBP1	0.00136681	0.139414	0.0290955	0
	CUAUUCUUCU	RNCMPT00079	UUUUUUC	7	U2AF2	0.00165634	0.168947	0.0290955	-2
	CUAUUCUUCU	RNCMPT00075	CGAUACU	7	TUT1	0.00285972	0.291691	0.0418618	0
	CUAUUCUUCU	RNCMPT00158	CUUUUUU	7	CPEB4	0.00438625	0.447398	0.0455636	-2
	CUAUUCUUCU	RNCMPT00186	CCUUUCC	7	PCBP1	0.00438625	0.447398	0.0455636	0
	CUAUUCUUCU	RNCMPT00274	UUUUUUU	7	HuR	0.00477176	0.486719	0.0455636	-3
	CUAUUCUUCU	RNCMPT00012	CUUUUUU	7	CPEB2	0.00518767	0.529142	0.0455636	-1
	UUUAUUAUAA	RNCMPT00032	UUAUUUU	7	HuR	0.000293974	0.0299853	0.0275407	-1
	UGCUAUUUUA	RNCMPT00158	CUUUUUU	7	CPEB4	0.000366277	0.0373603	0.0188298	-2
	UGCUAUUUUA	RNCMPT00012	CUUUUUU	7	CPEB2	0.000397994	0.0405954	0.0188298	-2
	CUUGACCAUC	RNCMPT00116	AACAUCA	6	YBX1	0.00072472	0.0739214	0.0487922	-4
	CUUGACCAUC	RNCMPT00083	AACAUCA	6	YBX1	0.000990935	0.101075	0.0487922	-4
	UUUUUUUUUU	RNCMPT00274	UUUUUUU	7	HuR	2.31404e-05	0.00236032	0.00202038	0
	UUUUUUUUUU	RNCMPT00086	UUUGUUU	7	ZC3H14	0.000217154	0.0221497	0.0053852	0
	UUUUUUUUUU	RNCMPT00077	UUUUUUG	7	TIA1	0.000263192	0.0268456	0.0053852	-1
	UUUUUUUUUU	RNCMPT00112	UUUGUUU	7	HuR	0.000288738	0.0294512	0.0053852	0
	UUUUUUUUUU	RNCMPT00032	UUAUUUU	7	HuR	0.000340295	0.03471	0.0053852	0
	UUUUUUUUUU	RNCMPT00159	UUUUUUG	7	RALY	0.000370076	0.0377477	0.0053852	-1
	UUUUUUUUUU	RNCMPT00117	UUUGUUU	7	HuR	0.000463507	0.0472777	0.00547092	0
	UUUUUUUUUU	RNCMPT00165	UUUUUUC	7	TIA1	0.000501289	0.0511315	0.00547092	0
	UUUUUUUUUU	RNCMPT00158	CUUUUUU	7	CPEB4	0.00102423	0.104471	0.0089425	0
	UUUUUUUUUU	RNCMPT00167	AUUUUUU	7	HNRNPCL1	0.00102423	0.104471	0.0089425	-1
	UUUUUUUUUU	RNCMPT00079	UUUUUUC	7	U2AF2	0.00120601	0.123013	0.0095724	0
	UUUUUUUUUU	RNCMPT00025	AUUUUUU	7	HNRNPC	0.00139657	0.142451	0.0101612	-1
	UUUUUUUUUU	RNCMPT00012	CUUUUUU	7	CPEB2	0.00297816	0.303772	0.0200017	-1
	UUUUUUUUUU	RNCMPT00136	UUGGUUU	7	HuR	0.00398848	0.406825	0.0248738	0
METTL3	GUGCUGGCCU	RNCMPT00063	GCUGGAC	7	SAMD4A	0.000161607	0.0164839	0.0160761	-2
	GCUGGACUGG	RNCMPT00063	GCUGGAC	7	SAMD4A	0.000314122	0.0320405	0.0314122	0
	UUUUUCUCUG	RNCMPT00165	UUUUUUC	7	TIA1	1.44871e-05	0.00147769	0.000842134	-1
	UUUUUCUCUG	RNCMPT00079	UUUUUUC	7	U2AF2	1.95495e-05	0.00199405	0.000842134	-1
	UUUUUCUCUG	RNCMPT00274	UUUUUUU	7	HuR	0.000150906	0.0153924	0.00433371	-1
	UUUUUCUCUG	RNCMPT00159	UUUUUUG	7	RALY	0.00082728	0.0843825	0.0105474	-1
	UUUUUCUCUG	RNCMPT00032	UUAUUUU	7	HuR	0.00090902	0.09272	0.0105474	-1
	UUUUUCUCUG	RNCMPT00268	CUUUUCU	7	PTBP1	0.00090902	0.09272	0.0105474	-2
	UUUUUCUCUG	RNCMPT00077	UUUUUUG	7	TIA1	0.00110183	0.112387	0.0105474	-2
	UUUUUCUCUG	RNCMPT00086	UUUGUUU	7	ZC3H14	0.00110183	0.112387	0.0105474	-1
	UUUUUCUCUG	RNCMPT00112	UUUGUUU	7	HuR	0.00110183	0.112387	0.0105474	-2
	UUUUUCUCUG	RNCMPT00117	UUUGUUU	7	HuR	0.00135066	0.137767	0.0116364	-2
	UUUUUCUCUG	RNCMPT00167	AUUUUUU	7	HNRNPCL1	0.00166135	0.169458	0.013012	0
	UUUUUCUCUG	RNCMPT00158	CUUUUUU	7	CPEB4	0.00184001	0.187681	0.0132104	-2
	UUUUUCUCUG	RNCMPT00025	AUUUUUU	7	HNRNPC	0.00224812	0.229308	0.0148988	0
	UUUUUCUCUG	RNCMPT00012	CUUUUUU	7	CPEB2	0.00393769	0.401644	0.0242319	-2
	UUUUUCUCUG	RNCMPT00269	ACUUUCU	7	PTBP1	0.00774046	0.789527	0.0444581	0
	GAAAGCCAGA	RNCMPT00170	AAUCCAG	7	RBM6	0.000154362	0.0157449	0.015277	-2
	UGCCAUCUCA	RNCMPT00026	CCAACCC	7	HNRNPK	0.000501033	0.0511054	0.0486919	-2
	GAGAACUAAG	RNCMPT00151	AACUAAG	7	RBM42	0.000213775	0.021805	0.0195526	-3
	CGCGGGUUCA	RNCMPT00113	GCGCGGG	6	RBM4	0.0004486	0.0457572	0.0352504	1
	CGCGGGUUCA	RNCMPT00052	GCGCGGG	6	RBM4	0.00071985	0.0734247	0.0352504	1
	GGCUACCCAG	RNCMPT00026	CCAACCC	7	HNRNPK	0.000419276	0.0427662	0.041217	-1
MOV10	UUGUUUUUAA	RNCMPT00086	UUUGUUU	6	ZC3H14	0.000420936	0.0429354	0.0160536	1
	UUGUUUUUAA	RNCMPT00112	UUUGUUU	6	HuR	0.000459736	0.0468931	0.0160536	1
	UUGUUUUUAA	RNCMPT00117	UUUGUUU	6	HuR	0.000536077	0.0546798	0.0160536	1
	UACUUUCCAC	RNCMPT00269	ACUUUCU	7	PTBP1	0.000462439	0.0471688	0.0152466	-1
	UACUUUCCAC	RNCMPT00079	UUUUUUC	7	U2AF2	0.000515229	0.0525534	0.0152466	0
	UACUUUCCAC	RNCMPT00165	UUUUUUC	7	TIA1	0.000515229	0.0525534	0.0152466	0
	UGUGAUCAGG	RNCMPT00070	GAUCAAG	7	SNRNP70	0.000484415	0.0494104	0.0489308	-3
	GACUAACAUU	RNCMPT00047	ACUAACA	7	QKI	8.19225e-05	0.00835609	0.00831575	-1
	GACUUUCUCA	RNCMPT00269	ACUUUCU	7	PTBP1	0.00015524	0.0158345	0.0137787	-1
	AUGUUUGUUU	RNCMPT00112	UUUGUUU	7	HuR	0.000259988	0.0265188	0.0077419	-3
	AUGUUUGUUU	RNCMPT00166	UGUGUGU	7	BRUNOL5	0.000259988	0.0265188	0.0077419	-1
	AUGUUUGUUU	RNCMPT00004	UGUGUGU	7	BRUNOL4	0.000367023	0.0374364	0.0077419	-1
	AUGUUUGUUU	RNCMPT00086	UUUGUUU	7	ZC3H14	0.000367023	0.0374364	0.0077419	-3
	AUGUUUGUUU	RNCMPT00117	UUUGUUU	7	HuR	0.000544524	0.0555414	0.00918884	-3
	AUGUUUGUUU	RNCMPT00274	UUUUUUU	7	HuR	0.00177074	0.180615	0.024901	-3
	AUGUUUGUUU	RNCMPT00184	AGUGUGA	7	RBM24	0.00306531	0.312661	0.0369479	-1
	UUUACUUACU	RNCMPT00269	ACUUUCU	7	PTBP1	0.000250549	0.025556	0.0225092	-3
	UUUACUUACU	RNCMPT00268	CUUUUCU	6	PTBP1	0.00103614	0.105687	0.0350007	1
	UUUACUUACU	RNCMPT00158	CUUUUUU	7	CPEB4	0.00116877	0.119215	0.0350007	0
	UUUACUUACU	RNCMPT00274	UUUUUUU	7	HuR	0.00165137	0.16844	0.0370896	0
	ACCAUCCAGU	RNCMPT00170	AAUCCAG	7	RBM6	0.000300092	0.0306094	0.0282989	-2
	UCUGAAUGAA	RNCMPT00076	UGAAUGAG	8	TARDBP	0.000317269	0.0323615	0.0318864	-2
PTB	UUACUUUAUU	RNCMPT00032	UUAUUUU	7	HuR	0.000851967	0.0869006	0.0391814	0
	UUACUUUAUU	RNCMPT00053	AUACAUU	7	RBM41	0.000851967	0.0869006	0.0391814	0
	CCUUCCCCUC	RNCMPT00044	CCUUCCC	7	PCBP2	1.12476e-05	0.00114726	0.00111911	0
	CCUUCCCCUC	RNCMPT00186	CCUUUCC	7	PCBP1	0.000226929	0.0231468	0.0112894	0
	CUGCCCUCCC	RNCMPT00044	CCUUCCC	7	PCBP2	0.000444752	0.0453647	0.0437692	-3
	AGAUUUUUUA	RNCMPT00025	AUUUUUU	7	HNRNPC	5.64046e-05	0.00575327	0.00255856	-2
	AGAUUUUUUA	RNCMPT00167	AUUUUUU	7	HNRNPCL1	5.64046e-05	0.00575327	0.00255856	-2
	AGAGAUCAAG	RNCMPT00070	GAUCAAG	7	SNRNP70	0.000238308	0.0243074	0.0212644	-3
	GAUAAAAUAA	RNCMPT00185	GAUAAAA	7	KHDRBS2	0.000181979	0.0185619	0.0181979	0
PUM2	AACAUCAUUU	RNCMPT00083	AACAUCA	7	YBX1	1.5417e-05	0.00157254	0.000766977	0
	AACAUCAUUU	RNCMPT00116	AACAUCA	7	YBX1	1.5417e-05	0.00157254	0.000766977	0
	AACAUCAUUU	RNCMPT00084	AACAACA	7	YBX2	0.000337566	0.0344317	0.0111957	0
	UAUAUAUAUU	RNCMPT00057	AUAUAUA	7	RBMS3	0.000337451	0.03442	0.0339147	-1
	ACUGGGGAUG	RNCMPT00150	UGGGGAU	7	ESRP2	0.000466406	0.0475734	0.0473437	-2
	AACUUUCUUG	RNCMPT00269	ACUUUCU	7	PTBP1	2.62873e-05	0.00268131	0.002343	-1
	AACUUUCUUG	RNCMPT00158	CUUUUUU	7	CPEB4	0.000263173	0.0268436	0.00728904	-2
	AACUUUCUUG	RNCMPT00012	CUUUUUU	7	CPEB2	0.000330112	0.0336714	0.00728904	-2
	AACUUUCUUG	RNCMPT00159	UUUUUUG	7	RALY	0.000367566	0.0374918	0.00728904	-3
	AACUUUCUUG	RNCMPT00077	UUUUUUG	7	TIA1	0.000408898	0.0417076	0.00728904	-3
	AACUUUCUUG	RNCMPT00167	AUUUUUU	7	HNRNPCL1	0.00214713	0.219008	0.0264589	-2
	AACUUUCUUG	RNCMPT00025	AUUUUUU	7	HNRNPC	0.00237485	0.242235	0.0264589	-2
	AACUUUCUUG	RNCMPT00268	CUUUUCU	7	PTBP1	0.00237485	0.242235	0.0264589	-2
	AACUUUCUUG	RNCMPT00274	UUUUUUU	7	HuR	0.00495194	0.505098	0.0490409	-2
	GAAAACAGGA	RNCMPT00153	GAAAACC	7	PABPC3	2.40282e-05	0.00245087	0.00207189	0
	CAUUUUCUAA	RNCMPT00269	ACUUUCU	7	PTBP1	0.000360742	0.0367957	0.0325104	-1
	CAUUUUCUAA	RNCMPT00268	CUUUUCU	7	PTBP1	0.0007071	0.0721242	0.0325104	-1
	CAUUUUCUAA	RNCMPT00167	AUUUUUU	7	HNRNPCL1	0.00126972	0.129512	0.0325104	-1
	CAUUUUCUAA	RNCMPT00025	AUUUUUU	7	HNRNPC	0.0013933	0.142117	0.0325104	-1
	UAUUUUUUAC	RNCMPT00167	AUUUUUU	7	HNRNPCL1	0.00114955	0.117254	0.0310567	-1
	UAUUUUUUAC	RNCMPT00165	UUUUUUC	7	TIA1	0.00129655	0.132248	0.0310567	-3
	UAUUUUUUAC	RNCMPT00025	AUUUUUU	7	HNRNPC	0.00146245	0.14917	0.0310567	-1
	UAUUUUUUAC	RNCMPT00079	UUUUUUC	7	U2AF2	0.00164365	0.167652	0.0310567	-3
	UAUUUUUUAC	RNCMPT00158	CUUUUUU	7	CPEB4	0.00205617	0.209729	0.0310567	-2
	UAUUUUUUAC	RNCMPT00274	UUUUUUU	7	HuR	0.00205617	0.209729	0.0310567	0
	UAUUUUUUAC	RNCMPT00012	CUUUUUU	7	CPEB2	0.00370318	0.377724	0.047943	-1
	UUUACAUUGU	RNCMPT00053	AUACAUU	7	RBM41	0.000237875	0.0242632	0.0214855	-1
	UACAUCAUAC	RNCMPT00083	AACAUCA	7	YBX1	0.000236721	0.0241456	0.0170144	0
	UACAUCAUAC	RNCMPT00116	AACAUCA	7	YBX1	0.000343761	0.0350636	0.0170144	0
	AAUUUUUACA	RNCMPT00167	AUUUUUU	7	HNRNPCL1	0.00122775	0.125231	0.0476429	0
	AAUUUUUACA	RNCMPT00025	AUUUUUU	7	HNRNPC	0.0013519	0.137894	0.0476429	0
	AAUUUUUACA	RNCMPT00165	UUUUUUC	7	TIA1	0.00164676	0.167969	0.0476429	-2
	AAUUUUUACA	RNCMPT00079	UUUUUUC	7	U2AF2	0.00205318	0.209425	0.0476429	-2
QKI	GGGGGGAGGA	RNCMPT00163	GGAGGAG	7	SRSF1	0.000145442	0.0148351	0.0133899	-1
	GGGGGGAGGA	RNCMPT00067	GGAAGGA	7	SRSF9	0.00113298	0.115564	0.0451135	0
	GGGGGGAGGA	RNCMPT00108	GGAGGAG	7	SRSF1	0.00147008	0.149948	0.0451135	-1
	ACUAACAUCU	RNCMPT00047	ACUAACA	7	QKI	0.00010275	0.0104805	0.00994708	0
	AUGAUUUUUU	RNCMPT00025	AUUUUUU	7	HNRNPC	0.000129287	0.0131872	0.0059121	-3
	AUGAUUUUUU	RNCMPT00167	AUUUUUU	7	HNRNPCL1	0.000129287	0.0131872	0.0059121	-3
	AUGAUUUUUU	RNCMPT00158	CUUUUUU	7	CPEB4	0.000343816	0.0350692	0.0104815	-3
	AUGAUUUUUU	RNCMPT00012	CUUUUUU	7	CPEB2	0.000559244	0.0570429	0.0127867	-3
	AUGAUUUUUU	RNCMPT00268	CUUUUCU	7	PTBP1	0.000925237	0.0943742	0.0169239	-3
	AUGAUUUUUU	RNCMPT00032	UUAUUUU	6	HuR	0.00124458	0.126948	0.0180217	-4
	AUGAUUUUUU	RNCMPT00165	UUUUUUC	6	TIA1	0.00137935	0.140694	0.0180217	-4
	AUGAUUUUUU	RNCMPT00159	UUUUUUG	6	RALY	0.00193346	0.197213	0.0220707	-4
	AUGAUUUUUU	RNCMPT00274	UUUUUUU	6	HuR	0.0021719	0.221534	0.0220707	-4
	AUGAUUUUUU	RNCMPT00079	UUUUUUC	6	U2AF2	0.00242898	0.247756	0.0222148	-4
	AUGAUUUUUU	RNCMPT00077	UUUUUUG	6	TIA1	0.00302029	0.308069	0.0251116	-4
	GAGAACAUCU	RNCMPT00083	AACAUCA	7	YBX1	0.000600178	0.0612181	0.0209252	-3
	GAGAACAUCU	RNCMPT00084	AACAACA	7	YBX2	0.000600178	0.0612181	0.0209252	-3
	GAGAACAUCU	RNCMPT00116	AACAUCA	7	YBX1	0.000674836	0.0688333	0.0209252	-3
	UGCAUUUUGU	RNCMPT00167	AUUUUUU	7	HNRNPCL1	0.000853213	0.0870277	0.0424813	-3
	UGCAUUUUGU	RNCMPT00025	AUUUUUU	7	HNRNPC	0.000961933	0.0981172	0.0424813	-3
	UUUGCACAAU	RNCMPT00071	UUGCACA	7	SNRPA	3.77301e-05	0.00384847	0.00351621	-1
SFRS1	CAGAGGAGCA	RNCMPT00074	AGGAGCA	7	SRSF9	0.00027947	0.028506	0.0257972	-3
	GAACGGAGAA	RNCMPT00036	CGGAGAA	7	LIN28A	5.29498e-06	0.000540088	0.000482949	-3
	CAGGGGGGAG	RNCMPT00163	GGAGGAG	7	SRSF1	0.000302444	0.0308493	0.0279679	-3
	GAUGCUGUCC	RNCMPT00063	GCUGGAC	7	SAMD4A	9.336e-05	0.00952272	0.00947674	-3
	AGAAAACAUU	RNCMPT00157	AGAAGAC	7	PABPN1	0.000329898	0.0336496	0.0244322	0
	AGAAAACAUU	RNCMPT00171	AGAAAAU	7	PABPC5	0.000510606	0.0520818	0.0244322	0
	AGAAAACAUU	RNCMPT00153	GAAAACC	7	PABPC3	0.00146968	0.149907	0.0468822	-1
	GACCUUCCGG	RNCMPT00044	CCUUCCC	7	PCBP2	0.000173731	0.0177205	0.0172858	-2
	UGAACACCAG	RNCMPT00083	AACAUCA	7	YBX1	0.000241013	0.0245834	0.0128802	-2
	UGAACACCAG	RNCMPT00116	AACAUCA	7	YBX1	0.000264313	0.0269599	0.0128802	-2
	UGAACACCAG	RNCMPT00153	GAAAACC	7	PABPC3	0.000600326	0.0612333	0.019503	-1
	GCAAGAGACA	RNCMPT00090	AGAGAAA	7	SRSF10	0.000467363	0.047671	0.0304402	-3
	GCAAGAGACA	RNCMPT00019	AGAGAAA	7	SRSF10	0.000707149	0.0721292	0.0304402	-3
	UACAUAUCUA	RNCMPT00057	AUAUAUA	7	RBMS3	0.000466121	0.0475444	0.0463779	-3
TAF15	GGAGGAGGAA	RNCMPT00107	GGAGGAA	7	SRSF1	4.19876e-06	0.000428273	0.000340267	-3
	GGAGGAGGAA	RNCMPT00106	GGAGGAC	7	SRSF1	7.62527e-06	0.000777777	0.000340267	-3
	GGAGGAGGAA	RNCMPT00109	GGAGGAA	7	SRSF1	0.000104687	0.010678	0.00311433	-3
	GGAGGAGGAA	RNCMPT00163	GGAGGAG	7	SRSF1	0.000285924	0.0291643	0.00605495	-3
	GGAGGAGGAA	RNCMPT00108	GGAGGAG	7	SRSF1	0.000339223	0.0346008	0.00605495	-3
	GGAGGAGGAA	RNCMPT00055	GAAGGAA	7	RBM5	0.00266129	0.271452	0.0395855	-3
	GUUACUUUUC	RNCMPT00053	AUACAUU	7	RBM41	0.000477448	0.0486997	0.0467289	-1
	UAGCAUUUUU	RNCMPT00012	CUUUUUU	7	CPEB2	3.95262e-05	0.00403167	0.00361496	-3
	UAGCAUUUUU	RNCMPT00158	CUUUUUU	7	CPEB4	0.000244137	0.024902	0.0111641	-3
	UAGCAUUUUU	RNCMPT00274	UUUUUUU	7	HuR	0.00107472	0.109621	0.0227201	-3
	UAGCAUUUUU	RNCMPT00167	AUUUUUU	6	HNRNPCL1	0.00133682	0.136356	0.0227201	-4
	UAGCAUUUUU	RNCMPT00025	AUUUUUU	6	HNRNPC	0.00149054	0.152035	0.0227201	-4
	UAGCAUUUUU	RNCMPT00165	UUUUUUC	6	TIA1	0.00149054	0.152035	0.0227201	-4
	UAGCAUUUUU	RNCMPT00159	UUUUUUG	6	RALY	0.00262519	0.26777	0.0337285	-4
	UAGCAUUUUU	RNCMPT00079	UUUUUUC	6	U2AF2	0.00295074	0.300976	0.0337285	-4
	UAGCAUUUUU	RNCMPT00077	UUUUUUG	5	TIA1	0.00331911	0.338549	0.0337285	-5
	UAGCAUUUUU	RNCMPT00032	UUAUUUU	7	HuR	0.00373467	0.380936	0.0341562	-3
	UAGCAUUUUU	RNCMPT00268	CUUUUCU	7	PTBP1	0.00467946	0.477305	0.0389064	-3
	AGAGACAGGG	RNCMPT00090	AGAGAAA	7	SRSF10	0.000919241	0.0937626	0.0404089	0
	AGAGACAGGG	RNCMPT00089	AGAGAAA	7	SRSF10	0.00110792	0.113008	0.0404089	0
	AGAGACAGGG	RNCMPT00019	AGAGAAA	7	SRSF10	0.00133208	0.135873	0.0404089	0
	AGAGACAGGG	RNCMPT00088	AGAGAGG	7	SRSF10	0.00193159	0.197023	0.0439463	-2
	UAAAUAUUUU	RNCMPT00167	AUUUUUU	7	HNRNPCL1	0.000143307	0.0146173	0.00743503	-3
	UAAAUAUUUU	RNCMPT00025	AUUUUUU	7	HNRNPC	0.000165991	0.0169311	0.00743503	-3
	UAAAUAUUUU	RNCMPT00032	UUAUUUU	7	HuR	0.00140412	0.143221	0.0386349	-3
	UAAAUAUUUU	RNCMPT00158	CUUUUUU	7	CPEB4	0.00292846	0.298703	0.0386349	-3
	UAAAUAUUUU	RNCMPT00159	UUUUUUG	6	RALY	0.00321774	0.32821	0.0386349	-4
	UAAAUAUUUU	RNCMPT00165	UUUUUUC	6	TIA1	0.00321774	0.32821	0.0386349	-4
	UAAAUAUUUU	RNCMPT00077	UUUUUUG	6	TIA1	0.00354647	0.36174	0.0386349	-4
	UAAAUAUUUU	RNCMPT00079	UUUUUUC	6	U2AF2	0.00354647	0.36174	0.0386349	-4
	UAAAUAUUUU	RNCMPT00274	UUUUUUU	6	HuR	0.0039085	0.398667	0.0386349	-4
	UAAAUAUUUU	RNCMPT00012	CUUUUUU	7	CPEB2	0.00431273	0.439899	0.0386349	-3
	AAUUUCUUUA	RNCMPT00167	AUUUUUU	7	HNRNPCL1	0.000324842	0.0331339	0.0134424	-1
	AAUUUCUUUA	RNCMPT00274	UUUUUUU	7	HuR	0.000409047	0.0417227	0.0134424	-2
	AAUUUCUUUA	RNCMPT00025	AUUUUUU	7	HNRNPC	0.000457197	0.0466341	0.0134424	-1
	AAUUUCUUUA	RNCMPT00032	UUAUUUU	7	HuR	0.0010584	0.107956	0.0186712	-2
	AAUUUCUUUA	RNCMPT00112	UUUGUUU	7	HuR	0.0010584	0.107956	0.0186712	-2
	AAUUUCUUUA	RNCMPT00077	UUUUUUG	7	TIA1	0.00158612	0.161785	0.020367	-2
	AAUUUCUUUA	RNCMPT00159	UUUUUUG	7	RALY	0.00191873	0.19571	0.020367	-2
	AAUUUCUUUA	RNCMPT00053	AUACAUU	7	RBM41	0.00210584	0.214795	0.020367	-2
	AAUUUCUUUA	RNCMPT00117	UUUGUUU	7	HuR	0.00210584	0.214795	0.020367	-2
	AAUUUCUUUA	RNCMPT00086	UUUGUUU	7	ZC3H14	0.00230905	0.235523	0.020367	-2
	AAUUUCUUUA	RNCMPT00012	CUUUUUU	7	CPEB2	0.00552716	0.56377	0.0443203	-2
	UUUCUUUUUC	RNCMPT00079	UUUUUUC	7	U2AF2	2.06184e-05	0.00210307	0.0017975	-3
	UUUCUUUUUC	RNCMPT00165	UUUUUUC	7	TIA1	8.32239e-05	0.00848884	0.00362771	-3
	UUUCUUUUUC	RNCMPT00274	UUUUUUU	7	HuR	0.00015333	0.0156396	0.00445573	0
	UUUCUUUUUC	RNCMPT00268	CUUUUCU	7	PTBP1	0.000245144	0.0250047	0.00534288	-3
	UUUCUUUUUC	RNCMPT00012	CUUUUUU	7	CPEB2	0.000629642	0.0642234	0.0107403	-3
	UUUCUUUUUC	RNCMPT00158	CUUUUUU	7	CPEB4	0.000739183	0.0753966	0.0107403	-3
	UUUCUUUUUC	RNCMPT00032	UUAUUUU	7	HuR	0.000976086	0.0995608	0.0121564	0
	UUUCUUUUUC	RNCMPT00167	AUUUUUU	6	HNRNPCL1	0.00140182	0.142985	0.0152624	1
	UUUCUUUUUC	RNCMPT00025	AUUUUUU	6	HNRNPC	0.00173701	0.177175	0.0152624	1
	UUUCUUUUUC	RNCMPT00186	CCUUUCC	7	PCBP1	0.00192575	0.196427	0.0152624	-3
	UUUCUUUUUC	RNCMPT00269	ACUUUCU	7	PTBP1	0.00192575	0.196427	0.0152624	-3
	UUUCUUUUUC	RNCMPT00077	UUUUUUG	6	TIA1	0.00388033	0.395793	0.0281904	-4
	UUUCUUUUUC	RNCMPT00159	UUUUUUG	6	RALY	0.00427204	0.435748	0.0286488	-4
TDP43	UAUAUAUAGG	RNCMPT00057	AUAUAUA	7	RBMS3	0.000190824	0.0194641	0.0189865	-1
	UAUAUAUAGG	RNCMPT00173	UAUAUAG	7	RBMS3	0.000821218	0.0837643	0.0408546	-2
	GUGUCUGCAA	RNCMPT00166	UGUGUGU	7	BRUNOL5	0.000498392	0.0508359	0.0342562	-1
	GUGUCUGCAA	RNCMPT00004	UGUGUGU	7	BRUNOL4	0.000741546	0.0756377	0.0342562	-1
	GUGUGUGUGU	RNCMPT00166	UGUGUGU	7	BRUNOL5	1.17538e-05	0.00119889	0.00113903	-3
	GUGUGUGUGU	RNCMPT00004	UGUGUGU	7	BRUNOL4	3.58127e-05	0.0036529	0.00173526	-3
	UGUGUGUGUG	RNCMPT00166	UGUGUGU	7	BRUNOL5	6.17228e-05	0.00629572	0.00604369	0
	UGUGUGUGUG	RNCMPT00004	UGUGUGU	7	BRUNOL4	0.000173822	0.0177299	0.00851004	0
	UGAAUGAAUG	RNCMPT00076	UGAAUGAG	8	TARDBP	0.000424282	0.0432767	0.0422128	0
	GUGUGUGUGU	RNCMPT00166	UGUGUGU	7	BRUNOL5	0.000139738	0.0142533	0.0104959	-3
	GUGUGUGUGU	RNCMPT00004	UGUGUGU	7	BRUNOL4	0.000210989	0.0215208	0.0104959	-3
	UUAUUUUUUA	RNCMPT00025	AUUUUUU	7	HNRNPC	4.6254e-05	0.00471791	0.00346335	-2
	UUAUUUUUUA	RNCMPT00167	AUUUUUU	7	HNRNPCL1	7.90459e-05	0.00806269	0.00346335	-2
	UAGCAUUUUU	RNCMPT00012	CUUUUUU	7	CPEB2	8.49988e-06	0.000866987	0.000789888	-3
	UAGCAUUUUU	RNCMPT00158	CUUUUUU	7	CPEB4	6.25562e-05	0.00638073	0.00290665	-3
	UAGCAUUUUU	RNCMPT00268	CUUUUCU	7	PTBP1	0.00182405	0.186053	0.0384605	-3
	UAGCAUUUUU	RNCMPT00165	UUUUUUC	6	TIA1	0.0020163	0.205662	0.0384605	-4
	UAGCAUUUUU	RNCMPT00025	AUUUUUU	7	HNRNPC	0.00223679	0.228153	0.0384605	-3
	UAGCAUUUUU	RNCMPT00167	AUUUUUU	7	HNRNPCL1	0.00248321	0.253287	0.0384605	-3
	UAGCAUUUUU	RNCMPT00274	UUUUUUU	7	HuR	0.00424311	0.432798	0.0438122	-3
	UAGCAUUUUU	RNCMPT00077	UUUUUUG	6	TIA1	0.00424311	0.432798	0.0438122	-4
	UAGCAUUUUU	RNCMPT00159	UUUUUUG	6	RALY	0.00424311	0.432798	0.0438122	-4
	ACACACACAC	RNCMPT00178	ACACACA	7	HNRPLL	2.15713e-05	0.00220028	0.00123558	-2
	ACACACACAC	RNCMPT00027	ACACACA	7	HNRNPL	2.5492e-05	0.00260018	0.00123558	-2
	ACACACACAC	RNCMPT00172	ACAAACA	7	IGF2BP3	0.000152903	0.0155961	0.00494075	-2
	ACACACACAC	RNCMPT00033	ACAAACA	7	IGF2BP2	0.000386749	0.0394484	0.00937274	-2
	ACUUUUCUGC	RNCMPT00268	CUUUUCU	7	PTBP1	5.05363e-05	0.0051547	0.00466086	-1
	ACUUUUCUGC	RNCMPT00158	CUUUUUU	7	CPEB4	0.00166637	0.16997	0.0497107	-1
	ACUUUUCUGC	RNCMPT00012	CUUUUUU	7	CPEB2	0.00224662	0.229155	0.0497107	-1
	ACUUUUCUGC	RNCMPT00159	UUUUUUG	7	RALY	0.00246476	0.251406	0.0497107	-2
	ACUUUUCUGC	RNCMPT00269	ACUUUCU	7	PTBP1	0.00269499	0.274889	0.0497107	-1
	UGUGUGUGUA	RNCMPT00166	UGUGUGU	7	BRUNOL5	0.000140954	0.0143773	0.0125084	0
	UGUGUGUGUA	RNCMPT00004	UGUGUGU	7	BRUNOL4	0.000251431	0.025646	0.0125084	0
	UGCCCGCACA	RNCMPT00018	UGCGCGC	7	FUS	0.000144281	0.0147167	0.0131735	0
	UGCCCGCACA	RNCMPT00178	ACACACA	7	HNRPLL	0.00147004	0.149944	0.0485309	-3
	UGCCCGCACA	RNCMPT00027	ACACACA	7	HNRNPL	0.00159459	0.162648	0.0485309	-3
	UAUAUAUAUA	RNCMPT00057	AUAUAUA	7	RBMS3	0.000245169	0.0250073	0.0245169	-3
	CUUCCUCCCU	RNCMPT00044	CCUUCCC	7	PCBP2	1.7245e-05	0.00175899	0.00155114	-2
	CUUCCUCCCU	RNCMPT00268	CUUUUCU	7	PTBP1	0.00114462	0.116751	0.0324036	-3
	CUUCCUCCCU	RNCMPT00079	UUUUUUC	7	U2AF2	0.00123745	0.12622	0.0324036	-1
	CUUCCUCCCU	RNCMPT00186	CCUUUCC	7	PCBP1	0.00144101	0.146983	0.0324036	-2
	UUUUAUUACA	RNCMPT00274	UUUUUUU	7	HuR	0.000417817	0.0426173	0.0373836	0
	AGUUUACUUU	RNCMPT00053	AUACAUU	7	RBM41	0.000312289	0.0318535	0.0307113	-3
	GUGAGUGUAC	RNCMPT00166	UGUGUGU	7	BRUNOL5	0.000320424	0.0326832	0.0191509	-1
	GUGAGUGUAC	RNCMPT00004	UGUGUGU	7	BRUNOL4	0.000384953	0.0392652	0.0191509	-1
	GUGUGUGUGU	RNCMPT00166	UGUGUGU	7	BRUNOL5	4.44326e-05	0.00453213	0.00295715	-3
	GUGUGUGUGU	RNCMPT00004	UGUGUGU	7	BRUNOL4	6.00768e-05	0.00612784	0.00295715	-3
	GCGUGUGUGA	RNCMPT00166	UGUGUGU	7	BRUNOL5	0.000539673	0.0550467	0.0394874	-1
	GCGUGUGUGA	RNCMPT00004	UGUGUGU	7	BRUNOL4	0.000801837	0.0817874	0.0394874	-1
	GCGUGUGUGA	RNCMPT00184	AGUGUGA	7	RBM24	0.00135201	0.137905	0.0443875	-3
TIA1	GUUUUUUAUA	RNCMPT00158	CUUUUUU	7	CPEB4	0.0010257	0.104622	0.0458867	0
	GUUUUUUAUA	RNCMPT00274	UUUUUUU	7	HuR	0.0010257	0.104622	0.0458867	0
	UUCACAUUUA	RNCMPT00053	AUACAUU	7	RBM41	0.000312663	0.0318917	0.0305392	-1
	CUUUUUAAAU	RNCMPT00158	CUUUUUU	7	CPEB4	0.000600387	0.0612394	0.0376096	0
	CUUUUUAAAU	RNCMPT00012	CUUUUUU	7	CPEB2	0.000823233	0.0839698	0.0376096	0
	CUUUUUAAAU	RNCMPT00025	AUUUUUU	6	HNRNPC	0.00216066	0.220388	0.0429569	1
	CUUUUUAAAU	RNCMPT00167	AUUUUUU	6	HNRNPCL1	0.00216066	0.220388	0.0429569	1
	CUUUUUAAAU	RNCMPT00274	UUUUUUU	6	HuR	0.00235069	0.239771	0.0429569	1
	UGGUUUUUUU	RNCMPT00032	UUAUUUU	7	HuR	0.000466443	0.0475772	0.0271266	-3
	UGGUUUUUUU	RNCMPT00274	UUUUUUU	7	HuR	0.000627526	0.0640077	0.0271266	-3
	UGGUUUUUUU	RNCMPT00165	UUUUUUC	7	TIA1	0.000940043	0.0958844	0.0271266	-3
	UGGUUUUUUU	RNCMPT00079	UUUUUUC	6	U2AF2	0.00120837	0.123253	0.0271266	-4
	UGGUUUUUUU	RNCMPT00159	UUUUUUG	6	RALY	0.00176816	0.180352	0.0281204	-4
	UGGUUUUUUU	RNCMPT00167	AUUUUUU	7	HNRNPCL1	0.00223946	0.228425	0.0281204	-3
	UGGUUUUUUU	RNCMPT00136	UUGGUUU	6	HuR	0.00223946	0.228425	0.0281204	1
	UGGUUUUUUU	RNCMPT00077	UUUUUUG	6	TIA1	0.00250527	0.255538	0.0281204	-4
	UGGUUUUUUU	RNCMPT00025	AUUUUUU	7	HNRNPC	0.00349721	0.356715	0.0348928	-3
	ACUCCCUCCC	RNCMPT00044	CCUUCCC	7	PCBP2	9.65115e-06	0.000984417	0.000924478	-3
	UUCAUUUUUC	RNCMPT00012	CUUUUUU	7	CPEB2	0.00025384	0.0258917	0.0236563	-2
	UUCAUUUUUC	RNCMPT00158	CUUUUUU	7	CPEB4	0.00057016	0.0581563	0.0265677	-2
	UUCAUUUUUC	RNCMPT00079	UUUUUUC	7	U2AF2	0.00124178	0.126662	0.0378604	-3
	UUCAUUUUUC	RNCMPT00165	UUUUUUC	7	TIA1	0.00168126	0.171488	0.0378604	-3
	UUCAUUUUUC	RNCMPT00032	UUAUUUU	7	HuR	0.00203127	0.20719	0.0378604	-1
	UUCAUUUUUC	RNCMPT00025	AUUUUUU	7	HNRNPC	0.00361293	0.368519	0.0488397	-3
	UUCAUUUUUC	RNCMPT00167	AUUUUUU	7	HNRNPCL1	0.00389711	0.397505	0.0488397	-3
	UUCAUUUUUC	RNCMPT00268	CUUUUCU	7	PTBP1	0.00419253	0.427638	0.0488397	-2
	UUUUUCUUUU	RNCMPT00274	UUUUUUU	7	HuR	7.17927e-05	0.00732285	0.00424001	0
	UUUUUCUUUU	RNCMPT00165	UUUUUUC	6	TIA1	9.69842e-05	0.00989239	0.00424001	1
	UUUUUCUUUU	RNCMPT00079	UUUUUUC	6	U2AF2	0.000213019	0.021728	0.0062086	1
	UUUUUCUUUU	RNCMPT00158	CUUUUUU	6	CPEB4	0.00049077	0.0500586	0.00787015	1
	UUUUUCUUUU	RNCMPT00268	CUUUUCU	7	PTBP1	0.000630064	0.0642666	0.00787015	0
	UUUUUCUUUU	RNCMPT00025	AUUUUUU	6	HNRNPC	0.000630064	0.0642666	0.00787015	1
	UUUUUCUUUU	RNCMPT00167	AUUUUUU	6	HNRNPCL1	0.000630064	0.0642666	0.00787015	1
	UUUUUCUUUU	RNCMPT00077	UUUUUUG	7	TIA1	0.000995385	0.101529	0.0105943	0
	UUUUUCUUUU	RNCMPT00012	CUUUUUU	6	CPEB2	0.00109048	0.111229	0.0105943	1
	UUUUUCUUUU	RNCMPT00032	UUAUUUU	7	HuR	0.0015069	0.153704	0.0131759	0
	UUUUUCUUUU	RNCMPT00086	UUUGUUU	7	ZC3H14	0.00217752	0.222107	0.0158664	0
	UUUUUCUUUU	RNCMPT00159	UUUUUUG	7	RALY	0.00217752	0.222107	0.0158664	0
	UUUUUCUUUU	RNCMPT00112	UUUGUUU	7	HuR	0.00273444	0.278913	0.0183917	0
	UUUUUCUUUU	RNCMPT00117	UUUGUUU	7	HuR	0.00341627	0.348459	0.0199139	0
	UUUUUCUUUU	RNCMPT00269	ACUUUCU	7	PTBP1	0.00341627	0.348459	0.0199139	0
	ACAAAUAAAA	RNCMPT00043	AAAAAAA	7	PABPC4	0.00042641	0.0434938	0.0337155	-3
	ACAAAUAAAA	RNCMPT00185	GAUAAAA	7	KHDRBS2	0.000778904	0.0794482	0.0337155	-3
	ACAAAUAAAA	RNCMPT00064	AGAAAAA	7	SART3	0.00138338	0.141104	0.0337155	-3
	ACAAAUAAAA	RNCMPT00155	AGAAAAA	7	PABPC1	0.00138338	0.141104	0.0337155	-3
	UCUGCAUGCC	RNCMPT00168	UGCAUGC	7	RBFOX1	0.000212844	0.0217101	0.0211741	-2
	AACUUUCAUU	RNCMPT00269	ACUUUCU	7	PTBP1	0.000204449	0.0208538	0.0189601	-1
	ACAGACUUUC	RNCMPT00269	ACUUUCU	6	PTBP1	4.94336e-05	0.00504223	0.00438723	-4
	UUUUCUGACA	RNCMPT00268	CUUUUCU	6	PTBP1	0.000168762	0.0172138	0.0153264	1
	UUUUCUGACA	RNCMPT00077	UUUUUUG	7	TIA1	0.000748836	0.0763813	0.0226689	0
	UUUUCUGACA	RNCMPT00159	UUUUUUG	7	RALY	0.000748836	0.0763813	0.0226689	0
	UUUUCUGACA	RNCMPT00158	CUUUUUU	6	CPEB4	0.00179275	0.18286	0.0269106	1
	UUUUCUGACA	RNCMPT00269	ACUUUCU	6	PTBP1	0.00199007	0.202988	0.0269106	1
	UUUUCUGACA	RNCMPT00167	AUUUUUU	6	HNRNPCL1	0.00219905	0.224303	0.0269106	1
	UUUUCUGACA	RNCMPT00274	UUUUUUU	6	HuR	0.00219905	0.224303	0.0269106	1
	UUUUCUGACA	RNCMPT00025	AUUUUUU	6	HNRNPC	0.00242335	0.247181	0.0269106	1
	UUUUCUGACA	RNCMPT00012	CUUUUUU	6	CPEB2	0.00266687	0.27202	0.0269106	1
	UUUUCUGACA	RNCMPT00079	UUUUUUC	5	U2AF2	0.00430696	0.43931	0.0355584	2
	UUUUCUGACA	RNCMPT00165	UUUUUUC	5	TIA1	0.00430696	0.43931	0.0355584	2
	GGCGGAGGGG	RNCMPT00160	GGGAGGG	7	HNRNPH2	0.000324846	0.0331343	0.0303661	-2
	GGCGGAGGGG	RNCMPT00162	CGGAGGA	7	LIN28A	0.000901868	0.0919905	0.0421525	-2
	CAAAAUUUUC	RNCMPT00269	ACUUUCU	6	PTBP1	0.000286953	0.0292692	0.0266663	-4
	CAAAAUUUUC	RNCMPT00167	AUUUUUU	6	HNRNPCL1	0.00114842	0.117139	0.0295649	-4
	CAAAAUUUUC	RNCMPT00012	CUUUUUU	7	CPEB2	0.00127257	0.129803	0.0295649	-3
	CAAAAUUUUC	RNCMPT00025	AUUUUUU	6	HNRNPC	0.00127257	0.129803	0.0295649	-4
	UUCUUUUUAC	RNCMPT00158	CUUUUUU	7	CPEB4	0.000182698	0.0186352	0.00953753	-2
	UUCUUUUUAC	RNCMPT00012	CUUUUUU	7	CPEB2	0.000214869	0.0219166	0.00953753	-2
	UUCUUUUUAC	RNCMPT00274	UUUUUUU	7	HuR	0.000514503	0.0524793	0.0152251	-1
	UUCUUUUUAC	RNCMPT00032	UUAUUUU	7	HuR	0.00180337	0.183943	0.0400237	-1
	CCUUACCCUG	RNCMPT00044	CCUUCCC	7	PCBP2	0.000413943	0.0422222	0.0245125	0
	CCUUACCCUG	RNCMPT00186	CCUUUCC	7	PCBP1	0.000503868	0.0513946	0.0245125	0
	AAGAGAAAGU	RNCMPT00089	AGAGAAA	7	SRSF10	0.000401225	0.040925	0.0286343	-1
	AAGAGAAAGU	RNCMPT00171	AGAAAAU	7	PABPC5	0.000584495	0.0596185	0.0286343	-3
	GUUUUUUUUU	RNCMPT00274	UUUUUUU	7	HuR	0.000261772	0.0267008	0.0153954	-3
	GUUUUUUUUU	RNCMPT00158	CUUUUUU	7	CPEB4	0.000720282	0.0734688	0.0153954	-3
	GUUUUUUUUU	RNCMPT00165	UUUUUUC	7	TIA1	0.000786807	0.0802543	0.0153954	-3
	GUUUUUUUUU	RNCMPT00032	UUAUUUU	7	HuR	0.000865988	0.0883308	0.0153954	-2
	GUUUUUUUUU	RNCMPT00079	UUUUUUC	7	U2AF2	0.000865988	0.0883308	0.0153954	-3
	GUUUUUUUUU	RNCMPT00167	AUUUUUU	7	HNRNPCL1	0.00108488	0.110658	0.0155224	-1
	GUUUUUUUUU	RNCMPT00012	CUUUUUU	7	CPEB2	0.00122239	0.124684	0.0155224	0
	GUUUUUUUUU	RNCMPT00025	AUUUUUU	7	HNRNPC	0.00169275	0.17266	0.0182473	-1
	GUUUUUUUUU	RNCMPT00112	UUUGUUU	7	HuR	0.00186814	0.19055	0.0182473	-2
	GUUUUUUUUU	RNCMPT00086	UUUGUUU	7	ZC3H14	0.00205559	0.20967	0.0182473	-2
	GUUUUUUUUU	RNCMPT00077	UUUUUUG	7	TIA1	0.0022581	0.230327	0.0182473	-1
	GUUUUUUUUU	RNCMPT00117	UUUGUUU	7	HuR	0.00452209	0.461253	0.0309202	-2
	GUUUUUUUUU	RNCMPT00159	UUUUUUG	6	RALY	0.00452209	0.461253	0.0309202	-4
	GUUUUUUUUU	RNCMPT00268	CUUUUCU	7	PTBP1	0.00530882	0.5415	0.0337068	-1
	UUCAUUUUUA	RNCMPT00012	CUUUUUU	7	CPEB2	0.000516263	0.0526589	0.0485895	-2
	CUCCUUUUUA	RNCMPT00012	CUUUUUU	7	CPEB2	0.000266334	0.027166	0.0213814	-2
	CUCCUUUUUA	RNCMPT00158	CUUUUUU	7	CPEB4	0.000463665	0.0472938	0.0213814	-2
	CUCCUUUUUA	RNCMPT00268	CUUUUCU	7	PTBP1	0.000851916	0.0868955	0.0261902	-2
	UUGCUGUUUU	RNCMPT00158	CUUUUUU	7	CPEB4	0.000418517	0.0426888	0.0370562	-3
	UAUCUUUCCC	RNCMPT00044	CCUUCCC	7	PCBP2	6.12358e-05	0.00624605	0.00533037	-3
	UAUCUUUCCC	RNCMPT00079	UUUUUUC	7	U2AF2	0.000470506	0.0479916	0.020478	-2
	GAAUUUUUUU	RNCMPT00167	AUUUUUU	7	HNRNPCL1	0.00030768	0.0313833	0.0174872	-2
	GAAUUUUUUU	RNCMPT00025	AUUUUUU	7	HNRNPC	0.000385924	0.0393642	0.0174872	-2
	GAAUUUUUUU	RNCMPT00165	UUUUUUC	7	TIA1	0.00068704	0.070078	0.0178639	-3
	GAAUUUUUUU	RNCMPT00274	UUUUUUU	7	HuR	0.000898609	0.0916581	0.0178639	-3
	GAAUUUUUUU	RNCMPT00079	UUUUUUC	6	U2AF2	0.000985596	0.100531	0.0178639	-4
	GAAUUUUUUU	RNCMPT00159	UUUUUUG	6	RALY	0.00133203	0.135867	0.0201192	-4
	GAAUUUUUUU	RNCMPT00077	UUUUUUG	6	TIA1	0.00161266	0.164491	0.0208781	-4
TIAL1	UUUUAUUUUU	RNCMPT00274	UUUUUUU	7	HuR	8.33781e-05	0.00850456	0.00615448	-1
	UUUUAUUUUU	RNCMPT00032	UUAUUUU	7	HuR	0.000138653	0.0141426	0.00615448	-2
	UUUUAUUUUU	RNCMPT00165	UUUUUUC	7	TIA1	0.000824358	0.0840845	0.0204728	0
	UUUUAUUUUU	RNCMPT00077	UUUUUUG	7	TIA1	0.00115307	0.117613	0.0204728	0
	UUUUAUUUUU	RNCMPT00159	UUUUUUG	7	RALY	0.00115307	0.117613	0.0204728	0
	UUUUAUUUUU	RNCMPT00079	UUUUUUC	7	U2AF2	0.00195844	0.199761	0.0226302	0
	UUUUAUUUUU	RNCMPT00086	UUUGUUU	7	ZC3H14	0.00195844	0.199761	0.0226302	-1
	UUUUAUUUUU	RNCMPT00167	AUUUUUU	7	HNRNPCL1	0.00224547	0.229038	0.0226302	0
	UUUUAUUUUU	RNCMPT00112	UUUGUUU	7	HuR	0.00254915	0.260014	0.0226302	-1
	UUUUAUUUUU	RNCMPT00158	CUUUUUU	7	CPEB4	0.00254915	0.260014	0.0226302	-1
	UUUUAUUUUU	RNCMPT00025	AUUUUUU	7	HNRNPC	0.00322707	0.329161	0.026044	0
	UUUUAUUUUU	RNCMPT00012	CUUUUUU	7	CPEB2	0.00402737	0.410791	0.0297943	-1
	UUUUAUUUUU	RNCMPT00117	UUUGUUU	7	HuR	0.00495379	0.505286	0.0338288	-1
	UUUUUUUUAA	RNCMPT00032	UUAUUUU	7	HuR	0.000250091	0.0255093	0.0171533	0
	UUUUUUUUAA	RNCMPT00274	UUUUUUU	7	HuR	0.00038447	0.0392159	0.0171533	0
	UUUUUUAACU	RNCMPT00158	CUUUUUU	6	CPEB4	0.000376073	0.0383594	0.0104563	1
	UUUUUUAACU	RNCMPT00274	UUUUUUU	6	HuR	0.000376073	0.0383594	0.0104563	1
	UUUUUUAACU	RNCMPT00167	AUUUUUU	6	HNRNPCL1	0.000426002	0.0434522	0.0104563	1
	UUUUUUAACU	RNCMPT00025	AUUUUUU	6	HNRNPC	0.000473539	0.048301	0.0104563	1
	UUUUUUAACU	RNCMPT00012	CUUUUUU	6	CPEB2	0.000861135	0.0878357	0.0152119	1
	UUUUUUAACU	RNCMPT00077	UUUUUUG	7	TIA1	0.00250686	0.2557	0.0300679	0
	UUUUUUAACU	RNCMPT00159	UUUUUUG	7	RALY	0.00306381	0.312509	0.0300679	0
	UUUUUUAACU	RNCMPT00032	UUAUUUU	6	HuR	0.00306381	0.312509	0.0300679	1
	UUUUUUAACU	RNCMPT00268	CUUUUCU	6	PTBP1	0.00306381	0.312509	0.0300679	1
	UUUUUUAACU	RNCMPT00079	UUUUUUC	7	U2AF2	0.0050011	0.510112	0.0401565	0
	UUUUUUAACU	RNCMPT00165	UUUUUUC	6	TIA1	0.0050011	0.510112	0.0401565	1
	UUAUUUUCUC	RNCMPT00032	UUAUUUU	7	HuR	2.35098e-05	0.002398	0.00211108	0
	UUAUUUUCUC	RNCMPT00165	UUUUUUC	7	TIA1	0.000176991	0.0180531	0.00621955	0
	UUAUUUUCUC	RNCMPT00079	UUUUUUC	7	U2AF2	0.000207789	0.0211945	0.00621955	-3
	UUAUUUUCUC	RNCMPT00274	UUUUUUU	7	HuR	0.000328478	0.0335048	0.007374	0
	UUAUUUUCUC	RNCMPT00159	UUUUUUG	7	RALY	0.00226807	0.231343	0.0407327	0
	CUCCCCUCCC	RNCMPT00044	CCUUCCC	7	PCBP2	2.64082e-05	0.00269364	0.00257169	-3
	UCAUUUUAUU	RNCMPT00032	UUAUUUU	7	HuR	0.000111105	0.0113327	0.0100796	0
	UCAUUUUAUU	RNCMPT00274	UUUUUUU	7	HuR	0.000605009	0.0617109	0.0274437	0
	UUAUUUUUAA	RNCMPT00032	UUAUUUU	7	HuR	0.000135674	0.0138387	0.0124368	0
	UUAUUUUUAA	RNCMPT00274	UUUUUUU	7	HuR	0.000939342	0.0958129	0.0430532	0
	UCUUUCCCUG	RNCMPT00044	CCUUCCC	7	PCBP2	0.000513063	0.0523324	0.0451495	-1
	AAGCUUUUUC	RNCMPT00079	UUUUUUC	7	U2AF2	0.000572775	0.0584231	0.0354937	-3
	AAGCUUUUUC	RNCMPT00165	UUUUUUC	7	TIA1	0.000997405	0.101735	0.0354937	-3
	AAGCUUUUUC	RNCMPT00167	AUUUUUU	7	HNRNPCL1	0.00165807	0.169123	0.0354937	-1
	AAGCUUUUUC	RNCMPT00025	AUUUUUU	7	HNRNPC	0.00182301	0.185947	0.0354937	-1
	AAGCUUUUUC	RNCMPT00158	CUUUUUU	7	CPEB4	0.00200073	0.204075	0.0354937	-3
	AAGCUUUUUC	RNCMPT00012	CUUUUUU	7	CPEB2	0.00239583	0.244374	0.0354937	-3
	AAGCUUUUUC	RNCMPT00274	UUUUUUU	7	HuR	0.00365997	0.373317	0.0464758	-2
	AUUGUUUUUU	RNCMPT00012	CUUUUUU	7	CPEB2	0.000125657	0.012817	0.00554932	-3
	AUUGUUUUUU	RNCMPT00158	CUUUUUU	7	CPEB4	0.000125657	0.012817	0.00554932	-3
	AUUGUUUUUU	RNCMPT00165	UUUUUUC	6	TIA1	0.000253841	0.0258918	0.00728136	-4
	AUUGUUUUUU	RNCMPT00159	UUUUUUG	6	RALY	0.000412192	0.0420436	0.00728136	-4
	AUUGUUUUUU	RNCMPT00274	UUUUUUU	6	HuR	0.000412192	0.0420436	0.00728136	-4
	AUUGUUUUUU	RNCMPT00077	UUUUUUG	6	TIA1	0.000582738	0.0594393	0.00735289	-4
	AUUGUUUUUU	RNCMPT00079	UUUUUUC	6	U2AF2	0.000582738	0.0594393	0.00735289	-4
	AUUGUUUUUU	RNCMPT00025	AUUUUUU	7	HNRNPC	0.00111796	0.114031	0.0121701	-3
	AUUGUUUUUU	RNCMPT00167	AUUUUUU	7	HNRNPCL1	0.00124009	0.12649	0.0121701	-3
	AUUGUUUUUU	RNCMPT00268	CUUUUCU	7	PTBP1	0.00287612	0.293364	0.0254033	-3
	AUUGUUUUUU	RNCMPT00032	UUAUUUU	6	HuR	0.00408991	0.417171	0.0328401	-4
	AUUGUUUUUU	RNCMPT00086	UUUGUUU	6	ZC3H14	0.00610263	0.622468	0.0449179	-4
	UACCUCUUUC	RNCMPT00012	CUUUUUU	7	CPEB2	0.000169625	0.0173017	0.0146891	-2
	UACCUCUUUC	RNCMPT00158	CUUUUUU	7	CPEB4	0.000474524	0.0484015	0.0205464	-2
	UACCUCUUUC	RNCMPT00165	UUUUUUC	7	TIA1	0.00186202	0.189926	0.0488979	-3
	UACCUCUUUC	RNCMPT00079	UUUUUUC	7	U2AF2	0.00225862	0.230379	0.0488979	-3
	UUAUUUUCAG	RNCMPT00032	UUAUUUU	7	HuR	6.04078e-05	0.00616159	0.00528568	0
	UUAUUUUCAG	RNCMPT00274	UUUUUUU	7	HuR	0.000647004	0.0659944	0.0118846	0
	UUAUUUUCAG	RNCMPT00079	UUUUUUC	7	U2AF2	0.000868976	0.0886356	0.0118846	-1
	UUAUUUUCAG	RNCMPT00167	AUUUUUU	6	HNRNPCL1	0.000868976	0.0886356	0.0118846	1
	UUAUUUUCAG	RNCMPT00025	AUUUUUU	6	HNRNPC	0.000942888	0.0961746	0.0118846	1
	UUAUUUUCAG	RNCMPT00158	CUUUUUU	6	CPEB4	0.000942888	0.0961746	0.0118846	1
	UUAUUUUCAG	RNCMPT00165	UUUUUUC	7	TIA1	0.00101506	0.103536	0.0118846	-1
	UUAUUUUCAG	RNCMPT00012	CUUUUUU	6	CPEB2	0.00108659	0.110832	0.0118846	1
	UUAUUUUCAG	RNCMPT00112	UUUGUUU	7	HuR	0.00211326	0.215553	0.0205456	0
	UUAUUUUCAG	RNCMPT00086	UUUGUUU	7	ZC3H14	0.00320101	0.326503	0.0280088	0
	UUAUUUUCAG	RNCMPT00077	UUUUUUG	7	TIA1	0.00659128	0.672311	0.0480614	0
	UUAUUUUCAG	RNCMPT00117	UUUGUUU	7	HuR	0.00659128	0.672311	0.0480614	0
	UUAUUUUCAG	RNCMPT00268	CUUUUCU	6	PTBP1	0.00732604	0.747256	0.0493099	1
	AGGGGAAUGG	RNCMPT00160	GGGAGGG	7	HNRNPH2	0.000445316	0.0454222	0.0440368	-3
	UUUUUGGUGG	RNCMPT00012	CUUUUUU	5	CPEB2	0.00201453	0.205482	0.0438053	2
	UUUUUGGUGG	RNCMPT00025	AUUUUUU	5	HNRNPC	0.00201453	0.205482	0.0438053	2
	UUUUUGGUGG	RNCMPT00167	AUUUUUU	5	HNRNPCL1	0.00201453	0.205482	0.0438053	2
	UUUUUGGUGG	RNCMPT00274	UUUUUUU	5	HuR	0.00230343	0.23495	0.0438053	2
	UUUUUGGUGG	RNCMPT00077	UUUUUUG	5	TIA1	0.00262969	0.268228	0.0438053	2
	UUUUUGGUGG	RNCMPT00159	UUUUUUG	6	RALY	0.00299224	0.305208	0.0438053	1
	UAUUUUUCUU	RNCMPT00165	UUUUUUC	7	TIA1	4.77114e-05	0.00486657	0.004252	-1
	UAUUUUUCUU	RNCMPT00079	UUUUUUC	7	U2AF2	0.000228461	0.0233031	0.0101801	-1
	UAUUUUUCUU	RNCMPT00167	AUUUUUU	7	HNRNPCL1	0.000717513	0.0731863	0.0176027	-1
	UAUUUUUCUU	RNCMPT00025	AUUUUUU	7	HNRNPC	0.000790072	0.0805874	0.0176027	-1
	UAUUUUUCUU	RNCMPT00274	UUUUUUU	7	HuR	0.0012044	0.122849	0.0178892	0
	UAUUUUUCUU	RNCMPT00032	UUAUUUU	6	HuR	0.0012044	0.122849	0.0178892	1
	UAUUUUUCUU	RNCMPT00268	CUUUUCU	7	PTBP1	0.00339861	0.346659	0.0432688	-2
	UUUUUUAAGU	RNCMPT00158	CUUUUUU	6	CPEB4	0.00070848	0.072265	0.0219672	1
	UUUUUUAAGU	RNCMPT00274	UUUUUUU	6	HuR	0.000819312	0.0835698	0.0219672	1
	UUUUUUAAGU	RNCMPT00167	AUUUUUU	6	HNRNPCL1	0.00124639	0.127132	0.0219672	1
	UUUUUUAAGU	RNCMPT00025	AUUUUUU	6	HNRNPC	0.00140304	0.143111	0.0219672	1
	UUUUUUAAGU	RNCMPT00012	CUUUUUU	6	CPEB2	0.00155383	0.158491	0.0219672	1
	UUUUUUAAGU	RNCMPT00079	UUUUUUC	7	U2AF2	0.00170371	0.173778	0.0219672	0
	UUUUUUAAGU	RNCMPT00159	UUUUUUG	7	RALY	0.00170371	0.173778	0.0219672	0
	UUUUUUAAGU	RNCMPT00077	UUUUUUG	7	TIA1	0.00217106	0.221448	0.024494	0
	UUUUUUAAGU	RNCMPT00165	UUUUUUC	7	TIA1	0.00266162	0.271485	0.026692	0
	UUUUUUUUUU	RNCMPT00274	UUUUUUU	7	HuR	1.22051e-05	0.00124492	0.00106562	-3
	UUUUUUUUUU	RNCMPT00032	UUAUUUU	7	HuR	0.000225792	0.0230308	0.00723814	-3
	UUUUUUUUUU	RNCMPT00165	UUUUUUC	7	TIA1	0.000248706	0.025368	0.00723814	-2
	UUUUUUUUUU	RNCMPT00079	UUUUUUC	7	U2AF2	0.000420588	0.0429	0.00918034	-3
	UUUUUUUUUU	RNCMPT00077	UUUUUUG	7	TIA1	0.000885712	0.0903426	0.0112434	-3
	UUUUUUUUUU	RNCMPT00086	UUUGUUU	7	ZC3H14	0.0012695	0.129489	0.0112434	-3
	UUUUUUUUUU	RNCMPT00167	AUUUUUU	7	HNRNPCL1	0.0012695	0.129489	0.0112434	-3
	UUUUUUUUUU	RNCMPT00112	UUUGUUU	7	HuR	0.00141653	0.144486	0.0112434	-3
	UUUUUUUUUU	RNCMPT00158	CUUUUUU	7	CPEB4	0.00141653	0.144486	0.0112434	-3
	UUUUUUUUUU	RNCMPT00159	UUUUUUG	7	RALY	0.00141653	0.144486	0.0112434	-3
	UUUUUUUUUU	RNCMPT00012	CUUUUUU	6	CPEB2	0.00141653	0.144486	0.0112434	1
	UUUUUUUUUU	RNCMPT00025	AUUUUUU	7	HNRNPC	0.00181065	0.184686	0.0131739	-3
	UUUUUUUUUU	RNCMPT00117	UUUGUUU	7	HuR	0.00277231	0.282775	0.0186192	-3
	UUUUUUUUUU	RNCMPT00268	CUUUUCU	7	PTBP1	0.00364168	0.371451	0.022711	-3
	CCUUUUAUUC	RNCMPT00268	CUUUUCU	7	PTBP1	0.000929302	0.0947888	0.040238	-1
	CCUUUUAUUC	RNCMPT00158	CUUUUUU	7	CPEB4	0.00112067	0.114308	0.040238	-1
	CCUUUUAUUC	RNCMPT00274	UUUUUUU	7	HuR	0.00135717	0.138432	0.040238	-2
	CCUUUUAUUC	RNCMPT00012	CUUUUUU	7	CPEB2	0.00180834	0.184451	0.040238	-1
	UUUUUUUUUU	RNCMPT00274	UUUUUUU	7	HuR	3.6316e-05	0.00370423	0.0032076	-1
	UUUUUUUUUU	RNCMPT00032	UUAUUUU	7	HuR	0.00021033	0.0214537	0.00697654	0
	UUUUUUUUUU	RNCMPT00165	UUUUUUC	7	TIA1	0.000293559	0.029943	0.00697654	-1
	UUUUUUUUUU	RNCMPT00077	UUUUUUG	7	TIA1	0.000384157	0.039184	0.00697654	-1
	UUUUUUUUUU	RNCMPT00158	CUUUUUU	7	CPEB4	0.000541285	0.0552111	0.00697654	-1
	UUUUUUUUUU	RNCMPT00159	UUUUUUG	7	RALY	0.000541285	0.0552111	0.00697654	-1
	UUUUUUUUUU	RNCMPT00012	CUUUUUU	7	CPEB2	0.000631898	0.0644536	0.00697654	-1
	UUUUUUUUUU	RNCMPT00167	AUUUUUU	7	HNRNPCL1	0.000631898	0.0644536	0.00697654	-1
	UUUUUUUUUU	RNCMPT00025	AUUUUUU	7	HNRNPC	0.000949959	0.0968959	0.00932278	-1
	UUUUUUUUUU	RNCMPT00079	UUUUUUC	7	U2AF2	0.00119666	0.12206	0.00960865	-1
	UUUUUUUUUU	RNCMPT00086	UUUGUUU	7	ZC3H14	0.00119666	0.12206	0.00960865	-1
	UUUUUUUUUU	RNCMPT00112	UUUGUUU	7	HuR	0.00134351	0.137038	0.00988878	0
	UUUUUUUUUU	RNCMPT00117	UUUGUUU	7	HuR	0.00273588	0.27906	0.0185882	0
	UUUUUUUUUU	RNCMPT00268	CUUUUCU	6	PTBP1	0.00761312	0.776538	0.0480305	1
	CAUCUUUCUC	RNCMPT00079	UUUUUUC	7	U2AF2	0.000421496	0.0429926	0.0263979	-3
	CAUCUUUCUC	RNCMPT00165	UUUUUUC	7	TIA1	0.000615222	0.0627527	0.0263979	-3
	CAUCUUUCUC	RNCMPT00274	UUUUUUU	7	HuR	0.000908399	0.0926567	0.0263979	-2
	CAUCUUUCUC	RNCMPT00025	AUUUUUU	7	HNRNPC	0.00210252	0.214457	0.0372158	-1
	CAUCUUUCUC	RNCMPT00167	AUUUUUU	7	HNRNPCL1	0.00232412	0.23706	0.0372158	-1
	CAUCUUUCUC	RNCMPT00269	ACUUUCU	7	PTBP1	0.00256133	0.261255	0.0372158	-2
	CAUCUUUCUC	RNCMPT00032	UUAUUUU	7	HuR	0.00371655	0.379088	0.0423697	-2
	CAUCUUUCUC	RNCMPT00012	CUUUUUU	7	CPEB2	0.00444311	0.453198	0.0423697	0
	CAUCUUUCUC	RNCMPT00158	CUUUUUU	7	CPEB4	0.00444311	0.453198	0.0423697	-3
	CAUCUUUCUC	RNCMPT00037	AAUCUUG	7	MATR3	0.00486005	0.495726	0.0423697	0
	AUUGUGUCUU	RNCMPT00004	UGUGUGU	7	BRUNOL4	0.000698132	0.0712095	0.034775	-2
	AUUGUGUCUU	RNCMPT00166	UGUGUGU	7	BRUNOL5	0.000773233	0.0788698	0.034775	-2
	UAGACAUUCU	RNCMPT00269	ACUUUCU	7	PTBP1	0.000383079	0.039074	0.0372133	-3
	UUUUUUUUUU	RNCMPT00274	UUUUUUU	7	HuR	0.000235343	0.024005	0.0123487	-3
	UUUUUUUUUU	RNCMPT00032	UUAUUUU	7	HuR	0.000276443	0.0281972	0.0123487	-3
	UUUUUUUUUU	RNCMPT00158	CUUUUUU	6	CPEB4	0.000944432	0.096332	0.0281252	1
	UUUUUUUUUU	RNCMPT00165	UUUUUUC	7	TIA1	0.00231174	0.235798	0.0355364	-1
	UUUUUUUUUU	RNCMPT00012	CUUUUUU	5	CPEB2	0.00231174	0.235798	0.0355364	2
	UUUUUUUUUU	RNCMPT00167	AUUUUUU	5	HNRNPCL1	0.0025549	0.260599	0.0355364	2
	UUUUUUUUUU	RNCMPT00025	AUUUUUU	5	HNRNPC	0.00278436	0.284004	0.0355364	2
	UUUUUUUUUU	RNCMPT00079	UUUUUUC	7	U2AF2	0.0034179	0.348626	0.0361784	0
	UUUUUUUUUU	RNCMPT00086	UUUGUUU	7	ZC3H14	0.00414443	0.422732	0.0361784	0
	UUUUUUUUUU	RNCMPT00077	UUUUUUG	7	TIA1	0.00445446	0.454355	0.0361784	-3
	UUUUUUUUUU	RNCMPT00112	UUUGUUU	7	HuR	0.00445446	0.454355	0.0361784	0
	UUUUUUUUUU	RNCMPT00159	UUUUUUG	7	RALY	0.00577972	0.589531	0.04303	-3
	UAUUAUUUUA	RNCMPT00032	UUAUUUU	7	HuR	0.000187368	0.0191115	0.0173846	-2
	GGGAUGGAUU	RNCMPT00067	GGAAGGA	7	SRSF9	0.000218059	0.022242	0.0210067	-1
	UAAUAUUUUU	RNCMPT00025	AUUUUUU	7	HNRNPC	0.000228972	0.0233552	0.0114904	-2
	UAAUAUUUUU	RNCMPT00167	AUUUUUU	7	HNRNPCL1	0.000254339	0.0259426	0.0114904	-2
	UAAUAUUUUU	RNCMPT00274	UUUUUUU	7	HuR	0.000401959	0.0409998	0.0121064	-3
	UAAUAUUUUU	RNCMPT00165	UUUUUUC	6	TIA1	0.00116574	0.118905	0.0263327	-4
	UAAUAUUUUU	RNCMPT00159	UUUUUUG	6	RALY	0.00173087	0.176549	0.0300616	-4
	UAAUAUUUUU	RNCMPT00079	UUUUUUC	5	U2AF2	0.00201347	0.205374	0.0300616	-5
	UAAUAUUUUU	RNCMPT00077	UUUUUUG	5	TIA1	0.0023403	0.238711	0.0300616	-5
	UAAUAUUUUU	RNCMPT00032	UUAUUUU	7	HuR	0.00266163	0.271486	0.0300616	-2
	UGCCGAUACC	RNCMPT00075	CGAUACU	7	TUT1	0.000261424	0.0266652	0.0250967	-3
	UUUUUUUUUU	RNCMPT00274	UUUUUUU	7	HuR	6.71262e-05	0.00684687	0.00596677	-3
	UUUUUUUUUU	RNCMPT00167	AUUUUUU	7	HNRNPCL1	0.000384184	0.0391868	0.0109879	-3
	UUUUUUUUUU	RNCMPT00032	UUAUUUU	7	HuR	0.000536753	0.0547488	0.0109879	0
	UUUUUUUUUU	RNCMPT00159	UUUUUUG	6	RALY	0.000536753	0.0547488	0.0109879	-4
	UUUUUUUUUU	RNCMPT00025	AUUUUUU	7	HNRNPC	0.000618068	0.0630429	0.0109879	-3
	UUUUUUUUUU	RNCMPT00165	UUUUUUC	6	TIA1	0.00078854	0.0804311	0.0113036	-4
	UUUUUUUUUU	RNCMPT00077	UUUUUUG	6	TIA1	0.000971769	0.0991205	0.0113036	-4
	UUUUUUUUUU	RNCMPT00079	UUUUUUC	6	U2AF2	0.00117063	0.119405	0.0113036	-4
	UUUUUUUUUU	RNCMPT00112	UUUGUUU	7	HuR	0.00127935	0.130494	0.0113036	-1
	UUUUUUUUUU	RNCMPT00086	UUUGUUU	7	ZC3H14	0.00139882	0.14268	0.0113036	-1
	UUUUUUUUUU	RNCMPT00117	UUUGUUU	7	HuR	0.00139882	0.14268	0.0113036	-1
	UUUUUUUUUU	RNCMPT00158	CUUUUUU	7	CPEB4	0.00270399	0.275806	0.0200295	-3
	UUUUUUUUUU	RNCMPT00012	CUUUUUU	7	CPEB2	0.00605948	0.618066	0.0414323	-1
	UUUUUUUUUU	RNCMPT00136	UUGGUUU	7	HuR	0.00657587	0.670739	0.0417516	-2
	GUUUUAUUUA	RNCMPT00165	UUUUUUC	7	TIA1	0.00108021	0.110181	0.0484424	-2
	GUUUUAUUUA	RNCMPT00274	UUUUUUU	7	HuR	0.00108021	0.110181	0.0484424	-2
TNRC6	GUUGAUAAAC	RNCMPT00034	GAUAAACG	7	KHDRBS3	0.000468863	0.0478241	0.0303257	-3
	GUUGAUAAAC	RNCMPT00185	GAUAAAA	7	KHDRBS2	0.000636506	0.0649236	0.0303257	-3
	ACACCCCUUC	RNCMPT00027	ACACACA	7	HNRNPL	3.58453e-05	0.00365622	0.00318625	0
	ACACCCCUUC	RNCMPT00178	ACACACA	7	HNRPLL	0.000679371	0.0692959	0.0301943	0
	ACACCCCUUC	RNCMPT00172	ACAAACA	7	IGF2BP3	0.00131609	0.134241	0.0389952	0
	UGACCAACAA	RNCMPT00047	ACUAACA	7	QKI	0.000287061	0.0292802	0.0266149	-2
	AAAUUUUUUA	RNCMPT00165	UUUUUUC	7	TIA1	6.08161e-05	0.00620324	0.00338451	-2
	AAAUUUUUUA	RNCMPT00167	AUUUUUU	7	HNRNPCL1	7.59547e-05	0.00774738	0.00338451	-2
	AAAUUUUUUA	RNCMPT00025	AUUUUUU	7	HNRNPC	0.000114156	0.0116439	0.00339115	-2
	AAAUUUUUUA	RNCMPT00079	UUUUUUC	7	U2AF2	0.000300012	0.0306012	0.00668421	-2
	AAAUUUUUUA	RNCMPT00274	UUUUUUU	7	HuR	0.000612856	0.0625113	0.0109234	-2
	AAAUUUUUUA	RNCMPT00158	CUUUUUU	7	CPEB4	0.00143396	0.146264	0.0212989	-2
	AAAUUUUUUA	RNCMPT00012	CUUUUUU	7	CPEB2	0.00218471	0.222841	0.0278143	-2
	AAAUUUUUUA	RNCMPT00032	UUAUUUU	7	HuR	0.00268893	0.274271	0.0299544	-2
	AAAUUUUUUA	RNCMPT00269	ACUUUCU	7	PTBP1	0.0033025	0.336855	0.0327017	-1
	AAAUUUUUUA	RNCMPT00077	UUUUUUG	7	TIA1	0.00485373	0.49508	0.0393237	-3
	AAAUUUUUUA	RNCMPT00159	UUUUUUG	7	RALY	0.00485373	0.49508	0.0393237	-2
	AAAUUUUUUA	RNCMPT00268	CUUUUCU	7	PTBP1	0.0058417	0.595854	0.043384	-3
	UUUUCUCUAA	RNCMPT00079	UUUUUUC	7	U2AF2	4.53154e-05	0.00462218	0.00399705	0
	UUUUCUCUAA	RNCMPT00165	UUUUUUC	7	TIA1	0.000106614	0.0108746	0.00470196	0
	UUUUCUCUAA	RNCMPT00268	CUUUUCU	7	PTBP1	0.000227146	0.0231688	0.00667847	-1
	UUUUCUCUAA	RNCMPT00274	UUUUUUU	7	HuR	0.0011299	0.115249	0.0249157	0
	UUUUCUCUAA	RNCMPT00158	CUUUUUU	7	CPEB4	0.00252155	0.257199	0.0444828	-1
U2AF65	AUAGUUGGUU	RNCMPT00041	UAGUUAG	7	MSI1	0.000346198	0.0353122	0.0249444	-1
	AUAGUUGGUU	RNCMPT00176	UAGUUAG	7	MSI1	0.00050146	0.0511489	0.0249444	-1
	UUGUGUUUUG	RNCMPT00077	UUUUUUG	7	TIA1	0.000101074	0.0103096	0.00439008	-3
	UUGUGUUUUG	RNCMPT00159	UUUUUUG	7	RALY	0.000101074	0.0103096	0.00439008	-3
	UUGUGUUUUG	RNCMPT00274	UUUUUUU	7	HuR	0.000492248	0.0502093	0.0142537	-3
	UUGUGUUUUG	RNCMPT00086	UUUGUUU	7	ZC3H14	0.000680378	0.0693985	0.0143755	-1
	UUGUGUUUUG	RNCMPT00112	UUUGUUU	7	HuR	0.000827427	0.0843975	0.0143755	-1
	UUGUGUUUUG	RNCMPT00117	UUUGUUU	7	HuR	0.00120387	0.122794	0.0174297	-1
	UUGUGUUUUG	RNCMPT00025	AUUUUUU	7	HNRNPC	0.0022112	0.225542	0.0240105	-2
	UUGUGUUUUG	RNCMPT00167	AUUUUUU	7	HNRNPCL1	0.0022112	0.225542	0.0240105	-2
	UUGUGUUUUG	RNCMPT00032	UUAUUUU	7	HuR	0.0029687	0.302808	0.0286541	-2
	UUGUGUUUUG	RNCMPT00165	UUUUUUC	7	TIA1	0.00384505	0.392195	0.0329637	-3
	UUGUGUUUUG	RNCMPT00158	CUUUUUU	7	CPEB4	0.00417412	0.42576	0.0329637	-1
	UUGUGUUUUG	RNCMPT00136	UUGGUUU	7	HuR	0.00580263	0.591869	0.0420056	-2
	UUGUGUUUUG	RNCMPT00004	UGUGUGU	7	BRUNOL4	0.00634557	0.647248	0.0424024	-1
	UUGUGUUUUG	RNCMPT00012	CUUUUUU	7	CPEB2	0.00842881	0.859738	0.0488133	-1
	UUGUGUUUUG	RNCMPT00166	UGUGUGU	7	BRUNOL5	0.00842881	0.859738	0.0488133	-1
	CUUUUUCCUU	RNCMPT00079	UUUUUUC	7	U2AF2	1.21802e-05	0.00124238	0.00109686	-1
	CUUUUUCCUU	RNCMPT00158	CUUUUUU	7	CPEB4	7.39244e-05	0.00754029	0.00332853	0
	CUUUUUCCUU	RNCMPT00012	CUUUUUU	7	CPEB2	0.000160594	0.0163806	0.00482064	0
	CUUUUUCCUU	RNCMPT00165	UUUUUUC	7	TIA1	0.00021647	0.02208	0.00487341	-1
	CUUUUUCCUU	RNCMPT00268	CUUUUCU	7	PTBP1	0.00103657	0.10573	0.0186691	0
	CUUUUUCCUU	RNCMPT00274	UUUUUUU	7	HuR	0.00153273	0.156339	0.0230044	0
	CUUUUUCCUU	RNCMPT00032	UUAUUUU	7	HuR	0.0021204	0.216281	0.0272782	-2
	CUUUUUCCUU	RNCMPT00159	UUUUUUG	7	RALY	0.00328388	0.334956	0.0369651	-1
	CUUUUUCCUU	RNCMPT00025	AUUUUUU	7	HNRNPC	0.00550161	0.561165	0.0495433	0
	CUUUUUCCUU	RNCMPT00167	AUUUUUU	7	HNRNPCL1	0.00550161	0.561165	0.0495433	0
	CUUUUUCCUU	RNCMPT00077	UUUUUUG	7	TIA1	0.00605458	0.617567	0.0495663	-1
	CCACCCCCCC	RNCMPT00044	CCUUCCC	7	PCBP2	9.42634e-05	0.00961487	0.00923591	-3
	ACAUUUUCUU	RNCMPT00274	UUUUUUU	7	HuR	0.000174511	0.0178001	0.0123193	-3
	ACAUUUUCUU	RNCMPT00167	AUUUUUU	7	HNRNPCL1	0.000377327	0.0384874	0.0123193	-2
	ACAUUUUCUU	RNCMPT00025	AUUUUUU	7	HNRNPC	0.000437109	0.0445851	0.0123193	-2
	ACAUUUUCUU	RNCMPT00032	UUAUUUU	7	HuR	0.000564397	0.0575685	0.0123193	-3
	ACAUUUUCUU	RNCMPT00269	ACUUUCU	7	PTBP1	0.0011152	0.11375	0.0188458	-2
	ACAUUUUCUU	RNCMPT00268	CUUUUCU	7	PTBP1	0.0012951	0.1321	0.0188458	-2
	ACAUUUUCUU	RNCMPT00165	UUUUUUC	7	TIA1	0.00191402	0.19523	0.0238732	-3
	ACAUUUUCUU	RNCMPT00012	CUUUUUU	7	CPEB2	0.00250234	0.255239	0.0242754	-1
	ACAUUUUCUU	RNCMPT00077	UUUUUUG	7	TIA1	0.00250234	0.255239	0.0242754	-3
	ACAUUUUCUU	RNCMPT00159	UUUUUUG	7	RALY	0.00326828	0.333364	0.024984	-3
	ACAUUUUCUU	RNCMPT00079	UUUUUUC	7	U2AF2	0.00343385	0.350253	0.024984	-3
	ACAUUUUCUU	RNCMPT00158	CUUUUUU	7	CPEB4	0.00343385	0.350253	0.024984	-1
	ACAUUUUCUU	RNCMPT00086	UUUGUUU	7	ZC3H14	0.00607311	0.619457	0.0407877	-3
	ACAUUUUCUU	RNCMPT00112	UUUGUUU	7	HuR	0.00700114	0.714117	0.043662	-3
	ACAUUUUCUU	RNCMPT00053	AUACAUU	5	RBM41	0.00824555	0.841047	0.0479944	2
	UCUAUUUUUU	RNCMPT00025	AUUUUUU	7	HNRNPC	4.56224e-05	0.00465349	0.00184325	-3
	UCUAUUUUUU	RNCMPT00167	AUUUUUU	7	HNRNPCL1	4.56224e-05	0.00465349	0.00184325	-3
	UCUAUUUUUU	RNCMPT00079	UUUUUUC	6	U2AF2	6.26068e-05	0.0063859	0.00184325	-4
	UCUAUUUUUU	RNCMPT00077	UUUUUUG	6	TIA1	0.000113684	0.0115958	0.00251028	-4
	UCUAUUUUUU	RNCMPT00159	UUUUUUG	6	RALY	0.000171561	0.0174993	0.00303063	-4
	UCUAUUUUUU	RNCMPT00165	UUUUUUC	6	TIA1	0.000254524	0.0259614	0.0037468	-4
	UCUAUUUUUU	RNCMPT00274	UUUUUUU	6	HuR	0.000356292	0.0363418	0.00449563	-4
	UCUAUUUUUU	RNCMPT00032	UUAUUUU	7	HuR	0.00128109	0.130672	0.0141441	-1
	UCUAUUUUUU	RNCMPT00269	ACUUUCU	7	PTBP1	0.00165134	0.168437	0.0145855	-3
	UCUAUUUUUU	RNCMPT00268	CUUUUCU	6	PTBP1	0.00165134	0.168437	0.0145855	-4
	UCUAUUUUUU	RNCMPT00158	CUUUUUU	6	CPEB4	0.00195292	0.199198	0.0156811	-4
	UCUAUUUUUU	RNCMPT00012	CUUUUUU	6	CPEB2	0.00338191	0.344955	0.0248922	-4
	UUACUUUUCG	RNCMPT00053	AUACAUU	7	RBM41	7.5801e-05	0.0077317	0.00690844	0
	GAUUUUUUAU	RNCMPT00025	AUUUUUU	7	HNRNPC	0.000395557	0.0403468	0.017696	-1
	GAUUUUUUAU	RNCMPT00167	AUUUUUU	7	HNRNPCL1	0.000395557	0.0403468	0.017696	-1
	GAUUUUUUAU	RNCMPT00079	UUUUUUC	7	U2AF2	0.000722595	0.0737046	0.0215511	-2
	GAUUUUUUAU	RNCMPT00032	UUAUUUU	7	HuR	0.00108046	0.110207	0.0241681	-2
	GAUUUUUUAU	RNCMPT00274	UUUUUUU	7	HuR	0.00171178	0.174601	0.0278781	-3
	GAUUUUUUAU	RNCMPT00165	UUUUUUC	7	TIA1	0.00186947	0.190686	0.0278781	-2
	UUUUGUUUUC	RNCMPT00086	UUUGUUU	7	ZC3H14	5.65943e-05	0.00577262	0.0031245	-1
	UUUUGUUUUC	RNCMPT00112	UUUGUUU	7	HuR	7.19011e-05	0.00733391	0.0031245	-1
	UUUUGUUUUC	RNCMPT00117	UUUGUUU	7	HuR	0.000111806	0.0114042	0.00323906	-1
	UUUUGUUUUC	RNCMPT00136	UUGGUUU	7	HuR	0.00034367	0.0350544	0.00746718	-1
	UUUUGUUUUC	RNCMPT00165	UUUUUUC	7	TIA1	0.00133983	0.136663	0.0183119	-3
	UUUUGUUUUC	RNCMPT00032	UUAUUUU	7	HuR	0.00147488	0.150438	0.0183119	-2
	UUUUGUUUUC	RNCMPT00079	UUUUUUC	7	U2AF2	0.00147488	0.150438	0.0183119	-3
	UUUUGUUUUC	RNCMPT00274	UUUUUUU	7	HuR	0.0027105	0.276471	0.0294466	-1
WTAP	GAGGAGAAGA	RNCMPT00072	AGGAGAGG	8	SRSF2	0.000181982	0.0185622	0.01554	-1
	GAGGAGAAGA	RNCMPT00163	GGAGGAG	6	SRSF1	0.000760907	0.0776125	0.0324882	1
	GAGGAGAAGA	RNCMPT00108	GGAGGAG	6	SRSF1	0.00115783	0.118099	0.032957	1
	GAGGAGGAGC	RNCMPT00163	GGAGGAG	7	SRSF1	0.000159642	0.0162835	0.0145452	-2
	CGGGGGAGGA	RNCMPT00163	GGAGGAG	7	SRSF1	9.46893e-05	0.00965831	0.00877849	-1
	CGGGGGAGGA	RNCMPT00107	GGAGGAA	6	SRSF1	0.000808319	0.0824485	0.0190274	-4
	CGGGGGAGGA	RNCMPT00106	GGAGGAC	6	SRSF1	0.00102619	0.104672	0.0190274	-4
	CGGGGGAGGA	RNCMPT00108	GGAGGAG	6	SRSF1	0.00102619	0.104672	0.0190274	-4
	CGGGGGAGGA	RNCMPT00109	GGAGGAA	6	SRSF1	0.00102619	0.104672	0.0190274	-4
	CGGGGGAGGA	RNCMPT00160	GGGAGGG	7	HNRNPH2	0.00320263	0.326668	0.0472094	-3
	CGGGGGAGGA	RNCMPT00162	CGGAGGA	7	LIN28A	0.00374729	0.382224	0.0472094	0
	CGGGGGAGGA	RNCMPT00067	GGAAGGA	7	SRSF9	0.0040738	0.415527	0.0472094	-3
	CCCCGCGGUG	RNCMPT00045	GCGCGCG	7	PPRC1	9.01493e-05	0.00919523	0.00849025	0
	CCCCGCGGUG	RNCMPT00044	CCUUCCC	7	PCBP2	0.00102101	0.104143	0.0392405	0
	CCCCGCGGUG	RNCMPT00056	GCGCGCG	7	RBM8A	0.00124996	0.127496	0.0392405	0
	CGUUCCUCGC	RNCMPT00044	CCUUCCC	7	PCBP2	0.000290173	0.0295977	0.0271651	-3
	AUAAGAAGGA	RNCMPT00055	GAAGGAA	6	RBM5	0.000322885	0.0329343	0.0196226	-4
	AUAAGAAGGA	RNCMPT00106	GGAGGAC	6	SRSF1	0.000680704	0.0694318	0.0196226	-4
	AUAAGAAGGA	RNCMPT00107	GGAGGAA	6	SRSF1	0.000960318	0.0979525	0.0196226	-4
	AUAAGAAGGA	RNCMPT00154	GAAGGAG	6	RBM5	0.000960318	0.0979525	0.0196226	-4
	AUAAGAAGGA	RNCMPT00067	GGAAGGA	7	SRSF9	0.00106616	0.108748	0.0196226	-3
	AUAAGAAGGA	RNCMPT00163	GGAGGAG	6	SRSF1	0.00144894	0.147792	0.0222231	-4
	AUAAGAAGGA	RNCMPT00108	GGAGGAG	6	SRSF1	0.00321264	0.327689	0.0369552	-4
	AUAAGAAGGA	RNCMPT00109	GGAGGAA	6	SRSF1	0.00321264	0.327689	0.0369552	-4
	GCGCGGCUGC	RNCMPT00052	GCGCGGG	7	RBM4	0.000246747	0.0251682	0.0246747	0
	UCCCCCUCCC	RNCMPT00044	CCUUCCC	7	PCBP2	2.14516e-07	2.18807e-05	2.10138e-05	-3
	UCCCCCUCCC	RNCMPT00186	CCUUUCC	7	PCBP1	0.000521735	0.053217	0.0255544	-3
	ACAUGGAGGA	RNCMPT00162	CGGAGGA	7	LIN28A	4.47411e-05	0.00456359	0.00426105	-3
	GGACGAGGAC	RNCMPT00107	GGAGGAA	7	SRSF1	0.00112449	0.114698	0.0380197	-3
	GGACGAGGAC	RNCMPT00073	GACGACGG	8	SRSF7	0.00122574	0.125025	0.0380197	-1
	GGACGAGGAC	RNCMPT00106	GGAGGAC	7	SRSF1	0.00125995	0.128515	0.0380197	-3
	CUUCUGCCCA	RNCMPT00044	CCUUCCC	7	PCBP2	2.5524e-06	0.000260345	0.000240693	-2
	GGAUGGCGGG	RNCMPT00067	GGAAGGA	7	SRSF9	0.000453018	0.0462078	0.0418549	0
	GGGGAAGAGG	RNCMPT00163	GGAGGAG	7	SRSF1	0.000171332	0.0174758	0.0156302	-2
	AGGAGCAGGG	RNCMPT00163	GGAGGAG	7	SRSF1	0.000259252	0.0264437	0.0236951	-1
	AGGAGCAGGG	RNCMPT00074	AGGAGCA	7	SRSF9	0.000951593	0.0970625	0.0283026	0
	AGGAGCAGGG	RNCMPT00108	GGAGGAG	7	SRSF1	0.00104676	0.10677	0.0283026	-1
	AGGAGCAGGG	RNCMPT00109	GGAGGAA	7	SRSF1	0.00126996	0.129536	0.0283026	-1
	AGGAGCAGGG	RNCMPT00106	GGAGGAC	7	SRSF1	0.00154832	0.157928	0.0283026	-1
	AGGAGCAGGG	RNCMPT00107	GGAGGAA	7	SRSF1	0.00234717	0.239411	0.0357543	-1
	CGGAGAAACU	RNCMPT00036	CGGAGAA	7	LIN28A	0.000110537	0.0112748	0.00875684	0
ZC3H7B	UUUGGUUUAU	RNCMPT00136	UUGGUUU	7	HuR	0.000527768	0.0538324	0.0285518	-1
	UUUGGUUUAU	RNCMPT00117	UUUGUUU	7	HuR	0.00060555	0.0617661	0.0285518	0
	UUUGGUUUAU	RNCMPT00112	UUUGUUU	7	HuR	0.00173316	0.176783	0.0472811	0
	UUUGGUUUAU	RNCMPT00086	UUUGUUU	7	ZC3H14	0.00200555	0.204566	0.0472811	0
	UGUAUUUGCA	RNCMPT00274	UUUUUUU	7	HuR	0.00058691	0.0598649	0.0326162	0
	UGUAUUUGCA	RNCMPT00032	UUAUUUU	7	HuR	0.000762354	0.0777601	0.0326162	0
	AUGAUUUGUU	RNCMPT00086	UUUGUUU	6	ZC3H14	0.00144665	0.147559	0.0484759	-4
	AUGAUUUGUU	RNCMPT00112	UUUGUUU	6	HuR	0.00157683	0.160837	0.0484759	-4
	AUGAUUUGUU	RNCMPT00117	UUUGUUU	6	HuR	0.00157683	0.160837	0.0484759	-4
	UUUUUUUAAU	RNCMPT00274	UUUUUUU	7	HuR	0.000329698	0.0336292	0.0165919	0
	UUUUUUUAAU	RNCMPT00158	CUUUUUU	6	CPEB4	0.000387277	0.0395022	0.0165919	1
	UUUUUUUAAU	RNCMPT00165	UUUUUUC	7	TIA1	0.000720392	0.07348	0.0165919	0
	UUUUUUUAAU	RNCMPT00012	CUUUUUU	6	CPEB2	0.000828517	0.0845087	0.0165919	1
	UUUUUUUAAU	RNCMPT00079	UUUUUUC	7	U2AF2	0.000939255	0.095804	0.0165919	0
	UUUUUUUAAU	RNCMPT00167	AUUUUUU	6	HNRNPCL1	0.00131211	0.133835	0.0193153	1
	UUUUUUUAAU	RNCMPT00025	AUUUUUU	6	HNRNPC	0.00160573	0.163784	0.0202608	1
	UUUUUUUAAU	RNCMPT00112	UUUGUUU	5	HuR	0.0044669	0.455624	0.0493173	2
	UGGAUUUUUU	RNCMPT00025	AUUUUUU	7	HNRNPC	0.000628733	0.0641308	0.028696	-3
	UGGAUUUUUU	RNCMPT00167	AUUUUUU	7	HNRNPCL1	0.000628733	0.0641308	0.028696	-3
	AAGGCUUUUU	RNCMPT00158	CUUUUUU	6	CPEB4	8.51856e-05	0.00868893	0.00447531	-4
	AAGGCUUUUU	RNCMPT00012	CUUUUUU	6	CPEB2	0.000135337	0.0138044	0.00447531	-4
	AAGGCUUUUU	RNCMPT00268	CUUUUCU	6	PTBP1	0.000149444	0.0152432	0.00447531	-4
	AAGGCUUUUU	RNCMPT00079	UUUUUUC	6	U2AF2	0.0012792	0.130479	0.023624	-4
	AAGGCUUUUU	RNCMPT00025	AUUUUUU	6	HNRNPC	0.00211197	0.215421	0.023624	-4
	AAGGCUUUUU	RNCMPT00274	UUUUUUU	6	HuR	0.00211197	0.215421	0.023624	-4
	AAGGCUUUUU	RNCMPT00269	ACUUUCU	7	PTBP1	0.00236661	0.241395	0.023624	-3
	AAGGCUUUUU	RNCMPT00077	UUUUUUG	6	TIA1	0.00236661	0.241395	0.023624	-4
	AAGGCUUUUU	RNCMPT00167	AUUUUUU	6	HNRNPCL1	0.00236661	0.241395	0.023624	-4
	AAGGCUUUUU	RNCMPT00159	UUUUUUG	6	RALY	0.00318213	0.324577	0.0285881	-4
	AAGGCUUUUU	RNCMPT00165	UUUUUUC	6	TIA1	0.00366236	0.37356	0.0299113	-4
	CUAUGUGUUU	RNCMPT00004	UGUGUGU	7	BRUNOL4	0.000408635	0.0416807	0.0201219	-3
	CUAUGUGUUU	RNCMPT00166	UGUGUGU	7	BRUNOL5	0.000444153	0.0453036	0.0201219	-3

## Sheet: FCN_match_motif_sorted
Protein Name	Motif found by CPBFCN	Known motif in database	Known motif sequence	Overlap	Gene Annotation	p-value	E-value	q-value	Optimal_offset
AGO1	UACCUUUUCU	RNCMPT00268	CUUUUCU	7	PTBP1	1.03077e-05	0.00105138	0.00091507	-3		Table S23. The matched motifs predicted by CPBFCN in each dataset are arranged in ascending order based on the sum of p-value, q-value, and e-value.
	UACCUUUUCU	RNCMPT00158	CUUUUUU	7	CPEB4	0.000140955	0.0143774	0.00401129	-3
	UACCUUUUCU	RNCMPT00012	CUUUUUU	7	CPEB2	0.000159492	0.0162682	0.00401129	-3
	UACCUUUUCU	RNCMPT00186	CCUUUCC	7	PCBP1	0.000180739	0.0184353	0.00401129	-2
	CCAAACAGUU	RNCMPT00149	CAGACAG	7	ENOX1	0.000287885	0.0293643	0.0275522	-1
	CUUCCCUUGU	RNCMPT00044	CCUUCCC	6	PCBP2	0.000451872	0.0460909	0.0398424	1
	UACCUUUUCU	RNCMPT00269	ACUUUCU	7	PTBP1	0.00083565	0.0852363	0.0144156	-2
	UACCUUUUCU	RNCMPT00044	CCUUCCC	7	PCBP2	0.000974294	0.099378	0.0144156	-2
	UACCUUUUCU	RNCMPT00274	UUUUUUU	7	HuR	0.00154159	0.157242	0.0195508	-3
	UACCUUUUCU	RNCMPT00079	UUUUUUC	7	U2AF2	0.00267843	0.2732	0.0297224	-2
	UACCUUUUCU	RNCMPT00167	AUUUUUU	7	HNRNPCL1	0.0042104	0.429461	0.0393501	-3
	UACCUUUUCU	RNCMPT00025	AUUUUUU	7	HNRNPC	0.00443254	0.452119	0.0393501	-3
	UACCUUUUCU	RNCMPT00165	UUUUUUC	7	TIA1	0.00491076	0.500898	0.0396323	-2
	UACCUUUUCU	RNCMPT00159	UUUUUUG	6	RALY	0.00544625	0.555518	0.0402911	-4
	UACCUUUUCU	RNCMPT00077	UUUUUUG	6	TIA1	0.00633978	0.646658	0.0432936	-4
AGO2	CAAAAAAAAU	RNCMPT00043	AAAAAAA	7	PABPC4	6.44949e-05	0.00657848	0.00638434	-2
	ACCCAUUCCU	RNCMPT00186	CCUUUCC	7	PCBP1	0.000113218	0.0115482	0.01027	-2
	CAAAAAAAAU	RNCMPT00064	AGAAAAA	7	SART3	0.000233522	0.0238192	0.00770544	-2
	CAAAAAAAAU	RNCMPT00155	AGAAAAA	7	PABPC1	0.000233522	0.0238192	0.00770544	-2
	ACCCAUUCCU	RNCMPT00269	ACUUUCU	7	PTBP1	0.00107595	0.109747	0.0488001	-2
AGO3	UUUUUUUGGG	RNCMPT00032	UUAUUUU	7	HuR	0.000146385	0.0149313	0.0059421	0
	GGGAUCGAGC	RNCMPT00067	GGAAGGA	7	SRSF9	0.00011059	0.0112802	0.0101077	-1
	UUUUUUUGGG	RNCMPT00159	UUUUUUG	7	RALY	0.000166391	0.0169718	0.0059421	-1
	UUUUUUUGGG	RNCMPT00274	UUUUUUU	7	HuR	0.00021035	0.0214557	0.0059421	0
	UUUUUUUGGG	RNCMPT00077	UUUUUUG	7	TIA1	0.000368125	0.0375487	0.00779925	-1
	CACUUUCCCC	RNCMPT00044	CCUUCCC	7	PCBP2	0.000377443	0.0384992	0.0224417	-2
	GUCUGCCCAU	RNCMPT00063	GCUGGAC	7	SAMD4A	0.000342496	0.0349346	0.0327068	-1
	GGGAUCGAGC	RNCMPT00154	GAAGGAG	7	RBM5	0.000642458	0.0655307	0.0293596	-2
	CACUUUCCCC	RNCMPT00186	CCUUUCC	7	PCBP1	0.00093297	0.095163	0.0224417	-1
	CACUUUCCCC	RNCMPT00268	CUUUUCU	7	PTBP1	0.00093297	0.095163	0.0224417	-2
	CACUUUCCCC	RNCMPT00269	ACUUUCU	7	PTBP1	0.00093297	0.095163	0.0224417	-1
	GCUUUGGUAU	RNCMPT00086	UUUGUUU	7	ZC3H14	0.00106352	0.108479	0.0363745	-3
	GCUUUGGUAU	RNCMPT00136	UUGGUUU	7	HuR	0.00124804	0.1273	0.0363745	-3
	GCUUUGGUAU	RNCMPT00112	UUUGUUU	7	HuR	0.00157489	0.160639	0.0363745	-3
	GCUUUGGUAU	RNCMPT00117	UUUGUUU	7	HuR	0.00157489	0.160639	0.0363745	-3
	UUUUUUUGGG	RNCMPT00165	UUUUUUC	7	TIA1	0.00189075	0.192857	0.0320467	0
	UUUUUUUGGG	RNCMPT00158	CUUUUUU	6	CPEB4	0.00323259	0.329724	0.0329656	1
	UUUUUUUGGG	RNCMPT00167	AUUUUUU	6	HNRNPCL1	0.00349464	0.356453	0.0329656	1
	UUUUUUUGGG	RNCMPT00025	AUUUUUU	6	HNRNPC	0.00376973	0.384512	0.0329656	1
	UUUUUUUGGG	RNCMPT00079	UUUUUUC	7	U2AF2	0.00435314	0.444021	0.0329656	0
	UUUUUUUGGG	RNCMPT00012	CUUUUUU	6	CPEB2	0.00435314	0.444021	0.0329656	1
	UUUUUUUGGG	RNCMPT00086	UUUGUUU	7	ZC3H14	0.00466792	0.476128	0.0329656	0
	UUUUUUUGGG	RNCMPT00112	UUUGUUU	7	HuR	0.00466792	0.476128	0.0329656	0
ALKBH5	CUUCCCAUCA	RNCMPT00044	CCUUCCC	6	PCBP2	5.63639e-05	0.00574911	0.00539133	1
	ACCUUGCCAC	RNCMPT00038	AGCUUGC	7	MBNL1	0.000144296	0.0147182	0.0139062	0
	GACACAUGGU	RNCMPT00156	GACAGAU	7	CNOT4	0.000219108	0.022349	0.0219108	0
	AAAAGGUUGC	RNCMPT00038	AGCUUGC	7	MBNL1	0.000242717	0.0247571	0.0246376	-3
	UAUGUGCAUG	RNCMPT00168	UGCAUGC	6	RBFOX1	0.000409576	0.0417767	0.0395645	-4
	AUGACAAGGA	RNCMPT00033	ACAAACA	7	IGF2BP2	0.000566108	0.057743	0.0472382	-3
	ACCUUGCCAC	RNCMPT00044	CCUUCCC	7	PCBP2	0.000791528	0.0807359	0.038141	-1
	ACCUUGCCAC	RNCMPT00186	CCUUUCC	7	PCBP1	0.00130555	0.133166	0.04194	-1
	UCUGGGAGGA	RNCMPT00067	GGAAGGA	7	SRSF9	0.00159475	0.162664	0.0476754	-3
	UCUGGGAGGA	RNCMPT00107	GGAGGAA	6	SRSF1	0.00224221	0.228705	0.0476754	-4
	UCUGGGAGGA	RNCMPT00106	GGAGGAC	6	SRSF1	0.00273576	0.279047	0.0476754	-4
	UCUGGGAGGA	RNCMPT00162	CGGAGGA	7	LIN28A	0.00329394	0.335982	0.0476754	-3
	UCUGGGAGGA	RNCMPT00108	GGAGGAG	6	SRSF1	0.00393709	0.401584	0.0476754	-4
	UCUGGGAGGA	RNCMPT00109	GGAGGAA	6	SRSF1	0.00393709	0.401584	0.0476754	-4
	UCUGGGAGGA	RNCMPT00163	GGAGGAG	6	SRSF1	0.00393709	0.401584	0.0476754	-4
	UCUGGGAGGA	RNCMPT00160	GGGAGGG	7	HNRNPH2	0.00429138	0.437721	0.0476754	-3
	UCUGGGAGGA	RNCMPT00022	UUAGGGA	7	HNRNPA1	0.004668	0.476136	0.0476754	0
AUF1	UUUUUUUAAU	RNCMPT00274	UUUUUUU	7	HuR	4.50709e-05	0.00459724	0.00396078	0
	UUUUUUUGUA	RNCMPT00159	UUUUUUG	7	RALY	5.51004e-05	0.00562025	0.00500372	-1
	UUUUUUUGUA	RNCMPT00077	UUUUUUG	7	TIA1	0.000130418	0.0133026	0.00592166	-1
	CCUUUGCUAC	RNCMPT00268	CUUUUCU	7	PTBP1	0.000110869	0.0113087	0.0105886	-1
	AUAUUUUCAC	RNCMPT00025	AUUUUUU	7	HNRNPC	0.00015906	0.0162242	0.00734746	0
	AUAUUUUCAC	RNCMPT00167	AUUUUUU	7	HNRNPCL1	0.00015906	0.0162242	0.00734746	0
	UUUUUUUAAU	RNCMPT00158	CUUUUUU	7	CPEB4	0.000192701	0.0196555	0.00615991	0
	UUUUUUUAAU	RNCMPT00025	AUUUUUU	6	HNRNPC	0.000280382	0.028599	0.00615991	1
	UUUUUUUAAU	RNCMPT00167	AUUUUUU	6	HNRNPCL1	0.000280382	0.028599	0.00615991	1
	UUUUUUUAAU	RNCMPT00012	CUUUUUU	6	CPEB2	0.00040658	0.0414711	0.00714595	1
	CCUUUGCUAC	RNCMPT00186	CCUUUCC	7	PCBP1	0.000368358	0.0375725	0.0175901	0
	UUUUUUUUUA	RNCMPT00274	UUUUUUU	7	HuR	0.000402932	0.041099	0.019896	0
	UUUUUUUUUA	RNCMPT00158	CUUUUUU	6	CPEB4	0.000467912	0.0477271	0.019896	1
	AUAUUUUCAC	RNCMPT00158	CUUUUUU	7	CPEB4	0.000541893	0.0552731	0.0166877	0
	CUUUUACUAA	RNCMPT00158	CUUUUUU	7	CPEB4	0.000563878	0.0575156	0.02831	0
	UUUUUUUAAU	RNCMPT00165	UUUUUUC	6	TIA1	0.000745754	0.0760669	0.0109227	1
	UUUAUUAUUU	RNCMPT00025	AUUUUUU	7	HNRNPC	0.000578662	0.0590236	0.0292687	-3
	UUUUUUUUUA	RNCMPT00032	UUAUUUU	7	HuR	0.000693572	0.0707443	0.019896	0
	CUACUUUCUU	RNCMPT00269	ACUUUCU	7	PTBP1	0.000469188	0.0478572	0.0440066	-2
	UUUAUUAUUU	RNCMPT00167	AUUUUUU	7	HNRNPCL1	0.000635264	0.0647969	0.0292687	-3
	AUAUUUUCAC	RNCMPT00012	CUUUUUU	7	CPEB2	0.000756654	0.0771787	0.017476	0
	UCUAUUCUAU	RNCMPT00268	CUUUUCU	7	PTBP1	0.000617543	0.0629894	0.0322705	-1
	UUUUUUUUUA	RNCMPT00012	CUUUUUU	6	CPEB2	0.000878167	0.089573	0.019896	1
	UUUUUUUAAU	RNCMPT00079	UUUUUUC	7	U2AF2	0.00103747	0.105822	0.0126467	0
	CUUUUACUAA	RNCMPT00012	CUUUUUU	7	CPEB2	0.000914631	0.0932923	0.02831	0
	CUUUUACUAA	RNCMPT00165	UUUUUUC	7	TIA1	0.000914631	0.0932923	0.02831	0
	UCUAUUCUAU	RNCMPT00012	CUUUUUU	7	CPEB2	0.000966847	0.0986184	0.0322705	-1
	UUUUUUGGAU	RNCMPT00159	UUUUUUG	7	RALY	0.000919004	0.0937384	0.04475	0
	UCUAUUCUAU	RNCMPT00158	CUUUUUU	7	CPEB4	0.00104259	0.106344	0.0322705	-1
	UUUUUAUAGU	RNCMPT00158	CUUUUUU	7	CPEB4	0.000933116	0.0951778	0.0493698	0
	UUUUUUUAAU	RNCMPT00032	UUAUUUU	7	HuR	0.0012952	0.13211	0.0126467	0
	UUUUUUUAAU	RNCMPT00268	CUUUUCU	7	PTBP1	0.0012952	0.13211	0.0126467	0
	UUUUUUGGAU	RNCMPT00077	UUUUUUG	7	TIA1	0.00100688	0.102701	0.04475	0
	UUUUUUUAAU	RNCMPT00077	UUUUUUG	7	TIA1	0.00150366	0.153373	0.013214	0
	UUUUUUUUUA	RNCMPT00167	AUUUUUU	6	HNRNPCL1	0.00140932	0.14375	0.0229611	1
	CUUUUACUAA	RNCMPT00079	UUUUUUC	7	U2AF2	0.00136477	0.139207	0.0316822	0
	UUUUUAUAGU	RNCMPT00012	CUUUUUU	7	CPEB2	0.00123589	0.126061	0.0493698	0
	AUAUUUUCAC	RNCMPT00079	UUUUUUC	7	U2AF2	0.00156104	0.159226	0.0262971	-1
	AUAUUUUCAC	RNCMPT00165	UUUUUUC	7	TIA1	0.00170787	0.174202	0.0262971	-1
	UUUUUUUUUA	RNCMPT00025	AUUUUUU	6	HNRNPC	0.00179733	0.183328	0.0229611	1
	UUUUUAUAGU	RNCMPT00274	UUUUUUU	7	HuR	0.00166405	0.169733	0.0493698	0
	UUUUUUUUUA	RNCMPT00079	UUUUUUC	7	U2AF2	0.00202691	0.206745	0.0229611	0
	UUUUUUUUUA	RNCMPT00165	UUUUUUC	7	TIA1	0.00202691	0.206745	0.0229611	0
	CUUUUACUAA	RNCMPT00269	ACUUUCU	7	PTBP1	0.00204307	0.208394	0.0379428	-1
	AUAUUUUCAC	RNCMPT00159	UUUUUUG	7	RALY	0.00261609	0.266841	0.0345271	-1
	UUUUUUUAAU	RNCMPT00159	UUUUUUG	6	RALY	0.00283803	0.289479	0.0225934	1
	UUUUUUUAAU	RNCMPT00086	UUUGUUU	7	ZC3H14	0.00308516	0.314687	0.0225934	0
	UUUUUUUAAU	RNCMPT00112	UUUGUUU	7	HuR	0.00365802	0.373118	0.0247279	0
	UUUUUUUAAU	RNCMPT00117	UUUGUUU	7	HuR	0.00675096	0.688597	0.0423761	0
C17ORF85	GAUCAAGACC	RNCMPT00070	GAUCAAG	7	SNRNP70	9.1898e-05	0.0093736	0.00877208	0
	UAGAAGACGC	RNCMPT00157	AGAAGAC	7	PABPN1	0.000223419	0.0227887	0.0222065	-1
	GCUGGUCCUG	RNCMPT00063	GCUGGAC	7	SAMD4A	0.000275847	0.0281364	0.0280006	0
	GAAGACCUGG	RNCMPT00241	GACGACA	7	RBM45	0.000612976	0.0625236	0.0374726	0
	GAAGACCUGG	RNCMPT00153	GAAAACC	7	PABPC3	0.0007946	0.0810492	0.0374726	0
	GAGACAACAU	RNCMPT00241	GACGACA	7	RBM45	0.000830912	0.084753	0.0380062	-2
	GAGACAACAU	RNCMPT00157	AGAAGAC	7	PABPN1	0.000900695	0.0918709	0.0380062	-1
	GAAGACCUGG	RNCMPT00157	AGAAGAC	6	PABPN1	0.00152181	0.155225	0.0478449	1
C22ORF28	CCCUUCCCGU	RNCMPT00044	CCUUCCC	7	PCBP2	9.20384e-06	0.000938792	0.000857631	-1
	GCCAGACAGC	RNCMPT00149	CAGACAG	7	ENOX1	0.000253399	0.0258467	0.0252044	-2
	CUACUAUCCA	RNCMPT00047	ACUAACA	7	QKI	0.000378326	0.0385893	0.0297827	-2
	CCCUUCCCGU	RNCMPT00186	CCUUUCC	7	PCBP1	0.000485446	0.0495155	0.0226174	-1
	AUAACAUCAC	RNCMPT00083	AACAUCA	7	YBX1	0.000467192	0.0476536	0.031102	-2
	CUACUAUCCA	RNCMPT00186	CCUUUCC	7	PCBP1	0.000614465	0.0626754	0.0297827	-2
	AUAACAUCAC	RNCMPT00116	AACAUCA	7	YBX1	0.000625182	0.0637685	0.031102	-2
	AUGAAGACUU	RNCMPT00157	AGAAGAC	7	PABPN1	0.000479561	0.0489152	0.0479561	-1
	GGAGUGUAGG	RNCMPT00049	GAGUAGA	7	RBM28	0.000519986	0.0530385	0.0496875	-3
	GAUCAGGGAU	RNCMPT00023	UUAGGGA	7	HNRNPA1L2	0.000707483	0.0721633	0.0414288	-2
	GAUCAGGGAU	RNCMPT00022	UUAGGGA	7	HNRNPA1	0.00084139	0.0858217	0.0414288	-2
CAPRIN1	CCUCUACAAG	RNCMPT00172	ACAAACA	7	IGF2BP3	4.98182e-05	0.00508145	0.00471398	-1
	CAGAUUGACU	RNCMPT00184	AGUGUGA	7	RBM24	0.000327511	0.0334061	0.0332449	-1
	CCUCUACAAG	RNCMPT00033	ACAAACA	7	IGF2BP2	0.000493936	0.0503815	0.0180402	-1
	CGCAGAAGGA	RNCMPT00036	CGGAGAA	7	LIN28A	0.000424902	0.04334	0.0312368	0
	CCUCUACAAG	RNCMPT00027	ACACACA	7	HNRNPL	0.000571956	0.0583395	0.0180402	-1
	UUUUGUGGGG	RNCMPT00159	UUUUUUG	7	RALY	0.000695231	0.0709136	0.0257403	0
	AGGAGGCCGA	RNCMPT00106	GGAGGAC	7	SRSF1	0.000526471	0.0537001	0.0457278	-1
	CGCAGAAGGA	RNCMPT00074	AGGAGCA	7	SRSF9	0.000689645	0.0703437	0.0312368	0
	UUUUGUGGGG	RNCMPT00077	UUUUUUG	7	TIA1	0.000743586	0.0758458	0.0257403	0
	UUUUGUGGGG	RNCMPT00187	UGUGGUG	7	BRUNOL6	0.00090606	0.0924181	0.0257403	-3
	CCUCUACAAG	RNCMPT00178	ACACACA	7	HNRPLL	0.00159309	0.162495	0.0376861	-1
DGCR8	AGCCAACCAG	RNCMPT00026	CCAACCC	7	HNRNPK	5.87978e-05	0.00599738	0.00546661	-2
	AUUGCACAGU	RNCMPT00071	UUGCACA	7	SNRPA	5.84294e-05	0.0059598	0.00593103	-1
	AGAAAAACCC	RNCMPT00019	AGAGAAA	7	SRSF10	0.000126183	0.0128707	0.00462143	0
	UCCCUUACCU	RNCMPT00186	CCUUUCC	7	PCBP1	8.81914e-05	0.00899553	0.00863348	-2
	AGAAAAACCC	RNCMPT00064	AGAAAAA	7	SART3	0.000162163	0.0165406	0.00462143	0
	AGAAAAACCC	RNCMPT00155	AGAAAAA	7	PABPC1	0.000162163	0.0165406	0.00462143	0
	AAUUGCACAG	RNCMPT00071	UUGCACA	7	SNRPA	0.000107807	0.0109963	0.0105328	-2
	AGAAAAACCC	RNCMPT00090	AGAGAAA	7	SRSF10	0.000199077	0.0203058	0.00462143	0
	AAUCUUUUCC	RNCMPT00268	CUUUUCU	7	PTBP1	0.000182042	0.0185683	0.0166007	-3
	ACACUUUCUA	RNCMPT00269	ACUUUCU	7	PTBP1	0.000277994	0.0283553	0.0274644	-2
	AGAAAAACCC	RNCMPT00089	AGAGAAA	7	SRSF10	0.000522847	0.0533304	0.00971002	0
	CAUUUUGGUU	RNCMPT00117	UUUGUUU	7	HuR	0.000377813	0.038537	0.0255019	-3
	UCCCUUACCU	RNCMPT00044	CCUUCCC	7	PCBP2	0.000424335	0.0432822	0.0207701	-2
	CAUUUUGGUU	RNCMPT00112	UUUGUUU	7	HuR	0.000588998	0.0600778	0.0255019	-3
	UUACUUGAAA	RNCMPT00053	AUACAUU	7	RBM41	0.000426125	0.0434648	0.0430473	0
	CAUUUUGGUU	RNCMPT00086	UUUGUUU	7	ZC3H14	0.000877018	0.0894558	0.0255019	-3
	AAUCUUUUCC	RNCMPT00044	CCUUCCC	7	PCBP2	0.00110904	0.113122	0.0366995	-3
	AAUCUUUUCC	RNCMPT00079	UUUUUUC	7	U2AF2	0.00120733	0.123148	0.0366995	-2
	AAUCUUUUCC	RNCMPT00165	UUUUUUC	7	TIA1	0.0019863	0.202602	0.0452835	-2
	AGAAAAACCC	RNCMPT00153	GAAAACC	7	PABPC3	0.00248559	0.25353	0.0384674	-3
	AGAAAAACCC	RNCMPT00034	GAUAAACG	8	KHDRBS3	0.00309818	0.316014	0.0410983	-1
EIF4A3	UUUUCCCCUU	RNCMPT00079	UUUUUUC	7	U2AF2	1.04389e-05	0.00106477	0.000919487	0
	AAAUUUUUUU	RNCMPT00274	UUUUUUU	7	HuR	5.13269e-05	0.00523535	0.00255937	-3
	AAAUUUUUUU	RNCMPT00032	UUAUUUU	7	HuR	5.84139e-05	0.00595821	0.00255937	-3
	UUUUCCCCUU	RNCMPT00268	CUUUUCU	7	PTBP1	7.17159e-05	0.00731502	0.00315847	0
	AAAUUUUUUU	RNCMPT00167	AUUUUUU	7	HNRNPCL1	0.000147489	0.0150439	0.00414712	-2
	AAGUCUUUUU	RNCMPT00274	UUUUUUU	7	HuR	0.000127122	0.0129665	0.00781353	-3
	AAAUUUUUUU	RNCMPT00025	AUUUUUU	7	HNRNPC	0.000189304	0.019309	0.00414712	-2
	UUUUCCCCUU	RNCMPT00044	CCUUCCC	7	PCBP2	0.000203051	0.0207112	0.00596178	0
	AAGUCUUUUU	RNCMPT00012	CUUUUUU	7	CPEB2	0.000266738	0.0272072	0.00781353	-3
	AAGUCUUUUU	RNCMPT00158	CUUUUUU	7	CPEB4	0.000266738	0.0272072	0.00781353	-3
	UUUUUAUUUU	RNCMPT00274	UUUUUUU	7	HuR	0.000186781	0.0190516	0.016687	0
	UUUUCCCCUU	RNCMPT00165	UUUUUUC	7	TIA1	0.000294648	0.0300541	0.00648837	0
	AGAUGACGAC	RNCMPT00241	GACGACA	6	RBM45	0.000280852	0.0286469	0.0270856	-4
	UUUUUAUUUU	RNCMPT00032	UUAUUUU	7	HuR	0.000399462	0.0407452	0.017844	0
	CAGAAGAAAU	RNCMPT00064	AGAAAAA	7	SART3	0.000399273	0.0407258	0.0182124	-1
	CAGAAGAAAU	RNCMPT00155	AGAAAAA	7	PABPC1	0.000399273	0.0407258	0.0182124	-1
	UUGUGUAUGU	RNCMPT00004	UGUGUGU	7	BRUNOL4	0.000471347	0.0480774	0.0210602	-1
	UUGUGUAUGU	RNCMPT00166	UGUGUGU	7	BRUNOL5	0.000471347	0.0480774	0.0210602	-1
	CAAGACGGAG	RNCMPT00154	GAAGGAG	7	RBM5	0.000427466	0.0436015	0.0402848	-3
	AGAUGACGAC	RNCMPT00073	GACGACGG	6	SRSF7	0.000557459	0.0568608	0.0270856	-4
	GACGACAUUG	RNCMPT00241	GACGACA	7	RBM45	0.000460386	0.0469594	0.0432094	0
	UUUUCCCCUU	RNCMPT00158	CUUUUUU	7	CPEB4	0.00107495	0.109645	0.0187491	-1
	AAGUCUUUUU	RNCMPT00268	CUUUUCU	7	PTBP1	0.00113753	0.116028	0.0177889	-3
	AAAUUUUUUU	RNCMPT00165	UUUUUUC	7	TIA1	0.00119349	0.121736	0.0174307	-3
	AAAUUUUUUU	RNCMPT00159	UUUUUUG	6	RALY	0.00119349	0.121736	0.0174307	-4
	UUGUGUAUGU	RNCMPT00187	UGUGGUG	7	BRUNOL6	0.00108642	0.110815	0.0323614	-1
	AAGUCUUUUU	RNCMPT00165	UUUUUUC	7	TIA1	0.00127106	0.129648	0.0177889	-3
	UUUUCCCCUU	RNCMPT00274	UUUUUUU	7	HuR	0.00127714	0.130268	0.0187491	-3
	AGAUGACGAC	RNCMPT00157	AGAAGAC	7	PABPN1	0.0012005	0.122451	0.0388863	-3
	AAGUCUUUUU	RNCMPT00032	UUAUUUU	7	HuR	0.00141698	0.144532	0.0177889	-3
	AAGUCUUUUU	RNCMPT00079	UUUUUUC	7	U2AF2	0.00141698	0.144532	0.0177889	-3
	UUUUCCCCUU	RNCMPT00012	CUUUUUU	7	CPEB2	0.00156784	0.159919	0.0190341	0
	AAAUUUUUUU	RNCMPT00077	UUUUUUG	7	TIA1	0.0015951	0.1627	0.0192116	-3
	UUUUCCCCUU	RNCMPT00269	ACUUUCU	7	PTBP1	0.00172875	0.176332	0.0190341	0
	AAAUUUUUUU	RNCMPT00079	UUUUUUC	6	U2AF2	0.00175391	0.178899	0.0192116	-4
	AAAUUUUUUU	RNCMPT00086	UUUGUUU	7	ZC3H14	0.00228407	0.232976	0.022239	-3
	UUUUUAUUUU	RNCMPT00158	CUUUUUU	7	CPEB4	0.0021748	0.221829	0.0459133	0
	UUGUGUAUGU	RNCMPT00086	UUUGUUU	6	ZC3H14	0.00244001	0.248881	0.0491308	1
	AAAUUUUUUU	RNCMPT00112	UUUGUUU	7	HuR	0.00271491	0.27692	0.0237904	-3
	UUGUGUAUGU	RNCMPT00117	UUUGUUU	6	HuR	0.00274898	0.280396	0.0491308	1
	AAGUCUUUUU	RNCMPT00167	AUUUUUU	7	HNRNPCL1	0.00309342	0.315529	0.0302051	-3
	AAGUCUUUUU	RNCMPT00269	ACUUUCU	7	PTBP1	0.00309342	0.315529	0.0302051	-3
	AAAUUUUUUU	RNCMPT00158	CUUUUUU	7	CPEB4	0.00323382	0.32985	0.0257615	-3
	UUUUUAUUUU	RNCMPT00012	CUUUUUU	7	CPEB2	0.0030835	0.314517	0.0459133	0
	UUUUUAUUUU	RNCMPT00079	UUUUUUC	7	U2AF2	0.0030835	0.314517	0.0459133	0
	UUUUUAUUUU	RNCMPT00165	UUUUUUC	7	TIA1	0.0030835	0.314517	0.0459133	0
	UUUUCCCCUU	RNCMPT00186	CCUUUCC	7	PCBP1	0.00351007	0.358027	0.034353	0
	AAGUCUUUUU	RNCMPT00159	UUUUUUG	6	RALY	0.0036684	0.374177	0.0311197	-4
	AAGUCUUUUU	RNCMPT00077	UUUUUUG	7	TIA1	0.00396825	0.404762	0.0311197	-3
	AAGUCUUUUU	RNCMPT00025	AUUUUUU	7	HNRNPC	0.0042796	0.436519	0.0311197	-3
	AAGUCUUUUU	RNCMPT00086	UUUGUUU	7	ZC3H14	0.00460357	0.469564	0.0311197	-3
	AAGUCUUUUU	RNCMPT00112	UUUGUUU	7	HuR	0.00529891	0.540489	0.0332616	-3
	AAAUUUUUUU	RNCMPT00012	CUUUUUU	7	CPEB2	0.00615028	0.627328	0.0449118	-3
	AAAUUUUUUU	RNCMPT00117	UUUGUUU	7	HuR	0.00720879	0.735297	0.0485922	-3
	AAGUCUUUUU	RNCMPT00117	UUUGUUU	7	HuR	0.00739357	0.754144	0.0433158	-3
EWSR1	AGACUUUCUU	RNCMPT00269	ACUUUCU	7	PTBP1	0.000135159	0.0137863	0.0123254	-2
	ACUUAUCUGA	RNCMPT00268	CUUUUCU	7	PTBP1	0.000141675	0.0144508	0.0132911	-1
	CUUUAUUUUA	RNCMPT00012	CUUUUUU	7	CPEB2	0.000232503	0.0237153	0.0106927	0
	CUUUAUUUUA	RNCMPT00158	CUUUUUU	7	CPEB4	0.000232503	0.0237153	0.0106927	0
	UUAUUUGAGC	RNCMPT00159	UUUUUUG	7	RALY	0.000888205	0.0905969	0.0389711	0
	UUAUUUGAGC	RNCMPT00032	UUAUUUU	7	HuR	0.000986576	0.100631	0.0389711	0
	CUUUAUUUUA	RNCMPT00268	CUUUUCU	7	PTBP1	0.00159253	0.162438	0.026214	0
	CUUUAUUUUA	RNCMPT00025	AUUUUUU	7	HNRNPC	0.00178423	0.181991	0.026214	0
	CUUUAUUUUA	RNCMPT00167	AUUUUUU	7	HNRNPCL1	0.00178423	0.181991	0.026214	0
	UUAUUUGAGC	RNCMPT00077	UUUUUUG	7	TIA1	0.00174698	0.178192	0.0389711	0
	UUAUUUGAGC	RNCMPT00165	UUUUUUC	7	TIA1	0.00174698	0.178192	0.0389711	0
	CUUUAUUUUA	RNCMPT00165	UUUUUUC	7	TIA1	0.00199501	0.203491	0.026214	-1
	CUUUAUUUUA	RNCMPT00274	UUUUUUU	7	HuR	0.00199501	0.203491	0.026214	-1
	CUUUAUUUUA	RNCMPT00032	UUAUUUU	7	HuR	0.00248104	0.253066	0.0285253	-2
	CUUUAUUUUA	RNCMPT00079	UUUUUUC	7	U2AF2	0.0034246	0.34931	0.0349989	-1
FMRP	AGAGAAACCA	RNCMPT00090	AGAGAAA	7	SRSF10	0.000108867	0.0111044	0.00463304	0
	AGAGAAACCA	RNCMPT00019	AGAGAAA	7	SRSF10	0.000119258	0.0121643	0.00463304	0
	AUUGUUUUUU	RNCMPT00274	UUUUUUU	7	HuR	0.000164429	0.0167718	0.0101417	-3
	AGAGAAACCA	RNCMPT00089	AGAGAAA	7	SRSF10	0.000256129	0.0261252	0.00663356	0
	CUUUUUCAAG	RNCMPT00158	CUUUUUU	7	CPEB4	0.000255672	0.0260786	0.0188459	0
	AUUGUUUUUU	RNCMPT00159	UUUUUUG	6	RALY	0.000369663	0.0377056	0.0101417	-4
	AUUGUUUUUU	RNCMPT00165	UUUUUUC	6	TIA1	0.000419754	0.0428149	0.0101417	-4
	AUUGUUUUUU	RNCMPT00077	UUUUUUG	6	TIA1	0.00046463	0.0473923	0.0101417	-4
	GGAGAGAAAU	RNCMPT00090	AGAGAAA	7	SRSF10	0.000441961	0.04508	0.020804	-2
	GGAGAGAAAU	RNCMPT00019	AGAGAAA	7	SRSF10	0.000494992	0.0504892	0.020804	-2
	AUUGUUUUUU	RNCMPT00079	UUUUUUC	6	U2AF2	0.00060565	0.0617763	0.0105758	-4
	UGCAGAGCUU	RNCMPT00085	GCAGCGC	7	ZC3H10	0.000430925	0.0439544	0.0409961	-1
	CUUUUUCAAG	RNCMPT00012	CUUUUUU	7	CPEB2	0.000760217	0.0775421	0.0188459	0
	CUUUUUCAAG	RNCMPT00079	UUUUUUC	7	U2AF2	0.000760217	0.0775421	0.0188459	0
	CUUUUUCAAG	RNCMPT00269	ACUUUCU	6	PTBP1	0.00083182	0.0848456	0.0188459	1
	AUUGUUUUUU	RNCMPT00032	UUAUUUU	7	HuR	0.00128424	0.130992	0.0179886	-1
	GGAGAGAAAU	RNCMPT00089	AGAGAAA	7	SRSF10	0.00134444	0.137133	0.0376703	-2
	AUUGUUUUUU	RNCMPT00167	AUUUUUU	7	HNRNPCL1	0.00167441	0.17079	0.0179886	0
	CUUUUUCAAG	RNCMPT00268	CUUUUCU	7	PTBP1	0.00173125	0.176588	0.0287736	0
	CUUUUUCAAG	RNCMPT00165	UUUUUUC	7	TIA1	0.00190501	0.194311	0.0287736	0
	AUUGUUUUUU	RNCMPT00025	AUUUUUU	7	HNRNPC	0.00206032	0.210153	0.0179886	0
	AUUGUUUUUU	RNCMPT00086	UUUGUUU	7	ZC3H14	0.00206032	0.210153	0.0179886	-2
	AUUGUUUUUU	RNCMPT00158	CUUUUUU	7	CPEB4	0.00206032	0.210153	0.0179886	-3
	AUUGUUUUUU	RNCMPT00136	UUGGUUU	7	HuR	0.00253359	0.258427	0.0201098	-1
	AUUGUUUUUU	RNCMPT00112	UUUGUUU	7	HuR	0.00311511	0.317741	0.0226649	-2
	AUUGUUUUUU	RNCMPT00012	CUUUUUU	7	CPEB2	0.00412449	0.420698	0.0277006	-3
	AUUGUUUUUU	RNCMPT00117	UUUGUUU	7	HuR	0.00540752	0.551567	0.0337235	-2
	AUUGUUUUUU	RNCMPT00004	UGUGUGU	7	BRUNOL4	0.00799899	0.815897	0.0465593	-2
FOX2	AGAUACUGUU	RNCMPT00075	CGAUACU	7	TUT1	6.20706e-05	0.0063312	0.00630064	0
	AGGAGGACAA	RNCMPT00106	GGAGGAC	7	SRSF1	0.000122145	0.0124588	0.0097716	-1
	UUUUGUGUUU	RNCMPT00004	UGUGUGU	7	BRUNOL4	0.000298092	0.0304054	0.0106914	-3
	UUUUGUGUUU	RNCMPT00086	UUUGUUU	7	ZC3H14	0.000321326	0.0327753	0.0106914	-1
	GCAGGAGGAG	RNCMPT00163	GGAGGAG	7	SRSF1	0.000238234	0.0242999	0.0204585	-3
	AGGAGGACAA	RNCMPT00107	GGAGGAA	7	SRSF1	0.000355116	0.0362219	0.0142047	-1
	UUUUGUGUUU	RNCMPT00166	UGUGUGU	7	BRUNOL5	0.000476289	0.0485815	0.0106914	-3
	UUUUGUGUUU	RNCMPT00112	UUUGUUU	7	HuR	0.000584837	0.0596533	0.0106914	-1
	GUUGUUUUUC	RNCMPT00079	UUUUUUC	7	U2AF2	0.000487162	0.0496905	0.0228157	-3
	UUUUGUGUUU	RNCMPT00117	UUUGUUU	7	HuR	0.000633563	0.0646235	0.0106914	-1
	GUUGUUUUUC	RNCMPT00165	UUUUUUC	7	TIA1	0.000537003	0.0547743	0.0228157	-3
	UCACACAGGA	RNCMPT00149	CAGACAG	7	ENOX1	0.00072344	0.0737909	0.045211	-1
	UUUUGUGUUU	RNCMPT00077	UUUUUUG	7	TIA1	0.00106401	0.108529	0.0128252	0
	UUUUGUGUUU	RNCMPT00159	UUUUUUG	7	RALY	0.00106401	0.108529	0.0128252	0
	GCAGGAGGAG	RNCMPT00108	GGAGGAG	7	SRSF1	0.00101711	0.103745	0.0436726	-3
	UCACACAGGA	RNCMPT00178	ACACACA	7	HNRPLL	0.00107044	0.109185	0.045211	0
	CUCUUUGUCU	RNCMPT00086	UUUGUUU	7	ZC3H14	0.00147242	0.150187	0.0497708	-3
	GCAGGAGGAG	RNCMPT00154	GAAGGAG	7	RBM5	0.00154018	0.157098	0.044088	0
	UCACACAGGA	RNCMPT00027	ACACACA	7	HNRNPL	0.00168583	0.171954	0.0474684	0
	CUCUUUGUCU	RNCMPT00117	UUUGUUU	7	HuR	0.00172321	0.175768	0.0497708	-3
	GUUGUUUUUC	RNCMPT00274	UUUUUUU	7	HuR	0.00182534	0.186185	0.0442662	-2
	GCAGGAGGAG	RNCMPT00109	GGAGGAA	7	SRSF1	0.00207868	0.212026	0.0446271	-3
	GUUGUUUUUC	RNCMPT00077	UUUUUUG	6	TIA1	0.00208375	0.212543	0.0442662	-4
	CUCUUUGUCU	RNCMPT00112	UUUGUUU	7	HuR	0.0020927	0.213456	0.0497708	-3
	GUUGUUUUUC	RNCMPT00159	UUUUUUG	6	RALY	0.00280256	0.285861	0.0471581	-4
	CUCUUUGUCU	RNCMPT00077	UUUUUUG	7	TIA1	0.00278563	0.284134	0.0497708	0
	CUCUUUGUCU	RNCMPT00159	UUUUUUG	7	RALY	0.00306316	0.312442	0.0497708	0
	UUUUGUGUUU	RNCMPT00274	UUUUUUU	7	HuR	0.00337054	0.343795	0.0355486	0
	GUUGUUUUUC	RNCMPT00032	UUAUUUU	7	HuR	0.00332982	0.339641	0.0471581	-1
	CUCUUUGUCU	RNCMPT00164	UGUUCGU	7	ZNF638	0.00405565	0.413676	0.0497708	-1
	CUCUUUGUCU	RNCMPT00012	CUUUUUU	7	CPEB2	0.00493473	0.503343	0.0497708	0
	CUCUUUGUCU	RNCMPT00274	UUUUUUU	7	HuR	0.00493473	0.503343	0.0497708	-1
	CUCUUUGUCU	RNCMPT00004	UGUGUGU	7	BRUNOL4	0.00519927	0.530326	0.0497708	-3
	UUUUGUGUUU	RNCMPT00187	UGUGGUG	7	BRUNOL6	0.0053066	0.541273	0.0497494	-3
FUS	CCCCCUUCUC	RNCMPT00044	CCUUCCC	7	PCBP2	1.7459e-05	0.00178082	0.00171958	-3
	UCCUCCCCUG	RNCMPT00044	CCUUCCC	7	PCBP2	1.99381e-05	0.00203369	0.00194162	-1
	GACAGAUAAG	RNCMPT00156	GACAGAU	7	CNOT4	0.000118262	0.0120627	0.00995889	0
	UUGUUUAUAG	RNCMPT00112	UUUGUUU	6	HuR	0.000480122	0.0489725	0.0201138	1
	UUGUUUAUAG	RNCMPT00086	UUUGUUU	6	ZC3H14	0.000567721	0.0579076	0.0201138	1
	UUGUUUAUAG	RNCMPT00117	UUUGUUU	6	HuR	0.000669303	0.0682689	0.0201138	1
	CUUUUGUCAA	RNCMPT00012	CUUUUUU	7	CPEB2	0.000636635	0.0649368	0.0236276	0
	CUUUUGUCAA	RNCMPT00158	CUUUUUU	7	CPEB4	0.000636635	0.0649368	0.0236276	0
	AGAUAAAAAU	RNCMPT00185	GAUAAAA	7	KHDRBS2	0.000461957	0.0471196	0.0440189	-1
	ACAAUCUUGU	RNCMPT00037	AAUCUUG	7	MATR3	0.000546373	0.0557301	0.0489852	-2
	CUUUUGUCAA	RNCMPT00165	UUUUUUC	7	TIA1	0.000799493	0.0815483	0.0236276	-1
	CUUUUGUCAA	RNCMPT00079	UUUUUUC	7	U2AF2	0.00134939	0.137638	0.0258496	-1
	CCCCCUUCUC	RNCMPT00186	CCUUUCC	7	PCBP1	0.00125695	0.128209	0.0457419	-3
	CCCCCUUCUC	RNCMPT00269	ACUUUCU	7	PTBP1	0.00139326	0.142112	0.0457419	-2
	CUUUUGUCAA	RNCMPT00112	UUUGUUU	7	HuR	0.00197504	0.201454	0.0258496	-2
	CUUUUGUCAA	RNCMPT00086	UUUGUUU	7	ZC3H14	0.00216852	0.221189	0.0258496	-2
	CUUUUGUCAA	RNCMPT00274	UUUUUUU	7	HuR	0.00238295	0.243061	0.0258496	-1
	CUUUUGUCAA	RNCMPT00117	UUUGUUU	7	HuR	0.00262403	0.267651	0.0258496	-2
	CUUUUGUCAA	RNCMPT00268	CUUUUCU	7	PTBP1	0.00262403	0.267651	0.0258496	0
FXR1	UCUUUUCUUU	RNCMPT00268	CUUUUCU	7	PTBP1	2.83122e-05	0.00288784	0.00244782	-1
	GAUCAAGCAG	RNCMPT00070	GAUCAAG	7	SNRNP70	8.598e-05	0.00876996	0.00872762	0
	CUUUUUCAAC	RNCMPT00012	CUUUUUU	7	CPEB2	0.000221813	0.0226249	0.0156025	0
	UUUUCUUUCU	RNCMPT00079	UUUUUUC	7	U2AF2	0.000276063	0.0281584	0.0127379	-2
	UUUUCUUUCU	RNCMPT00165	UUUUUUC	7	TIA1	0.000295147	0.030105	0.0127379	-2
	AUAAAAAAAA	RNCMPT00043	AAAAAAA	7	PABPC4	0.000220242	0.0224647	0.0213568	-2
	AGAAAAAGCC	RNCMPT00171	AGAAAAU	7	PABPC5	0.000269963	0.0275362	0.0206346	0
	CUUUUUCAAC	RNCMPT00158	CUUUUUU	7	CPEB4	0.000336592	0.0343324	0.0156025	0
	AACAGAAAAC	RNCMPT00064	AGAAAAA	7	SART3	0.000404296	0.0412382	0.018756	-3
	AACAGAAAAC	RNCMPT00155	AGAAAAA	7	PABPC1	0.000404296	0.0412382	0.018756	-3
	UUUUCUUUCU	RNCMPT00269	ACUUUCU	7	PTBP1	0.000476176	0.04857	0.0137005	-3
	CACUUUUUUU	RNCMPT00268	CUUUUCU	7	PTBP1	0.000456269	0.0465394	0.0171873	-2
	AGAAAAAGCC	RNCMPT00064	AGAAAAA	7	SART3	0.00063568	0.0648394	0.0206346	0
	AGAAAAAGCC	RNCMPT00155	AGAAAAA	7	PABPC1	0.00063568	0.0648394	0.0206346	0
	CACUUUUUUU	RNCMPT00012	CUUUUUU	7	CPEB2	0.000676317	0.0689843	0.0171873	-2
	CACUUUUUUU	RNCMPT00158	CUUUUUU	7	CPEB4	0.000676317	0.0689843	0.0171873	-2
	UCUUUUCUUU	RNCMPT00012	CUUUUUU	7	CPEB2	0.000653771	0.0666846	0.0267254	-1
	UUAACCUCAG	RNCMPT00083	AACAUCA	7	YBX1	0.000617483	0.0629832	0.045773	-2
	CACUUUUUUU	RNCMPT00025	AUUUUUU	7	HNRNPC	0.000953201	0.0972265	0.0171873	-1
	CACUUUUUUU	RNCMPT00167	AUUUUUU	7	HNRNPCL1	0.000953201	0.0972265	0.0171873	-1
	UUUUCUUUCU	RNCMPT00268	CUUUUCU	7	PTBP1	0.000981231	0.100086	0.0211739	-3
	UCUUUUCUUU	RNCMPT00158	CUUUUUU	7	CPEB4	0.00092734	0.0945886	0.0267254	-1
	UUAACCUCAG	RNCMPT00116	AACAUCA	7	YBX1	0.000935803	0.0954519	0.045773	-2
	CACUUUUUUU	RNCMPT00053	AUACAUU	6	RBM41	0.0012045	0.122859	0.0180988	1
	CUUUUUCAAC	RNCMPT00268	CUUUUCU	7	PTBP1	0.0011223	0.114475	0.0289365	0
	CUUUUUCAAC	RNCMPT00079	UUUUUUC	7	U2AF2	0.0012485	0.127347	0.0289365	0
	UUUUCUUUCU	RNCMPT00274	UUUUUUU	7	HuR	0.00134226	0.136911	0.0231717	-1
	CACUUUUUUU	RNCMPT00269	ACUUUCU	7	PTBP1	0.00168736	0.172111	0.0217321	-1
	UCUUUUCUUU	RNCMPT00269	ACUUUCU	7	PTBP1	0.00180044	0.183645	0.0382357	-1
	CUUUUUCAAC	RNCMPT00186	CCUUUCC	7	PCBP1	0.00203166	0.207229	0.0376703	0
	UCUUUUCUUU	RNCMPT00117	UUUGUUU	7	HuR	0.0024164	0.246473	0.0382357	-3
	UCUUUUCUUU	RNCMPT00112	UUUGUUU	7	HuR	0.00265347	0.270654	0.0382357	-3
	UCUUUUCUUU	RNCMPT00165	UUUUUUC	7	TIA1	0.00346271	0.353197	0.040782	0
	UCUUUUCUUU	RNCMPT00086	UUUGUUU	7	ZC3H14	0.00377357	0.384904	0.040782	-3
	UUUUCUUUCU	RNCMPT00117	UUUGUUU	7	HuR	0.00442104	0.450946	0.0441353	-1
	UCUUUUCUUU	RNCMPT00079	UUUUUUC	7	U2AF2	0.00446977	0.455916	0.0429387	0
	UUUUCUUUCU	RNCMPT00112	UUUGUUU	7	HuR	0.00462401	0.471649	0.0441353	-1
	UUUUCUUUCU	RNCMPT00053	AUACAUU	7	RBM41	0.00483999	0.493679	0.0441353	-1
	UCUUUUCUUU	RNCMPT00159	UUUUUUG	7	RALY	0.00528993	0.539573	0.0457358	0
	UUUUCUUUCU	RNCMPT00086	UUUGUUU	7	ZC3H14	0.00531536	0.542166	0.0441353	-1
	UUUUCUUUCU	RNCMPT00012	CUUUUUU	6	CPEB2	0.0058483	0.596526	0.0441353	-4
	UUUUCUUUCU	RNCMPT00167	AUUUUUU	7	HNRNPCL1	0.00613589	0.62586	0.0441353	-1
	UUUUCUUUCU	RNCMPT00158	CUUUUUU	6	CPEB4	0.00613589	0.62586	0.0441353	-4
	UUUUCUUUCU	RNCMPT00159	UUUUUUG	7	RALY	0.00676841	0.690377	0.04494	-2
	UUUUCUUUCU	RNCMPT00077	UUUUUUG	7	TIA1	0.00748395	0.763363	0.0452931	-1
	UUUUCUUUCU	RNCMPT00025	AUUUUUU	7	HNRNPC	0.00787105	0.802847	0.0452931	-1
	UUUUCUUUCU	RNCMPT00032	UUAUUUU	7	HuR	0.00870737	0.888152	0.046974	-2
FXR2	UAAUUACAGA	RNCMPT00172	ACAAACA	7	IGF2BP3	0.000252166	0.0257209	0.0195277	-1
	UAAUUACAGA	RNCMPT00033	ACAAACA	7	IGF2BP2	0.000428197	0.0436761	0.0195277	-1
	AACAAAGGUG	RNCMPT00151	AACUAAG	7	RBM42	0.000429144	0.0437727	0.0433479	0
	ACAACAACAU	RNCMPT00084	AACAACA	7	YBX2	0.000477833	0.048739	0.046818	-2
	UUAUAUCCAU	RNCMPT00152	UAUAUAC	7	RBMS1	0.000493074	0.0502936	0.0470317	-1
HNRNPC	UUUUUUUUCU	RNCMPT00274	UUUUUUU	7	HuR	6.54756e-06	0.000667851	0.000578313	0
	GUACUUUUCU	RNCMPT00268	CUUUUCU	7	PTBP1	2.19444e-05	0.00223833	0.00200313	-3
	UAGCUUUUUU	RNCMPT00158	CUUUUUU	7	CPEB4	2.66468e-05	0.00271798	0.00165555	-3
	UAGCUUUUUU	RNCMPT00012	CUUUUUU	7	CPEB2	3.72499e-05	0.00379949	0.00165555	-3
	CUUUUCUUGC	RNCMPT00268	CUUUUCU	7	PTBP1	4.57715e-05	0.00466869	0.00396998	0
	UAGCUUUUUU	RNCMPT00025	AUUUUUU	7	HNRNPC	0.00010005	0.0102051	0.00245024	-3
	CAUUCUGUUU	RNCMPT00112	UUUGUUU	7	HuR	9.72092e-05	0.00991534	0.00473305	-3
	UAGCUUUUUU	RNCMPT00077	UUUUUUG	6	TIA1	0.000127298	0.0129844	0.00245024	-4
	CAUUCUGUUU	RNCMPT00117	UUUGUUU	7	HuR	0.000131751	0.0134386	0.00473305	-3
	CAUUUUUUGU	RNCMPT00025	AUUUUUU	7	HNRNPC	0.000132812	0.0135468	0.00574028	-1
	CAUUUUUUGU	RNCMPT00167	AUUUUUU	7	HNRNPCL1	0.000132812	0.0135468	0.00574028	-1
	UAGCUUUUUU	RNCMPT00167	AUUUUUU	7	HNRNPCL1	0.000165391	0.0168699	0.00245024	-3
	UAGCUUUUUU	RNCMPT00159	UUUUUUG	6	RALY	0.000165391	0.0168699	0.00245024	-4
	UUUUUUUUCU	RNCMPT00077	UUUUUUG	7	TIA1	0.0001442	0.0147084	0.00592957	-1
	CAUUCUGUUU	RNCMPT00086	UUUGUUU	7	ZC3H14	0.000161905	0.0165143	0.00473305	-3
	GCGAUUUUUU	RNCMPT00025	AUUUUUU	7	HNRNPC	0.000170915	0.0174333	0.00777708	-3
	GCGAUUUUUU	RNCMPT00167	AUUUUUU	7	HNRNPCL1	0.000170915	0.0174333	0.00777708	-3
	UAGCUUUUUU	RNCMPT00274	UUUUUUU	6	HuR	0.000223594	0.0228065	0.00283928	-4
	AUGCUUUUUU	RNCMPT00158	CUUUUUU	7	CPEB4	0.000153913	0.0156991	0.0101743	-3
	CAUUUUUUGU	RNCMPT00159	UUUUUUG	7	RALY	0.000199181	0.0203164	0.00574028	-2
	UUUUUUUUCU	RNCMPT00159	UUUUUUG	7	RALY	0.000201401	0.0205429	0.00592957	0
	UAGCUUUUUU	RNCMPT00165	UUUUUUC	6	TIA1	0.000277953	0.0283512	0.00308836	-4
	AUGCUUUUUU	RNCMPT00012	CUUUUUU	7	CPEB2	0.000236143	0.0240866	0.0101743	-3
	CAUUUUUUGU	RNCMPT00077	UUUUUUG	7	TIA1	0.000284956	0.0290655	0.00615921	-2
	UUUUUUUUCU	RNCMPT00165	UUUUUUC	7	TIA1	0.000300775	0.0306791	0.00662885	-2
	UUCUUUUGCC	RNCMPT00158	CUUUUUU	6	CPEB4	0.000373875	0.0381352	0.00884565	1
	UAGCUUUUUU	RNCMPT00079	UUUUUUC	6	U2AF2	0.000465668	0.0474982	0.00459919	-4
	UUCUUUUGCC	RNCMPT00025	AUUUUUU	6	HNRNPC	0.000431902	0.044054	0.00884565	1
	UUCUUUUGCC	RNCMPT00167	AUUUUUU	6	HNRNPCL1	0.000431902	0.044054	0.00884565	1
	UUUUUUUUCU	RNCMPT00158	CUUUUUU	6	CPEB4	0.000462894	0.0472152	0.00662885	1
	UUCUUUUGCC	RNCMPT00012	CUUUUUU	6	CPEB2	0.000488152	0.0497915	0.00884565	1
	UUUUUUUUCU	RNCMPT00032	UUAUUUU	7	HuR	0.000533202	0.0543866	0.00662885	0
	UUCUUUUGCC	RNCMPT00159	UUUUUUG	7	RALY	0.000542405	0.0553253	0.00884565	-1
	CCUUCUUAUG	RNCMPT00012	CUUUUUU	7	CPEB2	0.000333983	0.0340663	0.0312889	0
	UUUUUUUUCU	RNCMPT00086	UUUGUUU	7	ZC3H14	0.00060864	0.0620813	0.00662885	-1
	UUCUUUUGCC	RNCMPT00274	UUUUUUU	6	HuR	0.000594066	0.0605947	0.00884565	1
	UUUUUUUUCU	RNCMPT00167	AUUUUUU	6	HNRNPCL1	0.000679853	0.069345	0.00662885	1
	UUUUUUUUCU	RNCMPT00079	UUUUUUC	7	U2AF2	0.000750508	0.0765518	0.00662885	-2
	UUUUUUUUCU	RNCMPT00025	AUUUUUU	6	HNRNPC	0.000750508	0.0765518	0.00662885	1
	AAUUUGAUCU	RNCMPT00112	UUUGUUU	7	HuR	0.000573369	0.0584836	0.0262333	-2
	AAUUUGAUCU	RNCMPT00086	UUUGUUU	7	ZC3H14	0.000627738	0.0640293	0.0262333	-2
	UUCUUUUGCC	RNCMPT00077	UUUUUUG	7	TIA1	0.00080049	0.08165	0.0102165	-1
	UUUUUUUUCU	RNCMPT00112	UUUGUUU	7	HuR	0.000984962	0.100466	0.00735996	0
	AAUUUGAUCU	RNCMPT00117	UUUGUUU	7	HuR	0.000847897	0.0864855	0.0262333	-2
	GUACUUUUCU	RNCMPT00158	CUUUUUU	7	CPEB4	0.000770312	0.0785719	0.0351578	-3
	AGGUCACACA	RNCMPT00027	ACACACA	7	HNRNPL	0.000747819	0.0762776	0.0409331	-3
	UUUUUUUUCU	RNCMPT00012	CUUUUUU	7	CPEB2	0.00108327	0.110493	0.00735996	0
	UUUUUUUUCU	RNCMPT00117	UUUGUUU	7	HuR	0.00108327	0.110493	0.00735996	0
	AGGUCACACA	RNCMPT00178	ACACACA	7	HNRPLL	0.000835717	0.0852431	0.0409331	-3
	UUUGCUUUUU	RNCMPT00086	UUUGUUU	7	ZC3H14	0.000939154	0.0957937	0.0353161	0
	UAGCUUUUUU	RNCMPT00268	CUUUUCU	7	PTBP1	0.00135991	0.138711	0.0120881	-3
	GUACUUUUCU	RNCMPT00012	CUUUUUU	7	CPEB2	0.00118173	0.120536	0.0359569	-3
	UUUGCUUUUU	RNCMPT00112	UUUGUUU	7	HuR	0.00141748	0.144583	0.0353161	0
	UUUGCUUUUU	RNCMPT00117	UUUGUUU	7	HuR	0.00141748	0.144583	0.0353161	0
	GCGAUUUUUU	RNCMPT00159	UUUUUUG	6	RALY	0.0016203	0.16527	0.0303932	-4
	GCGAUUUUUU	RNCMPT00274	UUUUUUU	6	HuR	0.0016203	0.16527	0.0303932	-4
	UUUGCUUUUU	RNCMPT00158	CUUUUUU	6	CPEB4	0.00160376	0.163584	0.0353161	-4
	GCGAUUUUUU	RNCMPT00077	UUUUUUG	6	TIA1	0.00214083	0.218365	0.0303932	-4
	UAGCUUUUUU	RNCMPT00086	UUUGUUU	6	ZC3H14	0.00238744	0.243519	0.0192925	-4
	GCGAUUUUUU	RNCMPT00079	UUUUUUC	6	U2AF2	0.0023378	0.238456	0.0303932	-4
	GCGAUUUUUU	RNCMPT00165	UUUUUUC	6	TIA1	0.0023378	0.238456	0.0303932	-4
	UUUGCUUUUU	RNCMPT00012	CUUUUUU	6	CPEB2	0.00262248	0.267493	0.0461992	-4
	CAUUUUUUGU	RNCMPT00004	UGUGUGU	7	BRUNOL4	0.00323914	0.330392	0.0423938	-3
	AUGCUUUUUU	RNCMPT00025	AUUUUUU	7	HNRNPC	0.00329286	0.335872	0.0476366	-3
	AUGCUUUUUU	RNCMPT00167	AUUUUUU	7	HNRNPCL1	0.00329286	0.335872	0.0476366	-3
	AUGCUUUUUU	RNCMPT00274	UUUUUUU	7	HuR	0.00329286	0.335872	0.0476366	-3
	UAGCUUUUUU	RNCMPT00112	UUUGUUU	6	HuR	0.00362891	0.370148	0.0268808	-4
	GCGAUUUUUU	RNCMPT00269	ACUUUCU	7	PTBP1	0.00356791	0.363927	0.0405874	-3
	CAUUUUUUGU	RNCMPT00165	UUUUUUC	7	TIA1	0.00356981	0.364121	0.0423938	-1
	CAUUUUUUGU	RNCMPT00166	UGUGUGU	7	BRUNOL5	0.00356981	0.364121	0.0423938	-3
	AUGCUUUUUU	RNCMPT00268	CUUUUCU	7	PTBP1	0.00371358	0.378785	0.0476366	-3
	UUCUUUUGCC	RNCMPT00032	UUAUUUU	7	HuR	0.00389948	0.397747	0.034838	0
	UUCUUUUGCC	RNCMPT00165	UUUUUUC	7	TIA1	0.00389948	0.397747	0.034838	0
	UUCUUUUGCC	RNCMPT00268	CUUUUCU	6	PTBP1	0.00389948	0.397747	0.034838	1
	CAUUUUUUGU	RNCMPT00274	UUUUUUU	7	HuR	0.00392271	0.400116	0.0423938	-3
	UAGCUUUUUU	RNCMPT00032	UUAUUUU	6	HuR	0.00429048	0.437629	0.0293366	-4
	AUGCUUUUUU	RNCMPT00077	UUUUUUG	6	TIA1	0.00417173	0.425516	0.0476366	-4
	AUGCUUUUUU	RNCMPT00159	UUUUUUG	6	RALY	0.00442255	0.451101	0.0476366	-4
	CAUUUUUUGU	RNCMPT00164	UGUUCGU	7	ZNF638	0.00469563	0.478955	0.0451085	-3
	UAGCUUUUUU	RNCMPT00117	UUUGUUU	6	HuR	0.00503419	0.513488	0.0319631	-4
	UUUUUUUUCU	RNCMPT00136	UUGGUUU	7	HuR	0.00721262	0.735687	0.0455038	-1
HUR	UUACUUUUUU	RNCMPT00012	CUUUUUU	7	CPEB2	4.74966e-06	0.000484466	0.000208404	-3
	UUACUUUUUU	RNCMPT00158	CUUUUUU	7	CPEB4	4.74966e-06	0.000484466	0.000208404	-3
	UGCUGGCCUU	RNCMPT00063	GCUGGAC	7	SAMD4A	6.01344e-06	0.000613371	0.000584163	-1
	UUUUUUUUUU	RNCMPT00274	UUUUUUU	7	HuR	2.02384e-05	0.00206432	0.00178756	0
	UUACUUUUUU	RNCMPT00268	CUUUUCU	7	PTBP1	7.85838e-05	0.00801555	0.00185747	-3
	UUACUUUUUU	RNCMPT00167	AUUUUUU	7	HNRNPCL1	9.06326e-05	0.00924452	0.00185747	-3
	UUACUUUUUU	RNCMPT00025	AUUUUUU	7	HNRNPC	0.000105833	0.0107949	0.00185747	-3
	UUUUUUUUUA	RNCMPT00165	UUUUUUC	7	TIA1	0.00010531	0.0107417	0.00547572	-2
	UUUUUUUUUA	RNCMPT00274	UUUUUUU	7	HuR	0.000123361	0.0125828	0.00547572	-1
	CCUCUUUUCU	RNCMPT00268	CUUUUCU	7	PTBP1	9.58805e-05	0.00977981	0.00857878	-3
	UUACUUUUUU	RNCMPT00165	UUUUUUC	6	TIA1	0.00021763	0.0221982	0.00318302	-4
	UUUUUUUUUA	RNCMPT00079	UUUUUUC	7	U2AF2	0.000206199	0.0210323	0.00610182	-2
	CGAGCAGCGA	RNCMPT00085	GCAGCGC	7	ZC3H10	0.000185422	0.0189131	0.0155755	-3
	GAAGGCGCUA	RNCMPT00067	GGAAGGA	6	SRSF9	0.000216928	0.0221266	0.0147454	1
	UUACUUUUUU	RNCMPT00159	UUUUUUG	6	RALY	0.000329061	0.0335642	0.0036096	-4
	UUACUUUUUU	RNCMPT00274	UUUUUUU	6	HuR	0.000329061	0.0335642	0.0036096	-4
	UUUUUACAUU	RNCMPT00053	AUACAUU	7	RBM41	0.000224488	0.0228978	0.0209522	-3
	CUGCCCCCCC	RNCMPT00044	CCUUCCC	7	PCBP2	0.000278763	0.0284338	0.0156606	-3
	GAAGGCGCUA	RNCMPT00154	GAAGGAG	7	RBM5	0.000323073	0.0329535	0.0147454	0
	UUUUUUUUUU	RNCMPT00032	UUAUUUU	7	HuR	0.000396944	0.0404882	0.00735503	0
	CUGCCCCCCC	RNCMPT00045	GCGCGCG	7	PPRC1	0.000322999	0.0329459	0.0156606	-2
	UUUUUUUUUU	RNCMPT00165	UUUUUUC	7	TIA1	0.000452135	0.0461178	0.00735503	0
	UUUUUUUUUU	RNCMPT00158	CUUUUUU	7	CPEB4	0.00046858	0.0477951	0.00735503	0
	UUACUUUUUU	RNCMPT00079	UUUUUUC	6	U2AF2	0.000519202	0.0529586	0.00506252	-4
	UUUUUUUUUU	RNCMPT00077	UUUUUUG	7	TIA1	0.000526256	0.0536782	0.00735503	-3
	UUACUUUUUU	RNCMPT00077	UUUUUUG	6	TIA1	0.00058068	0.0592294	0.00509577	-4
	UUUUUUUUUU	RNCMPT00167	AUUUUUU	7	HNRNPCL1	0.000604421	0.061651	0.00735503	-3
	CUGCCCCCCC	RNCMPT00018	UGCGCGC	7	FUS	0.000532579	0.054323	0.0172147	-1
	UUUGUUUUUU	RNCMPT00112	UUUGUUU	7	HuR	0.000491537	0.0501368	0.0299287	0
	UUUUUUUUUA	RNCMPT00032	UUAUUUU	7	HuR	0.000680083	0.0693684	0.0120749	-1
	UUUUUUUUUA	RNCMPT00167	AUUUUUU	7	HNRNPCL1	0.000680083	0.0693684	0.0120749	-2
	UUUUUUUUUU	RNCMPT00159	UUUUUUG	7	RALY	0.000741244	0.0756069	0.00735503	-3
	UUUUUUUUUU	RNCMPT00012	CUUUUUU	7	CPEB2	0.000832725	0.0849379	0.00735503	0
	UUUUUUUUUU	RNCMPT00025	AUUUUUU	7	HNRNPC	0.000832725	0.0849379	0.00735503	-3
	UUUUUUUUUU	RNCMPT00079	UUUUUUC	7	U2AF2	0.000832725	0.0849379	0.00735503	0
	GAAGGCGCUA	RNCMPT00108	GGAGGAG	7	SRSF1	0.000845315	0.0862221	0.0257207	0
	UUUGUUUUUU	RNCMPT00086	UUUGUUU	7	ZC3H14	0.000818206	0.083457	0.0299287	0
	CCUCUUUUCU	RNCMPT00012	CUUUUUU	7	CPEB2	0.000807778	0.0823933	0.0361374	-1
	UUUUUUUUUA	RNCMPT00025	AUUUUUU	7	HNRNPC	0.00110295	0.112501	0.0157646	-2
	UUUGUUUUUU	RNCMPT00117	UUUGUUU	7	HuR	0.00101009	0.10303	0.0299287	0
	UUACUUUUUU	RNCMPT00032	UUAUUUU	6	HuR	0.00120957	0.123376	0.00956595	-4
	UUACUUUUUU	RNCMPT00269	ACUUUCU	7	PTBP1	0.00130809	0.133425	0.00956595	-2
	UUUUUUUUUA	RNCMPT00158	CUUUUUU	7	CPEB4	0.00125698	0.128211	0.0157646	-2
	UUUUUUUUUA	RNCMPT00012	CUUUUUU	7	CPEB2	0.00142063	0.144904	0.0157646	-2
	CCUCUUUUCU	RNCMPT00158	CUUUUUU	7	CPEB4	0.00127785	0.130341	0.0381114	-1
	UUUUUUUUUU	RNCMPT00086	UUUGUUU	7	ZC3H14	0.00164572	0.167864	0.0132144	-3
	GAAGGCGCUA	RNCMPT00162	CGGAGGA	6	LIN28A	0.00216261	0.220586	0.0459165	1
	UUUUUUUUUU	RNCMPT00112	UUUGUUU	7	HuR	0.00257491	0.262641	0.0189524	-3
	UUUGUUUUUU	RNCMPT00165	UUUUUUC	6	TIA1	0.0024352	0.248391	0.0445518	-4
	GAAGGCGCUA	RNCMPT00109	GGAGGAA	7	SRSF1	0.0027148	0.27691	0.0459165	0
	GAAGGCGCUA	RNCMPT00163	GGAGGAG	7	SRSF1	0.00301811	0.307847	0.0459165	0
	UUUUUUUUUA	RNCMPT00077	UUUUUUG	7	TIA1	0.00348054	0.355015	0.0343319	-1
	UUUGUUUUUU	RNCMPT00012	CUUUUUU	7	CPEB2	0.00348564	0.355536	0.0445518	-3
	UUUGUUUUUU	RNCMPT00159	UUUUUUG	6	RALY	0.0038265	0.390303	0.0445518	-4
	UUUUUUUUUA	RNCMPT00159	UUUUUUG	7	RALY	0.00410134	0.418337	0.0358658	-2
	UUUUUUUUUU	RNCMPT00117	UUUGUUU	7	HuR	0.00426846	0.435383	0.0290009	-3
	UUUGUUUUUU	RNCMPT00136	UUGGUUU	7	HuR	0.00419109	0.427492	0.0445518	0
	UUUUUUUUUA	RNCMPT00268	CUUUUCU	7	PTBP1	0.00444406	0.453294	0.0358658	0
	UUUGUUUUUU	RNCMPT00158	CUUUUUU	7	CPEB4	0.00458767	0.467943	0.0445518	-3
	UUUGUUUUUU	RNCMPT00079	UUUUUUC	6	U2AF2	0.00458767	0.467943	0.0445518	-4
	UUUGUUUUUU	RNCMPT00274	UUUUUUU	7	HuR	0.00501208	0.511232	0.0445518	-3
	UUUGUUUUUU	RNCMPT00077	UUUUUUG	6	TIA1	0.00596811	0.608747	0.0482052	-4
	UUUGUUUUUU	RNCMPT00032	UUAUUUU	7	HuR	0.0065077	0.663785	0.0482052	-1
	UUUUUUUUUA	RNCMPT00112	UUUGUUU	7	HuR	0.00655989	0.669109	0.0485298	-1
	UUACUUUUUU	RNCMPT00053	AUACAUU	7	RBM41	0.00721562	0.735993	0.0487083	0
	UUUUUUUUUU	RNCMPT00268	CUUUUCU	7	PTBP1	0.00787951	0.80371	0.0497112	-3
IGF2BP1	AAUCAAUACA	RNCMPT00054	AAUCAAU	7	RBM46	0.000216648	0.0220981	0.0207982	0
	GAAAGCCCUG	RNCMPT00153	GAAAACC	7	PABPC3	0.000262624	0.0267876	0.0263957	0
	UAGAAGAAGA	RNCMPT00154	GAAGGAG	7	RBM5	0.000292975	0.0298834	0.0266933	-2
	GUAUUUUGUU	RNCMPT00086	UUUGUUU	6	ZC3H14	0.000486219	0.0495943	0.0168381	-4
	GUAUUUUGUU	RNCMPT00112	UUUGUUU	6	HuR	0.000486219	0.0495943	0.0168381	-4
	GACAGAAUCC	RNCMPT00156	GACAGAU	7	CNOT4	0.000363854	0.0371131	0.0346527	0
	GUAUUUUGUU	RNCMPT00117	UUUGUUU	6	HuR	0.000574601	0.0586093	0.0168381	-4
IGF2BP2	UUUUUUUGAU	RNCMPT00159	UUUUUUG	7	RALY	3.06518e-05	0.00312649	0.00268985	-1
	UUUUUUUGAU	RNCMPT00077	UUUUUUG	7	TIA1	0.000100341	0.0102348	0.00300583	-1
	UCAAGAAAAU	RNCMPT00171	AGAAAAU	7	PABPC5	7.76963e-05	0.00792502	0.0076525	-3
	UUUUUUUGAU	RNCMPT00274	UUUUUUU	7	HuR	0.000133811	0.0136487	0.00300583	0
	UUUUUUUGAU	RNCMPT00158	CUUUUUU	7	CPEB4	0.000152108	0.015515	0.00300583	0
	UUUUUUUGAU	RNCMPT00012	CUUUUUU	7	CPEB2	0.000171262	0.0174688	0.00300583	0
	AAAAAAAAUG	RNCMPT00043	AAAAAAA	7	PABPC4	0.00012996	0.0132559	0.0126628	0
	GCUGGCCAUA	RNCMPT00063	GCUGGAC	7	SAMD4A	0.000129699	0.0132293	0.0131654	0
	GGACUGACUA	RNCMPT00269	ACUUUCU	7	PTBP1	0.000235786	0.0240502	0.0239341	-2
	AACUCCAUGC	RNCMPT00168	UGCAUGC	7	RBFOX1	0.000310171	0.0316374	0.0305448	-3
	AUAAAUUUUG	RNCMPT00037	AAUCUUG	7	MATR3	0.000358934	0.0366113	0.0340887	-3
	CAUGACAACA	RNCMPT00241	GACGACA	7	RBM45	0.000506852	0.0516989	0.0464342	-3
	UUUUUUUGAU	RNCMPT00268	CUUUUCU	7	PTBP1	0.00110712	0.112926	0.0161925	0
	UUUUUUUGAU	RNCMPT00025	AUUUUUU	6	HNRNPC	0.00152187	0.155231	0.016694	1
	UUUUUUUGAU	RNCMPT00167	AUUUUUU	6	HNRNPCL1	0.00152187	0.155231	0.016694	1
	UUUUUUUGAU	RNCMPT00165	UUUUUUC	7	TIA1	0.00201408	0.205436	0.0193107	-1
	UCAAGAAAAU	RNCMPT00043	AAAAAAA	7	PABPC4	0.00188991	0.192771	0.0465354	-2
	UCAAGAAAAU	RNCMPT00064	AGAAAAA	7	SART3	0.00188991	0.192771	0.0465354	-3
	UCAAGAAAAU	RNCMPT00155	AGAAAAA	7	PABPC1	0.00188991	0.192771	0.0465354	-3
	UUUUUUUGAU	RNCMPT00079	UUUUUUC	7	U2AF2	0.00220052	0.224453	0.0193107	0
	UUUUUUUGAU	RNCMPT00032	UUAUUUU	7	HuR	0.00375348	0.382855	0.0299443	0
IGF2BP3	GAAGAAAAAG	RNCMPT00064	AGAAAAA	7	SART3	0.000106662	0.0108796	0.00508947	-2
	GAAGAAAAAG	RNCMPT00155	AGAAAAA	7	PABPC1	0.000106662	0.0108796	0.00508947	-2
	ACCCACAUGA	RNCMPT00172	ACAAACA	7	IGF2BP3	0.000478079	0.0487641	0.0453179	0
LIN28A	CCUCCCCUUU	RNCMPT00044	CCUUCCC	7	PCBP2	3.32573e-06	0.000339225	0.000324132	0
	UUUUUUUAUU	RNCMPT00274	UUUUUUU	7	HuR	3.12517e-05	0.00318768	0.00273855	0
	AAAAAAAUUA	RNCMPT00043	AAAAAAA	7	PABPC4	7.73283e-05	0.00788749	0.00761507	0
	UUUUUUUAUU	RNCMPT00158	CUUUUUU	6	CPEB4	0.000129385	0.0131973	0.00377929	1
	UUUUUUUAUU	RNCMPT00167	AUUUUUU	6	HNRNPCL1	0.000129385	0.0131973	0.00377929	1
	UUUUUUUAUU	RNCMPT00025	AUUUUUU	6	HNRNPC	0.000176191	0.0179714	0.00385985	1
	UUUUUUUAUU	RNCMPT00012	CUUUUUU	6	CPEB2	0.000357071	0.0364212	0.00625795	1
	UUUUUUUAUU	RNCMPT00077	UUUUUUG	7	TIA1	0.00049238	0.0502228	0.00648258	0
	UUUUUUUAUU	RNCMPT00086	UUUGUUU	7	ZC3H14	0.000591822	0.0603658	0.00648258	0
	UUUUUUUAUU	RNCMPT00165	UUUUUUC	7	TIA1	0.000591822	0.0603658	0.00648258	0
	UUUUUUUAUU	RNCMPT00032	UUAUUUU	7	HuR	0.000719138	0.0733521	0.00700192	0
	UUUUUUUAUU	RNCMPT00159	UUUUUUG	7	RALY	0.000888736	0.0906511	0.00778789	0
	UUUUUUUAUU	RNCMPT00079	UUUUUUC	7	U2AF2	0.000991585	0.101142	0.00789922	0
	UUUUUUUAUU	RNCMPT00112	UUUGUUU	7	HuR	0.00110082	0.112283	0.00803862	0
	UUUUUUUAUU	RNCMPT00117	UUUGUUU	7	HuR	0.00157259	0.160404	0.0106003	0
	CCUCCCCUUU	RNCMPT00186	CCUUUCC	7	PCBP1	0.00130554	0.133166	0.0424136	0
	CCUCCCCUUU	RNCMPT00268	CUUUUCU	7	PTBP1	0.00130554	0.133166	0.0424136	-1
	UUUUUUUAUU	RNCMPT00268	CUUUUCU	6	PTBP1	0.00229167	0.233751	0.0143441	1
LIN28B	UUUUUUUUUU	RNCMPT00274	UUUUUUU	7	HuR	2.31404e-05	0.00236032	0.00202038	0
	UUUUUUUUUU	RNCMPT00086	UUUGUUU	7	ZC3H14	0.000217154	0.0221497	0.0053852	0
	UUUUUUUUUU	RNCMPT00077	UUUUUUG	7	TIA1	0.000263192	0.0268456	0.0053852	-1
	UUUUUUUUUU	RNCMPT00112	UUUGUUU	7	HuR	0.000288738	0.0294512	0.0053852	0
	CGCCUGCCCG	RNCMPT00026	CCAACCC	7	HNRNPK	0.00020398	0.020806	0.0157585	-2
	UUUUUUUUUU	RNCMPT00032	UUAUUUU	7	HuR	0.000340295	0.03471	0.0053852	0
	AAAAGUGUGA	RNCMPT00184	AGUGUGA	7	RBM24	0.000203909	0.0207987	0.0203909	-3
	UUUUUUUUUU	RNCMPT00159	UUUUUUG	7	RALY	0.000370076	0.0377477	0.0053852	-1
	ACUUUUCCAA	RNCMPT00268	CUUUUCU	7	PTBP1	0.000231299	0.0235925	0.0218996	-1
	CCUUUCAGCC	RNCMPT00268	CUUUUCU	7	PTBP1	0.000232364	0.0237012	0.0221529	0
	CGCCUGCCCG	RNCMPT00044	CCUUCCC	7	PCBP2	0.000333078	0.033974	0.0157585	-2
	UUUUUUUUUU	RNCMPT00117	UUUGUUU	7	HuR	0.000463507	0.0472777	0.00547092	0
	UGCUAUUUUA	RNCMPT00158	CUUUUUU	7	CPEB4	0.000366277	0.0373603	0.0188298	-2
	UUUUUUUUUU	RNCMPT00165	UUUUUUC	7	TIA1	0.000501289	0.0511315	0.00547092	0
	GACUUUUUCU	RNCMPT00269	ACUUUCU	7	PTBP1	0.000293061	0.0298922	0.0271467	-1
	UUUAUUAUAA	RNCMPT00032	UUAUUUU	7	HuR	0.000293974	0.0299853	0.0275407	-1
	UGCUAUUUUA	RNCMPT00012	CUUUUUU	7	CPEB2	0.000397994	0.0405954	0.0188298	-2
	CUAUUCUUCU	RNCMPT00025	AUUUUUU	7	HNRNPC	0.000415342	0.0423649	0.0182399	-2
	CUAUUCUUCU	RNCMPT00167	AUUUUUU	7	HNRNPCL1	0.000415342	0.0423649	0.0182399	-2
	CUAUUCUUCU	RNCMPT00165	UUUUUUC	7	TIA1	0.000660142	0.0673345	0.0193269	-2
	CCUUUCAGCC	RNCMPT00269	ACUUUCU	7	PTBP1	0.000640704	0.0653518	0.0305413	0
	UUUUUUUUUU	RNCMPT00158	CUUUUUU	7	CPEB4	0.00102423	0.104471	0.0089425	0
	UUUUUUUUUU	RNCMPT00167	AUUUUUU	7	HNRNPCL1	0.00102423	0.104471	0.0089425	-1
	CUUGACCAUC	RNCMPT00116	AACAUCA	6	YBX1	0.00072472	0.0739214	0.0487922	-4
	UUUUUUUUUU	RNCMPT00079	UUUUUUC	7	U2AF2	0.00120601	0.123013	0.0095724	0
	CUUGACCAUC	RNCMPT00083	AACAUCA	6	YBX1	0.000990935	0.101075	0.0487922	-4
	UUUUUUUUUU	RNCMPT00025	AUUUUUU	7	HNRNPC	0.00139657	0.142451	0.0101612	-1
	CUAUUCUUCU	RNCMPT00268	CUUUUCU	7	PTBP1	0.00136681	0.139414	0.0290955	0
	CUAUUCUUCU	RNCMPT00079	UUUUUUC	7	U2AF2	0.00165634	0.168947	0.0290955	-2
	GACUUUUUCU	RNCMPT00079	UUUUUUC	7	U2AF2	0.00163899	0.167177	0.0414683	-2
	GACUUUUUCU	RNCMPT00158	CUUUUUU	7	CPEB4	0.00179067	0.182649	0.0414683	-2
	GACUUUUUCU	RNCMPT00165	UUUUUUC	7	TIA1	0.00179067	0.182649	0.0414683	-2
	UUUUUUUUUU	RNCMPT00012	CUUUUUU	7	CPEB2	0.00297816	0.303772	0.0200017	-1
	CUAUUCUUCU	RNCMPT00075	CGAUACU	7	TUT1	0.00285972	0.291691	0.0418618	0
	UUUUUUUUUU	RNCMPT00136	UUGGUUU	7	HuR	0.00398848	0.406825	0.0248738	0
	CUAUUCUUCU	RNCMPT00158	CUUUUUU	7	CPEB4	0.00438625	0.447398	0.0455636	-2
	CUAUUCUUCU	RNCMPT00186	CCUUUCC	7	PCBP1	0.00438625	0.447398	0.0455636	0
	CUAUUCUUCU	RNCMPT00274	UUUUUUU	7	HuR	0.00477176	0.486719	0.0455636	-3
	CUAUUCUUCU	RNCMPT00012	CUUUUUU	7	CPEB2	0.00518767	0.529142	0.0455636	-1
METTL3	UUUUUCUCUG	RNCMPT00165	UUUUUUC	7	TIA1	1.44871e-05	0.00147769	0.000842134	-1
	UUUUUCUCUG	RNCMPT00079	UUUUUUC	7	U2AF2	1.95495e-05	0.00199405	0.000842134	-1
	UUUUUCUCUG	RNCMPT00274	UUUUUUU	7	HuR	0.000150906	0.0153924	0.00433371	-1
	GAAAGCCAGA	RNCMPT00170	AAUCCAG	7	RBM6	0.000154362	0.0157449	0.015277	-2
	GUGCUGGCCU	RNCMPT00063	GCUGGAC	7	SAMD4A	0.000161607	0.0164839	0.0160761	-2
	GAGAACUAAG	RNCMPT00151	AACUAAG	7	RBM42	0.000213775	0.021805	0.0195526	-3
	GCUGGACUGG	RNCMPT00063	GCUGGAC	7	SAMD4A	0.000314122	0.0320405	0.0314122	0
	CGCGGGUUCA	RNCMPT00113	GCGCGGG	6	RBM4	0.0004486	0.0457572	0.0352504	1
	GGCUACCCAG	RNCMPT00026	CCAACCC	7	HNRNPK	0.000419276	0.0427662	0.041217	-1
	UUUUUCUCUG	RNCMPT00159	UUUUUUG	7	RALY	0.00082728	0.0843825	0.0105474	-1
	UGCCAUCUCA	RNCMPT00026	CCAACCC	7	HNRNPK	0.000501033	0.0511054	0.0486919	-2
	UUUUUCUCUG	RNCMPT00032	UUAUUUU	7	HuR	0.00090902	0.09272	0.0105474	-1
	UUUUUCUCUG	RNCMPT00268	CUUUUCU	7	PTBP1	0.00090902	0.09272	0.0105474	-2
	CGCGGGUUCA	RNCMPT00052	GCGCGGG	6	RBM4	0.00071985	0.0734247	0.0352504	1
	UUUUUCUCUG	RNCMPT00077	UUUUUUG	7	TIA1	0.00110183	0.112387	0.0105474	-2
	UUUUUCUCUG	RNCMPT00086	UUUGUUU	7	ZC3H14	0.00110183	0.112387	0.0105474	-1
	UUUUUCUCUG	RNCMPT00112	UUUGUUU	7	HuR	0.00110183	0.112387	0.0105474	-2
	UUUUUCUCUG	RNCMPT00117	UUUGUUU	7	HuR	0.00135066	0.137767	0.0116364	-2
	UUUUUCUCUG	RNCMPT00167	AUUUUUU	7	HNRNPCL1	0.00166135	0.169458	0.013012	0
	UUUUUCUCUG	RNCMPT00158	CUUUUUU	7	CPEB4	0.00184001	0.187681	0.0132104	-2
	UUUUUCUCUG	RNCMPT00025	AUUUUUU	7	HNRNPC	0.00224812	0.229308	0.0148988	0
	UUUUUCUCUG	RNCMPT00012	CUUUUUU	7	CPEB2	0.00393769	0.401644	0.0242319	-2
	UUUUUCUCUG	RNCMPT00269	ACUUUCU	7	PTBP1	0.00774046	0.789527	0.0444581	0
MOV10	GACUAACAUU	RNCMPT00047	ACUAACA	7	QKI	8.19225e-05	0.00835609	0.00831575	-1
	GACUUUCUCA	RNCMPT00269	ACUUUCU	7	PTBP1	0.00015524	0.0158345	0.0137787	-1
	AUGUUUGUUU	RNCMPT00112	UUUGUUU	7	HuR	0.000259988	0.0265188	0.0077419	-3
	AUGUUUGUUU	RNCMPT00166	UGUGUGU	7	BRUNOL5	0.000259988	0.0265188	0.0077419	-1
	AUGUUUGUUU	RNCMPT00004	UGUGUGU	7	BRUNOL4	0.000367023	0.0374364	0.0077419	-1
	AUGUUUGUUU	RNCMPT00086	UUUGUUU	7	ZC3H14	0.000367023	0.0374364	0.0077419	-3
	UUUACUUACU	RNCMPT00269	ACUUUCU	7	PTBP1	0.000250549	0.025556	0.0225092	-3
	ACCAUCCAGU	RNCMPT00170	AAUCCAG	7	RBM6	0.000300092	0.0306094	0.0282989	-2
	UUGUUUUUAA	RNCMPT00086	UUUGUUU	6	ZC3H14	0.000420936	0.0429354	0.0160536	1
	UACUUUCCAC	RNCMPT00269	ACUUUCU	7	PTBP1	0.000462439	0.0471688	0.0152466	-1
	UUGUUUUUAA	RNCMPT00112	UUUGUUU	6	HuR	0.000459736	0.0468931	0.0160536	1
	UCUGAAUGAA	RNCMPT00076	UGAAUGAG	8	TARDBP	0.000317269	0.0323615	0.0318864	-2
	AUGUUUGUUU	RNCMPT00117	UUUGUUU	7	HuR	0.000544524	0.0555414	0.00918884	-3
	UACUUUCCAC	RNCMPT00079	UUUUUUC	7	U2AF2	0.000515229	0.0525534	0.0152466	0
	UACUUUCCAC	RNCMPT00165	UUUUUUC	7	TIA1	0.000515229	0.0525534	0.0152466	0
	UUGUUUUUAA	RNCMPT00117	UUUGUUU	6	HuR	0.000536077	0.0546798	0.0160536	1
	UGUGAUCAGG	RNCMPT00070	GAUCAAG	7	SNRNP70	0.000484415	0.0494104	0.0489308	-3
	UUUACUUACU	RNCMPT00268	CUUUUCU	6	PTBP1	0.00103614	0.105687	0.0350007	1
	UUUACUUACU	RNCMPT00158	CUUUUUU	7	CPEB4	0.00116877	0.119215	0.0350007	0
	UUUACUUACU	RNCMPT00274	UUUUUUU	7	HuR	0.00165137	0.16844	0.0370896	0
	AUGUUUGUUU	RNCMPT00274	UUUUUUU	7	HuR	0.00177074	0.180615	0.024901	-3
	AUGUUUGUUU	RNCMPT00184	AGUGUGA	7	RBM24	0.00306531	0.312661	0.0369479	-1
PTB	CCUUCCCCUC	RNCMPT00044	CCUUCCC	7	PCBP2	1.12476e-05	0.00114726	0.00111911	0
	AGAUUUUUUA	RNCMPT00025	AUUUUUU	7	HNRNPC	5.64046e-05	0.00575327	0.00255856	-2
	AGAUUUUUUA	RNCMPT00167	AUUUUUU	7	HNRNPCL1	5.64046e-05	0.00575327	0.00255856	-2
	CCUUCCCCUC	RNCMPT00186	CCUUUCC	7	PCBP1	0.000226929	0.0231468	0.0112894	0
	GAUAAAAUAA	RNCMPT00185	GAUAAAA	7	KHDRBS2	0.000181979	0.0185619	0.0181979	0
	AGAGAUCAAG	RNCMPT00070	GAUCAAG	7	SNRNP70	0.000238308	0.0243074	0.0212644	-3
	CUGCCCUCCC	RNCMPT00044	CCUUCCC	7	PCBP2	0.000444752	0.0453647	0.0437692	-3
	UUACUUUAUU	RNCMPT00032	UUAUUUU	7	HuR	0.000851967	0.0869006	0.0391814	0
	UUACUUUAUU	RNCMPT00053	AUACAUU	7	RBM41	0.000851967	0.0869006	0.0391814	0
PUM2	AACAUCAUUU	RNCMPT00083	AACAUCA	7	YBX1	1.5417e-05	0.00157254	0.000766977	0
	AACAUCAUUU	RNCMPT00116	AACAUCA	7	YBX1	1.5417e-05	0.00157254	0.000766977	0
	GAAAACAGGA	RNCMPT00153	GAAAACC	7	PABPC3	2.40282e-05	0.00245087	0.00207189	0
	AACUUUCUUG	RNCMPT00269	ACUUUCU	7	PTBP1	2.62873e-05	0.00268131	0.002343	-1
	AACUUUCUUG	RNCMPT00158	CUUUUUU	7	CPEB4	0.000263173	0.0268436	0.00728904	-2
	AACUUUCUUG	RNCMPT00012	CUUUUUU	7	CPEB2	0.000330112	0.0336714	0.00728904	-2
	UACAUCAUAC	RNCMPT00083	AACAUCA	7	YBX1	0.000236721	0.0241456	0.0170144	0
	AACUUUCUUG	RNCMPT00159	UUUUUUG	7	RALY	0.000367566	0.0374918	0.00728904	-3
	AACAUCAUUU	RNCMPT00084	AACAACA	7	YBX2	0.000337566	0.0344317	0.0111957	0
	UUUACAUUGU	RNCMPT00053	AUACAUU	7	RBM41	0.000237875	0.0242632	0.0214855	-1
	AACUUUCUUG	RNCMPT00077	UUUUUUG	7	TIA1	0.000408898	0.0417076	0.00728904	-3
	UACAUCAUAC	RNCMPT00116	AACAUCA	7	YBX1	0.000343761	0.0350636	0.0170144	0
	UAUAUAUAUU	RNCMPT00057	AUAUAUA	7	RBMS3	0.000337451	0.03442	0.0339147	-1
	CAUUUUCUAA	RNCMPT00269	ACUUUCU	7	PTBP1	0.000360742	0.0367957	0.0325104	-1
	ACUGGGGAUG	RNCMPT00150	UGGGGAU	7	ESRP2	0.000466406	0.0475734	0.0473437	-2
	CAUUUUCUAA	RNCMPT00268	CUUUUCU	7	PTBP1	0.0007071	0.0721242	0.0325104	-1
	UAUUUUUUAC	RNCMPT00167	AUUUUUU	7	HNRNPCL1	0.00114955	0.117254	0.0310567	-1
	CAUUUUCUAA	RNCMPT00167	AUUUUUU	7	HNRNPCL1	0.00126972	0.129512	0.0325104	-1
	UAUUUUUUAC	RNCMPT00165	UUUUUUC	7	TIA1	0.00129655	0.132248	0.0310567	-3
	AAUUUUUACA	RNCMPT00167	AUUUUUU	7	HNRNPCL1	0.00122775	0.125231	0.0476429	0
	CAUUUUCUAA	RNCMPT00025	AUUUUUU	7	HNRNPC	0.0013933	0.142117	0.0325104	-1
	UAUUUUUUAC	RNCMPT00025	AUUUUUU	7	HNRNPC	0.00146245	0.14917	0.0310567	-1
	AAUUUUUACA	RNCMPT00025	AUUUUUU	7	HNRNPC	0.0013519	0.137894	0.0476429	0
	UAUUUUUUAC	RNCMPT00079	UUUUUUC	7	U2AF2	0.00164365	0.167652	0.0310567	-3
	AAUUUUUACA	RNCMPT00165	UUUUUUC	7	TIA1	0.00164676	0.167969	0.0476429	-2
	UAUUUUUUAC	RNCMPT00158	CUUUUUU	7	CPEB4	0.00205617	0.209729	0.0310567	-2
	UAUUUUUUAC	RNCMPT00274	UUUUUUU	7	HuR	0.00205617	0.209729	0.0310567	0
	AACUUUCUUG	RNCMPT00167	AUUUUUU	7	HNRNPCL1	0.00214713	0.219008	0.0264589	-2
	AAUUUUUACA	RNCMPT00079	UUUUUUC	7	U2AF2	0.00205318	0.209425	0.0476429	-2
	AACUUUCUUG	RNCMPT00025	AUUUUUU	7	HNRNPC	0.00237485	0.242235	0.0264589	-2
	AACUUUCUUG	RNCMPT00268	CUUUUCU	7	PTBP1	0.00237485	0.242235	0.0264589	-2
	UAUUUUUUAC	RNCMPT00012	CUUUUUU	7	CPEB2	0.00370318	0.377724	0.047943	-1
	AACUUUCUUG	RNCMPT00274	UUUUUUU	7	HuR	0.00495194	0.505098	0.0490409	-2
QKI	UUUGCACAAU	RNCMPT00071	UUGCACA	7	SNRPA	3.77301e-05	0.00384847	0.00351621	-1
	AUGAUUUUUU	RNCMPT00025	AUUUUUU	7	HNRNPC	0.000129287	0.0131872	0.0059121	-3
	AUGAUUUUUU	RNCMPT00167	AUUUUUU	7	HNRNPCL1	0.000129287	0.0131872	0.0059121	-3
	ACUAACAUCU	RNCMPT00047	ACUAACA	7	QKI	0.00010275	0.0104805	0.00994708	0
	GGGGGGAGGA	RNCMPT00163	GGAGGAG	7	SRSF1	0.000145442	0.0148351	0.0133899	-1
	AUGAUUUUUU	RNCMPT00158	CUUUUUU	7	CPEB4	0.000343816	0.0350692	0.0104815	-3
	AUGAUUUUUU	RNCMPT00012	CUUUUUU	7	CPEB2	0.000559244	0.0570429	0.0127867	-3
	GAGAACAUCU	RNCMPT00083	AACAUCA	7	YBX1	0.000600178	0.0612181	0.0209252	-3
	GAGAACAUCU	RNCMPT00084	AACAACA	7	YBX2	0.000600178	0.0612181	0.0209252	-3
	GAGAACAUCU	RNCMPT00116	AACAUCA	7	YBX1	0.000674836	0.0688333	0.0209252	-3
	AUGAUUUUUU	RNCMPT00268	CUUUUCU	7	PTBP1	0.000925237	0.0943742	0.0169239	-3
	UGCAUUUUGU	RNCMPT00167	AUUUUUU	7	HNRNPCL1	0.000853213	0.0870277	0.0424813	-3
	UGCAUUUUGU	RNCMPT00025	AUUUUUU	7	HNRNPC	0.000961933	0.0981172	0.0424813	-3
	AUGAUUUUUU	RNCMPT00032	UUAUUUU	6	HuR	0.00124458	0.126948	0.0180217	-4
	AUGAUUUUUU	RNCMPT00165	UUUUUUC	6	TIA1	0.00137935	0.140694	0.0180217	-4
	GGGGGGAGGA	RNCMPT00067	GGAAGGA	7	SRSF9	0.00113298	0.115564	0.0451135	0
	GGGGGGAGGA	RNCMPT00108	GGAGGAG	7	SRSF1	0.00147008	0.149948	0.0451135	-1
	AUGAUUUUUU	RNCMPT00159	UUUUUUG	6	RALY	0.00193346	0.197213	0.0220707	-4
	AUGAUUUUUU	RNCMPT00274	UUUUUUU	6	HuR	0.0021719	0.221534	0.0220707	-4
	AUGAUUUUUU	RNCMPT00079	UUUUUUC	6	U2AF2	0.00242898	0.247756	0.0222148	-4
	AUGAUUUUUU	RNCMPT00077	UUUUUUG	6	TIA1	0.00302029	0.308069	0.0251116	-4
SFRS1	GAACGGAGAA	RNCMPT00036	CGGAGAA	7	LIN28A	5.29498e-06	0.000540088	0.000482949	-3
	GAUGCUGUCC	RNCMPT00063	GCUGGAC	7	SAMD4A	9.336e-05	0.00952272	0.00947674	-3
	GACCUUCCGG	RNCMPT00044	CCUUCCC	7	PCBP2	0.000173731	0.0177205	0.0172858	-2
	UGAACACCAG	RNCMPT00083	AACAUCA	7	YBX1	0.000241013	0.0245834	0.0128802	-2
	UGAACACCAG	RNCMPT00116	AACAUCA	7	YBX1	0.000264313	0.0269599	0.0128802	-2
	CAGAGGAGCA	RNCMPT00074	AGGAGCA	7	SRSF9	0.00027947	0.028506	0.0257972	-3
	AGAAAACAUU	RNCMPT00157	AGAAGAC	7	PABPN1	0.000329898	0.0336496	0.0244322	0
	CAGGGGGGAG	RNCMPT00163	GGAGGAG	7	SRSF1	0.000302444	0.0308493	0.0279679	-3
	AGAAAACAUU	RNCMPT00171	AGAAAAU	7	PABPC5	0.000510606	0.0520818	0.0244322	0
	GCAAGAGACA	RNCMPT00090	AGAGAAA	7	SRSF10	0.000467363	0.047671	0.0304402	-3
	UGAACACCAG	RNCMPT00153	GAAAACC	7	PABPC3	0.000600326	0.0612333	0.019503	-1
	UACAUAUCUA	RNCMPT00057	AUAUAUA	7	RBMS3	0.000466121	0.0475444	0.0463779	-3
	GCAAGAGACA	RNCMPT00019	AGAGAAA	7	SRSF10	0.000707149	0.0721292	0.0304402	-3
	AGAAAACAUU	RNCMPT00153	GAAAACC	7	PABPC3	0.00146968	0.149907	0.0468822	-1
TAF15	GGAGGAGGAA	RNCMPT00107	GGAGGAA	7	SRSF1	4.19876e-06	0.000428273	0.000340267	-3
	GGAGGAGGAA	RNCMPT00106	GGAGGAC	7	SRSF1	7.62527e-06	0.000777777	0.000340267	-3
	UUUCUUUUUC	RNCMPT00079	UUUUUUC	7	U2AF2	2.06184e-05	0.00210307	0.0017975	-3
	UAGCAUUUUU	RNCMPT00012	CUUUUUU	7	CPEB2	3.95262e-05	0.00403167	0.00361496	-3
	UUUCUUUUUC	RNCMPT00165	UUUUUUC	7	TIA1	8.32239e-05	0.00848884	0.00362771	-3
	GGAGGAGGAA	RNCMPT00109	GGAGGAA	7	SRSF1	0.000104687	0.010678	0.00311433	-3
	UUUCUUUUUC	RNCMPT00274	UUUUUUU	7	HuR	0.00015333	0.0156396	0.00445573	0
	UAAAUAUUUU	RNCMPT00167	AUUUUUU	7	HNRNPCL1	0.000143307	0.0146173	0.00743503	-3
	UAAAUAUUUU	RNCMPT00025	AUUUUUU	7	HNRNPC	0.000165991	0.0169311	0.00743503	-3
	UUUCUUUUUC	RNCMPT00268	CUUUUCU	7	PTBP1	0.000245144	0.0250047	0.00534288	-3
	GGAGGAGGAA	RNCMPT00163	GGAGGAG	7	SRSF1	0.000285924	0.0291643	0.00605495	-3
	UAGCAUUUUU	RNCMPT00158	CUUUUUU	7	CPEB4	0.000244137	0.024902	0.0111641	-3
	GGAGGAGGAA	RNCMPT00108	GGAGGAG	7	SRSF1	0.000339223	0.0346008	0.00605495	-3
	AAUUUCUUUA	RNCMPT00167	AUUUUUU	7	HNRNPCL1	0.000324842	0.0331339	0.0134424	-1
	AAUUUCUUUA	RNCMPT00274	UUUUUUU	7	HuR	0.000409047	0.0417227	0.0134424	-2
	AAUUUCUUUA	RNCMPT00025	AUUUUUU	7	HNRNPC	0.000457197	0.0466341	0.0134424	-1
	UUUCUUUUUC	RNCMPT00012	CUUUUUU	7	CPEB2	0.000629642	0.0642234	0.0107403	-3
	UUUCUUUUUC	RNCMPT00158	CUUUUUU	7	CPEB4	0.000739183	0.0753966	0.0107403	-3
	GUUACUUUUC	RNCMPT00053	AUACAUU	7	RBM41	0.000477448	0.0486997	0.0467289	-1
	UUUCUUUUUC	RNCMPT00032	UUAUUUU	7	HuR	0.000976086	0.0995608	0.0121564	0
	AAUUUCUUUA	RNCMPT00032	UUAUUUU	7	HuR	0.0010584	0.107956	0.0186712	-2
	AAUUUCUUUA	RNCMPT00112	UUUGUUU	7	HuR	0.0010584	0.107956	0.0186712	-2
	UAGCAUUUUU	RNCMPT00274	UUUUUUU	7	HuR	0.00107472	0.109621	0.0227201	-3
	AGAGACAGGG	RNCMPT00090	AGAGAAA	7	SRSF10	0.000919241	0.0937626	0.0404089	0
	AGAGACAGGG	RNCMPT00089	AGAGAAA	7	SRSF10	0.00110792	0.113008	0.0404089	0
	UUUCUUUUUC	RNCMPT00167	AUUUUUU	6	HNRNPCL1	0.00140182	0.142985	0.0152624	1
	UAGCAUUUUU	RNCMPT00167	AUUUUUU	6	HNRNPCL1	0.00133682	0.136356	0.0227201	-4
	UAGCAUUUUU	RNCMPT00025	AUUUUUU	6	HNRNPC	0.00149054	0.152035	0.0227201	-4
	UAGCAUUUUU	RNCMPT00165	UUUUUUC	6	TIA1	0.00149054	0.152035	0.0227201	-4
	AGAGACAGGG	RNCMPT00019	AGAGAAA	7	SRSF10	0.00133208	0.135873	0.0404089	0
	UAAAUAUUUU	RNCMPT00032	UUAUUUU	7	HuR	0.00140412	0.143221	0.0386349	-3
	AAUUUCUUUA	RNCMPT00077	UUUUUUG	7	TIA1	0.00158612	0.161785	0.020367	-2
	UUUCUUUUUC	RNCMPT00025	AUUUUUU	6	HNRNPC	0.00173701	0.177175	0.0152624	1
	UUUCUUUUUC	RNCMPT00186	CCUUUCC	7	PCBP1	0.00192575	0.196427	0.0152624	-3
	UUUCUUUUUC	RNCMPT00269	ACUUUCU	7	PTBP1	0.00192575	0.196427	0.0152624	-3
	AAUUUCUUUA	RNCMPT00159	UUUUUUG	7	RALY	0.00191873	0.19571	0.020367	-2
	AAUUUCUUUA	RNCMPT00053	AUACAUU	7	RBM41	0.00210584	0.214795	0.020367	-2
	AAUUUCUUUA	RNCMPT00117	UUUGUUU	7	HuR	0.00210584	0.214795	0.020367	-2
	AGAGACAGGG	RNCMPT00088	AGAGAGG	7	SRSF10	0.00193159	0.197023	0.0439463	-2
	AAUUUCUUUA	RNCMPT00086	UUUGUUU	7	ZC3H14	0.00230905	0.235523	0.020367	-2
	UAGCAUUUUU	RNCMPT00159	UUUUUUG	6	RALY	0.00262519	0.26777	0.0337285	-4
	GGAGGAGGAA	RNCMPT00055	GAAGGAA	7	RBM5	0.00266129	0.271452	0.0395855	-3
	UAGCAUUUUU	RNCMPT00079	UUUUUUC	6	U2AF2	0.00295074	0.300976	0.0337285	-4
	UAAAUAUUUU	RNCMPT00158	CUUUUUU	7	CPEB4	0.00292846	0.298703	0.0386349	-3
	UAAAUAUUUU	RNCMPT00159	UUUUUUG	6	RALY	0.00321774	0.32821	0.0386349	-4
	UAAAUAUUUU	RNCMPT00165	UUUUUUC	6	TIA1	0.00321774	0.32821	0.0386349	-4
	UAGCAUUUUU	RNCMPT00077	UUUUUUG	5	TIA1	0.00331911	0.338549	0.0337285	-5
	UAAAUAUUUU	RNCMPT00077	UUUUUUG	6	TIA1	0.00354647	0.36174	0.0386349	-4
	UAAAUAUUUU	RNCMPT00079	UUUUUUC	6	U2AF2	0.00354647	0.36174	0.0386349	-4
	UAGCAUUUUU	RNCMPT00032	UUAUUUU	7	HuR	0.00373467	0.380936	0.0341562	-3
	UUUCUUUUUC	RNCMPT00077	UUUUUUG	6	TIA1	0.00388033	0.395793	0.0281904	-4
	UAAAUAUUUU	RNCMPT00274	UUUUUUU	6	HuR	0.0039085	0.398667	0.0386349	-4
	UUUCUUUUUC	RNCMPT00159	UUUUUUG	6	RALY	0.00427204	0.435748	0.0286488	-4
	UAAAUAUUUU	RNCMPT00012	CUUUUUU	7	CPEB2	0.00431273	0.439899	0.0386349	-3
	UAGCAUUUUU	RNCMPT00268	CUUUUCU	7	PTBP1	0.00467946	0.477305	0.0389064	-3
	AAUUUCUUUA	RNCMPT00012	CUUUUUU	7	CPEB2	0.00552716	0.56377	0.0443203	-2
TDP43	UAGCAUUUUU	RNCMPT00012	CUUUUUU	7	CPEB2	8.49988e-06	0.000866987	0.000789888	-3
	GUGUGUGUGU	RNCMPT00166	UGUGUGU	7	BRUNOL5	1.17538e-05	0.00119889	0.00113903	-3
	CUUCCUCCCU	RNCMPT00044	CCUUCCC	7	PCBP2	1.7245e-05	0.00175899	0.00155114	-2
	ACACACACAC	RNCMPT00178	ACACACA	7	HNRPLL	2.15713e-05	0.00220028	0.00123558	-2
	ACACACACAC	RNCMPT00027	ACACACA	7	HNRNPL	2.5492e-05	0.00260018	0.00123558	-2
	GUGUGUGUGU	RNCMPT00004	UGUGUGU	7	BRUNOL4	3.58127e-05	0.0036529	0.00173526	-3
	GUGUGUGUGU	RNCMPT00166	UGUGUGU	7	BRUNOL5	4.44326e-05	0.00453213	0.00295715	-3
	UUAUUUUUUA	RNCMPT00025	AUUUUUU	7	HNRNPC	4.6254e-05	0.00471791	0.00346335	-2
	GUGUGUGUGU	RNCMPT00004	UGUGUGU	7	BRUNOL4	6.00768e-05	0.00612784	0.00295715	-3
	UAGCAUUUUU	RNCMPT00158	CUUUUUU	7	CPEB4	6.25562e-05	0.00638073	0.00290665	-3
	ACUUUUCUGC	RNCMPT00268	CUUUUCU	7	PTBP1	5.05363e-05	0.0051547	0.00466086	-1
	UUAUUUUUUA	RNCMPT00167	AUUUUUU	7	HNRNPCL1	7.90459e-05	0.00806269	0.00346335	-2
	UGUGUGUGUG	RNCMPT00166	UGUGUGU	7	BRUNOL5	6.17228e-05	0.00629572	0.00604369	0
	ACACACACAC	RNCMPT00172	ACAAACA	7	IGF2BP3	0.000152903	0.0155961	0.00494075	-2
	GUGUGUGUGU	RNCMPT00166	UGUGUGU	7	BRUNOL5	0.000139738	0.0142533	0.0104959	-3
	UGUGUGUGUG	RNCMPT00004	UGUGUGU	7	BRUNOL4	0.000173822	0.0177299	0.00851004	0
	UGUGUGUGUA	RNCMPT00166	UGUGUGU	7	BRUNOL5	0.000140954	0.0143773	0.0125084	0
	UGCCCGCACA	RNCMPT00018	UGCGCGC	7	FUS	0.000144281	0.0147167	0.0131735	0
	GUGUGUGUGU	RNCMPT00004	UGUGUGU	7	BRUNOL4	0.000210989	0.0215208	0.0104959	-3
	UGUGUGUGUA	RNCMPT00004	UGUGUGU	7	BRUNOL4	0.000251431	0.025646	0.0125084	0
	UAUAUAUAGG	RNCMPT00057	AUAUAUA	7	RBMS3	0.000190824	0.0194641	0.0189865	-1
	ACACACACAC	RNCMPT00033	ACAAACA	7	IGF2BP2	0.000386749	0.0394484	0.00937274	-2
	UAUAUAUAUA	RNCMPT00057	AUAUAUA	7	RBMS3	0.000245169	0.0250073	0.0245169	-3
	GUGAGUGUAC	RNCMPT00166	UGUGUGU	7	BRUNOL5	0.000320424	0.0326832	0.0191509	-1
	GUGAGUGUAC	RNCMPT00004	UGUGUGU	7	BRUNOL4	0.000384953	0.0392652	0.0191509	-1
	AGUUUACUUU	RNCMPT00053	AUACAUU	7	RBM41	0.000312289	0.0318535	0.0307113	-3
	UUUUAUUACA	RNCMPT00274	UUUUUUU	7	HuR	0.000417817	0.0426173	0.0373836	0
	GUGUCUGCAA	RNCMPT00166	UGUGUGU	7	BRUNOL5	0.000498392	0.0508359	0.0342562	-1
	UGAAUGAAUG	RNCMPT00076	UGAAUGAG	8	TARDBP	0.000424282	0.0432767	0.0422128	0
	GCGUGUGUGA	RNCMPT00166	UGUGUGU	7	BRUNOL5	0.000539673	0.0550467	0.0394874	-1
	GUGUCUGCAA	RNCMPT00004	UGUGUGU	7	BRUNOL4	0.000741546	0.0756377	0.0342562	-1
	GCGUGUGUGA	RNCMPT00004	UGUGUGU	7	BRUNOL4	0.000801837	0.0817874	0.0394874	-1
	UAUAUAUAGG	RNCMPT00173	UAUAUAG	7	RBMS3	0.000821218	0.0837643	0.0408546	-2
	CUUCCUCCCU	RNCMPT00268	CUUUUCU	7	PTBP1	0.00114462	0.116751	0.0324036	-3
	CUUCCUCCCU	RNCMPT00079	UUUUUUC	7	U2AF2	0.00123745	0.12622	0.0324036	-1
	CUUCCUCCCU	RNCMPT00186	CCUUUCC	7	PCBP1	0.00144101	0.146983	0.0324036	-2
	GCGUGUGUGA	RNCMPT00184	AGUGUGA	7	RBM24	0.00135201	0.137905	0.0443875	-3
	UGCCCGCACA	RNCMPT00178	ACACACA	7	HNRPLL	0.00147004	0.149944	0.0485309	-3
	UGCCCGCACA	RNCMPT00027	ACACACA	7	HNRNPL	0.00159459	0.162648	0.0485309	-3
	ACUUUUCUGC	RNCMPT00158	CUUUUUU	7	CPEB4	0.00166637	0.16997	0.0497107	-1
	UAGCAUUUUU	RNCMPT00268	CUUUUCU	7	PTBP1	0.00182405	0.186053	0.0384605	-3
	UAGCAUUUUU	RNCMPT00165	UUUUUUC	6	TIA1	0.0020163	0.205662	0.0384605	-4
	UAGCAUUUUU	RNCMPT00025	AUUUUUU	7	HNRNPC	0.00223679	0.228153	0.0384605	-3
	ACUUUUCUGC	RNCMPT00012	CUUUUUU	7	CPEB2	0.00224662	0.229155	0.0497107	-1
	UAGCAUUUUU	RNCMPT00167	AUUUUUU	7	HNRNPCL1	0.00248321	0.253287	0.0384605	-3
	ACUUUUCUGC	RNCMPT00159	UUUUUUG	7	RALY	0.00246476	0.251406	0.0497107	-2
	ACUUUUCUGC	RNCMPT00269	ACUUUCU	7	PTBP1	0.00269499	0.274889	0.0497107	-1
	UAGCAUUUUU	RNCMPT00274	UUUUUUU	7	HuR	0.00424311	0.432798	0.0438122	-3
	UAGCAUUUUU	RNCMPT00077	UUUUUUG	6	TIA1	0.00424311	0.432798	0.0438122	-4
	UAGCAUUUUU	RNCMPT00159	UUUUUUG	6	RALY	0.00424311	0.432798	0.0438122	-4
TIA1	ACUCCCUCCC	RNCMPT00044	CCUUCCC	7	PCBP2	9.65115e-06	0.000984417	0.000924478	-3
	ACAGACUUUC	RNCMPT00269	ACUUUCU	6	PTBP1	4.94336e-05	0.00504223	0.00438723	-4
	UUUUUCUUUU	RNCMPT00274	UUUUUUU	7	HuR	7.17927e-05	0.00732285	0.00424001	0
	UAUCUUUCCC	RNCMPT00044	CCUUCCC	7	PCBP2	6.12358e-05	0.00624605	0.00533037	-3
	UUUUUCUUUU	RNCMPT00165	UUUUUUC	6	TIA1	9.69842e-05	0.00989239	0.00424001	1
	UUUUUCUUUU	RNCMPT00079	UUUUUUC	6	U2AF2	0.000213019	0.021728	0.0062086	1
	UUCUUUUUAC	RNCMPT00158	CUUUUUU	7	CPEB4	0.000182698	0.0186352	0.00953753	-2
	UUCUUUUUAC	RNCMPT00012	CUUUUUU	7	CPEB2	0.000214869	0.0219166	0.00953753	-2
	UUUUCUGACA	RNCMPT00268	CUUUUCU	6	PTBP1	0.000168762	0.0172138	0.0153264	1
	AACUUUCAUU	RNCMPT00269	ACUUUCU	7	PTBP1	0.000204449	0.0208538	0.0189601	-1
	GUUUUUUUUU	RNCMPT00274	UUUUUUU	7	HuR	0.000261772	0.0267008	0.0153954	-3
	UCUGCAUGCC	RNCMPT00168	UGCAUGC	7	RBFOX1	0.000212844	0.0217101	0.0211741	-2
	CUCCUUUUUA	RNCMPT00012	CUUUUUU	7	CPEB2	0.000266334	0.027166	0.0213814	-2
	GAAUUUUUUU	RNCMPT00167	AUUUUUU	7	HNRNPCL1	0.00030768	0.0313833	0.0174872	-2
	UUCAUUUUUC	RNCMPT00012	CUUUUUU	7	CPEB2	0.00025384	0.0258917	0.0236563	-2
	CAAAAUUUUC	RNCMPT00269	ACUUUCU	6	PTBP1	0.000286953	0.0292692	0.0266663	-4
	GAAUUUUUUU	RNCMPT00025	AUUUUUU	7	HNRNPC	0.000385924	0.0393642	0.0174872	-2
	UUUUUCUUUU	RNCMPT00158	CUUUUUU	6	CPEB4	0.00049077	0.0500586	0.00787015	1
	UUCACAUUUA	RNCMPT00053	AUACAUU	7	RBM41	0.000312663	0.0318917	0.0305392	-1
	GGCGGAGGGG	RNCMPT00160	GGGAGGG	7	HNRNPH2	0.000324846	0.0331343	0.0303661	-2
	CCUUACCCUG	RNCMPT00044	CCUUCCC	7	PCBP2	0.000413943	0.0422222	0.0245125	0
	UUCUUUUUAC	RNCMPT00274	UUUUUUU	7	HuR	0.000514503	0.0524793	0.0152251	-1
	UAUCUUUCCC	RNCMPT00079	UUUUUUC	7	U2AF2	0.000470506	0.0479916	0.020478	-2
	CUCCUUUUUA	RNCMPT00158	CUUUUUU	7	CPEB4	0.000463665	0.0472938	0.0213814	-2
	AAGAGAAAGU	RNCMPT00089	AGAGAAA	7	SRSF10	0.000401225	0.040925	0.0286343	-1
	UUUUUCUUUU	RNCMPT00268	CUUUUCU	7	PTBP1	0.000630064	0.0642666	0.00787015	0
	UUUUUCUUUU	RNCMPT00025	AUUUUUU	6	HNRNPC	0.000630064	0.0642666	0.00787015	1
	UUUUUCUUUU	RNCMPT00167	AUUUUUU	6	HNRNPCL1	0.000630064	0.0642666	0.00787015	1
	UGGUUUUUUU	RNCMPT00032	UUAUUUU	7	HuR	0.000466443	0.0475772	0.0271266	-3
	CCUUACCCUG	RNCMPT00186	CCUUUCC	7	PCBP1	0.000503868	0.0513946	0.0245125	0
	ACAAAUAAAA	RNCMPT00043	AAAAAAA	7	PABPC4	0.00042641	0.0434938	0.0337155	-3
	UUGCUGUUUU	RNCMPT00158	CUUUUUU	7	CPEB4	0.000418517	0.0426888	0.0370562	-3
	UUCAUUUUUC	RNCMPT00158	CUUUUUU	7	CPEB4	0.00057016	0.0581563	0.0265677	-2
	GAAUUUUUUU	RNCMPT00165	UUUUUUC	7	TIA1	0.00068704	0.070078	0.0178639	-3
	AAGAGAAAGU	RNCMPT00171	AGAAAAU	7	PABPC5	0.000584495	0.0596185	0.0286343	-3
	GUUUUUUUUU	RNCMPT00158	CUUUUUU	7	CPEB4	0.000720282	0.0734688	0.0153954	-3
	UGGUUUUUUU	RNCMPT00274	UUUUUUU	7	HuR	0.000627526	0.0640077	0.0271266	-3
	GUUUUUUUUU	RNCMPT00165	UUUUUUC	7	TIA1	0.000786807	0.0802543	0.0153954	-3
	CUUUUUAAAU	RNCMPT00158	CUUUUUU	7	CPEB4	0.000600387	0.0612394	0.0376096	0
	UUUUCUGACA	RNCMPT00077	UUUUUUG	7	TIA1	0.000748836	0.0763813	0.0226689	0
	UUUUCUGACA	RNCMPT00159	UUUUUUG	7	RALY	0.000748836	0.0763813	0.0226689	0
	UUCAUUUUUA	RNCMPT00012	CUUUUUU	7	CPEB2	0.000516263	0.0526589	0.0485895	-2
	GUUUUUUUUU	RNCMPT00032	UUAUUUU	7	HuR	0.000865988	0.0883308	0.0153954	-2
	GUUUUUUUUU	RNCMPT00079	UUUUUUC	7	U2AF2	0.000865988	0.0883308	0.0153954	-3
	GAAUUUUUUU	RNCMPT00274	UUUUUUU	7	HuR	0.000898609	0.0916581	0.0178639	-3
	UUUUUCUUUU	RNCMPT00077	UUUUUUG	7	TIA1	0.000995385	0.101529	0.0105943	0
	CUCCUUUUUA	RNCMPT00268	CUUUUCU	7	PTBP1	0.000851916	0.0868955	0.0261902	-2
	ACAAAUAAAA	RNCMPT00185	GAUAAAA	7	KHDRBS2	0.000778904	0.0794482	0.0337155	-3
	GAAUUUUUUU	RNCMPT00079	UUUUUUC	6	U2AF2	0.000985596	0.100531	0.0178639	-4
	CUUUUUAAAU	RNCMPT00012	CUUUUUU	7	CPEB2	0.000823233	0.0839698	0.0376096	0
	UUUUUCUUUU	RNCMPT00012	CUUUUUU	6	CPEB2	0.00109048	0.111229	0.0105943	1
	UGGUUUUUUU	RNCMPT00165	UUUUUUC	7	TIA1	0.000940043	0.0958844	0.0271266	-3
	GUUUUUUUUU	RNCMPT00167	AUUUUUU	7	HNRNPCL1	0.00108488	0.110658	0.0155224	-1
	GGCGGAGGGG	RNCMPT00162	CGGAGGA	7	LIN28A	0.000901868	0.0919905	0.0421525	-2
	GUUUUUUUUU	RNCMPT00012	CUUUUUU	7	CPEB2	0.00122239	0.124684	0.0155224	0
	CAAAAUUUUC	RNCMPT00167	AUUUUUU	6	HNRNPCL1	0.00114842	0.117139	0.0295649	-4
	GUUUUUUAUA	RNCMPT00158	CUUUUUU	7	CPEB4	0.0010257	0.104622	0.0458867	0
	GUUUUUUAUA	RNCMPT00274	UUUUUUU	7	HuR	0.0010257	0.104622	0.0458867	0
	UGGUUUUUUU	RNCMPT00079	UUUUUUC	6	U2AF2	0.00120837	0.123253	0.0271266	-4
	GAAUUUUUUU	RNCMPT00159	UUUUUUG	6	RALY	0.00133203	0.135867	0.0201192	-4
	CAAAAUUUUC	RNCMPT00012	CUUUUUU	7	CPEB2	0.00127257	0.129803	0.0295649	-3
	CAAAAUUUUC	RNCMPT00025	AUUUUUU	6	HNRNPC	0.00127257	0.129803	0.0295649	-4
	UUCAUUUUUC	RNCMPT00079	UUUUUUC	7	U2AF2	0.00124178	0.126662	0.0378604	-3
	UUUUUCUUUU	RNCMPT00032	UUAUUUU	7	HuR	0.0015069	0.153704	0.0131759	0
	ACAAAUAAAA	RNCMPT00064	AGAAAAA	7	SART3	0.00138338	0.141104	0.0337155	-3
	ACAAAUAAAA	RNCMPT00155	AGAAAAA	7	PABPC1	0.00138338	0.141104	0.0337155	-3
	GAAUUUUUUU	RNCMPT00077	UUUUUUG	6	TIA1	0.00161266	0.164491	0.0208781	-4
	GUUUUUUUUU	RNCMPT00025	AUUUUUU	7	HNRNPC	0.00169275	0.17266	0.0182473	-1
	UGGUUUUUUU	RNCMPT00159	UUUUUUG	6	RALY	0.00176816	0.180352	0.0281204	-4
	GUUUUUUUUU	RNCMPT00112	UUUGUUU	7	HuR	0.00186814	0.19055	0.0182473	-2
	UUCAUUUUUC	RNCMPT00165	UUUUUUC	7	TIA1	0.00168126	0.171488	0.0378604	-3
	UUUUCUGACA	RNCMPT00158	CUUUUUU	6	CPEB4	0.00179275	0.18286	0.0269106	1
	UUCUUUUUAC	RNCMPT00032	UUAUUUU	7	HuR	0.00180337	0.183943	0.0400237	-1
	GUUUUUUUUU	RNCMPT00086	UUUGUUU	7	ZC3H14	0.00205559	0.20967	0.0182473	-2
	UUUUCUGACA	RNCMPT00269	ACUUUCU	6	PTBP1	0.00199007	0.202988	0.0269106	1
	UUUUUCUUUU	RNCMPT00086	UUUGUUU	7	ZC3H14	0.00217752	0.222107	0.0158664	0
	UUUUUCUUUU	RNCMPT00159	UUUUUUG	7	RALY	0.00217752	0.222107	0.0158664	0
	UUCAUUUUUC	RNCMPT00032	UUAUUUU	7	HuR	0.00203127	0.20719	0.0378604	-1
	GUUUUUUUUU	RNCMPT00077	UUUUUUG	7	TIA1	0.0022581	0.230327	0.0182473	-1
	UUUUCUGACA	RNCMPT00167	AUUUUUU	6	HNRNPCL1	0.00219905	0.224303	0.0269106	1
	UUUUCUGACA	RNCMPT00274	UUUUUUU	6	HuR	0.00219905	0.224303	0.0269106	1
	UGGUUUUUUU	RNCMPT00167	AUUUUUU	7	HNRNPCL1	0.00223946	0.228425	0.0281204	-3
	UGGUUUUUUU	RNCMPT00136	UUGGUUU	6	HuR	0.00223946	0.228425	0.0281204	1
	CUUUUUAAAU	RNCMPT00025	AUUUUUU	6	HNRNPC	0.00216066	0.220388	0.0429569	1
	CUUUUUAAAU	RNCMPT00167	AUUUUUU	6	HNRNPCL1	0.00216066	0.220388	0.0429569	1
	UUUUCUGACA	RNCMPT00025	AUUUUUU	6	HNRNPC	0.00242335	0.247181	0.0269106	1
	CUUUUUAAAU	RNCMPT00274	UUUUUUU	6	HuR	0.00235069	0.239771	0.0429569	1
	UGGUUUUUUU	RNCMPT00077	UUUUUUG	6	TIA1	0.00250527	0.255538	0.0281204	-4
	UUUUUCUUUU	RNCMPT00112	UUUGUUU	7	HuR	0.00273444	0.278913	0.0183917	0
	UUUUCUGACA	RNCMPT00012	CUUUUUU	6	CPEB2	0.00266687	0.27202	0.0269106	1
	UUUUUCUUUU	RNCMPT00117	UUUGUUU	7	HuR	0.00341627	0.348459	0.0199139	0
	UUUUUCUUUU	RNCMPT00269	ACUUUCU	7	PTBP1	0.00341627	0.348459	0.0199139	0
	UGGUUUUUUU	RNCMPT00025	AUUUUUU	7	HNRNPC	0.00349721	0.356715	0.0348928	-3
	UUCAUUUUUC	RNCMPT00025	AUUUUUU	7	HNRNPC	0.00361293	0.368519	0.0488397	-3
	UUCAUUUUUC	RNCMPT00167	AUUUUUU	7	HNRNPCL1	0.00389711	0.397505	0.0488397	-3
	UUUUCUGACA	RNCMPT00079	UUUUUUC	5	U2AF2	0.00430696	0.43931	0.0355584	2
	UUUUCUGACA	RNCMPT00165	UUUUUUC	5	TIA1	0.00430696	0.43931	0.0355584	2
	UUCAUUUUUC	RNCMPT00268	CUUUUCU	7	PTBP1	0.00419253	0.427638	0.0488397	-2
	GUUUUUUUUU	RNCMPT00117	UUUGUUU	7	HuR	0.00452209	0.461253	0.0309202	-2
	GUUUUUUUUU	RNCMPT00159	UUUUUUG	6	RALY	0.00452209	0.461253	0.0309202	-4
	GUUUUUUUUU	RNCMPT00268	CUUUUCU	7	PTBP1	0.00530882	0.5415	0.0337068	-1
TIAL1	UUUUUUUUUU	RNCMPT00274	UUUUUUU	7	HuR	1.22051e-05	0.00124492	0.00106562	-3
	UUAUUUUCUC	RNCMPT00032	UUAUUUU	7	HuR	2.35098e-05	0.002398	0.00211108	0
	CUCCCCUCCC	RNCMPT00044	CCUUCCC	7	PCBP2	2.64082e-05	0.00269364	0.00257169	-3
	UUUUUUUUUU	RNCMPT00274	UUUUUUU	7	HuR	3.6316e-05	0.00370423	0.0032076	-1
	UAUUUUUCUU	RNCMPT00165	UUUUUUC	7	TIA1	4.77114e-05	0.00486657	0.004252	-1
	UUAUUUUCAG	RNCMPT00032	UUAUUUU	7	HuR	6.04078e-05	0.00616159	0.00528568	0
	UUUUUUUUUU	RNCMPT00274	UUUUUUU	7	HuR	6.71262e-05	0.00684687	0.00596677	-3
	UUUUAUUUUU	RNCMPT00274	UUUUUUU	7	HuR	8.33781e-05	0.00850456	0.00615448	-1
	AUUGUUUUUU	RNCMPT00012	CUUUUUU	7	CPEB2	0.000125657	0.012817	0.00554932	-3
	AUUGUUUUUU	RNCMPT00158	CUUUUUU	7	CPEB4	0.000125657	0.012817	0.00554932	-3
	UUUUAUUUUU	RNCMPT00032	UUAUUUU	7	HuR	0.000138653	0.0141426	0.00615448	-2
	UCAUUUUAUU	RNCMPT00032	UUAUUUU	7	HuR	0.000111105	0.0113327	0.0100796	0
	UUAUUUUCUC	RNCMPT00165	UUUUUUC	7	TIA1	0.000176991	0.0180531	0.00621955	0
	UUAUUUUUAA	RNCMPT00032	UUAUUUU	7	HuR	0.000135674	0.0138387	0.0124368	0
	UUAUUUUCUC	RNCMPT00079	UUUUUUC	7	U2AF2	0.000207789	0.0211945	0.00621955	-3
	UUUUUUUUUU	RNCMPT00032	UUAUUUU	7	HuR	0.00021033	0.0214537	0.00697654	0
	UUUUUUUUUU	RNCMPT00032	UUAUUUU	7	HuR	0.000225792	0.0230308	0.00723814	-3
	UACCUCUUUC	RNCMPT00012	CUUUUUU	7	CPEB2	0.000169625	0.0173017	0.0146891	-2
	UUUUUUUUUU	RNCMPT00165	UUUUUUC	7	TIA1	0.000248706	0.025368	0.00723814	-2
	AUUGUUUUUU	RNCMPT00165	UUUUUUC	6	TIA1	0.000253841	0.0258918	0.00728136	-4
	UAUUUUUCUU	RNCMPT00079	UUUUUUC	7	U2AF2	0.000228461	0.0233031	0.0101801	-1
	UAAUAUUUUU	RNCMPT00025	AUUUUUU	7	HNRNPC	0.000228972	0.0233552	0.0114904	-2
	UUUUUUUUUU	RNCMPT00274	UUUUUUU	7	HuR	0.000235343	0.024005	0.0123487	-3
	UAUUAUUUUA	RNCMPT00032	UUAUUUU	7	HuR	0.000187368	0.0191115	0.0173846	-2
	UUUUUUUUUU	RNCMPT00165	UUUUUUC	7	TIA1	0.000293559	0.029943	0.00697654	-1
	UAAUAUUUUU	RNCMPT00167	AUUUUUU	7	HNRNPCL1	0.000254339	0.0259426	0.0114904	-2
	UUUUUUUUUU	RNCMPT00032	UUAUUUU	7	HuR	0.000276443	0.0281972	0.0123487	-3
	UUAUUUUCUC	RNCMPT00274	UUUUUUU	7	HuR	0.000328478	0.0335048	0.007374	0
	UUUUUUUUAA	RNCMPT00032	UUAUUUU	7	HuR	0.000250091	0.0255093	0.0171533	0
	GGGAUGGAUU	RNCMPT00067	GGAAGGA	7	SRSF9	0.000218059	0.022242	0.0210067	-1
	UUUUUUUUUU	RNCMPT00077	UUUUUUG	7	TIA1	0.000384157	0.039184	0.00697654	-1
	UUUUUUAACU	RNCMPT00158	CUUUUUU	6	CPEB4	0.000376073	0.0383594	0.0104563	1
	UUUUUUAACU	RNCMPT00274	UUUUUUU	6	HuR	0.000376073	0.0383594	0.0104563	1
	AUUGUUUUUU	RNCMPT00159	UUUUUUG	6	RALY	0.000412192	0.0420436	0.00728136	-4
	AUUGUUUUUU	RNCMPT00274	UUUUUUU	6	HuR	0.000412192	0.0420436	0.00728136	-4
	UUUUUUUUUU	RNCMPT00167	AUUUUUU	7	HNRNPCL1	0.000384184	0.0391868	0.0109879	-3
	UGCCGAUACC	RNCMPT00075	CGAUACU	7	TUT1	0.000261424	0.0266652	0.0250967	-3
	UUUUUUUUUU	RNCMPT00079	UUUUUUC	7	U2AF2	0.000420588	0.0429	0.00918034	-3
	UAAUAUUUUU	RNCMPT00274	UUUUUUU	7	HuR	0.000401959	0.0409998	0.0121064	-3
	UUUUUUAACU	RNCMPT00167	AUUUUUU	6	HNRNPCL1	0.000426002	0.0434522	0.0104563	1
	UUUUUUUUAA	RNCMPT00274	UUUUUUU	7	HuR	0.00038447	0.0392159	0.0171533	0
	UUUUUUAACU	RNCMPT00025	AUUUUUU	6	HNRNPC	0.000473539	0.048301	0.0104563	1
	UUUUUUUUUU	RNCMPT00158	CUUUUUU	7	CPEB4	0.000541285	0.0552111	0.00697654	-1
	UUUUUUUUUU	RNCMPT00159	UUUUUUG	7	RALY	0.000541285	0.0552111	0.00697654	-1
	UUUUUUUUUU	RNCMPT00032	UUAUUUU	7	HuR	0.000536753	0.0547488	0.0109879	0
	UUUUUUUUUU	RNCMPT00159	UUUUUUG	6	RALY	0.000536753	0.0547488	0.0109879	-4
	AUUGUUUUUU	RNCMPT00077	UUUUUUG	6	TIA1	0.000582738	0.0594393	0.00735289	-4
	AUUGUUUUUU	RNCMPT00079	UUUUUUC	6	U2AF2	0.000582738	0.0594393	0.00735289	-4
	UACCUCUUUC	RNCMPT00158	CUUUUUU	7	CPEB4	0.000474524	0.0484015	0.0205464	-2
	CAUCUUUCUC	RNCMPT00079	UUUUUUC	7	U2AF2	0.000421496	0.0429926	0.0263979	-3
	UUUUUUUUUU	RNCMPT00012	CUUUUUU	7	CPEB2	0.000631898	0.0644536	0.00697654	-1
	UUUUUUUUUU	RNCMPT00167	AUUUUUU	7	HNRNPCL1	0.000631898	0.0644536	0.00697654	-1
	UUUUUUUUUU	RNCMPT00025	AUUUUUU	7	HNRNPC	0.000618068	0.0630429	0.0109879	-3
	UAGACAUUCU	RNCMPT00269	ACUUUCU	7	PTBP1	0.000383079	0.039074	0.0372133	-3
	UUAUUUUCAG	RNCMPT00274	UUUUUUU	7	HuR	0.000647004	0.0659944	0.0118846	0
	UCAUUUUAUU	RNCMPT00274	UUUUUUU	7	HuR	0.000605009	0.0617109	0.0274437	0
	CAUCUUUCUC	RNCMPT00165	UUUUUUC	7	TIA1	0.000615222	0.0627527	0.0263979	-3
	AGGGGAAUGG	RNCMPT00160	GGGAGGG	7	HNRNPH2	0.000445316	0.0454222	0.0440368	-3
	UAUUUUUCUU	RNCMPT00167	AUUUUUU	7	HNRNPCL1	0.000717513	0.0731863	0.0176027	-1
	UUUUUUUUUU	RNCMPT00165	UUUUUUC	6	TIA1	0.00078854	0.0804311	0.0113036	-4
	AAGCUUUUUC	RNCMPT00079	UUUUUUC	7	U2AF2	0.000572775	0.0584231	0.0354937	-3
	UUUUUUAAGU	RNCMPT00158	CUUUUUU	6	CPEB4	0.00070848	0.072265	0.0219672	1
	UCUUUCCCUG	RNCMPT00044	CCUUCCC	7	PCBP2	0.000513063	0.0523324	0.0451495	-1
	UAUUUUUCUU	RNCMPT00025	AUUUUUU	7	HNRNPC	0.000790072	0.0805874	0.0176027	-1
	UUAUUUUCAG	RNCMPT00079	UUUUUUC	7	U2AF2	0.000868976	0.0886356	0.0118846	-1
	UUAUUUUCAG	RNCMPT00167	AUUUUUU	6	HNRNPCL1	0.000868976	0.0886356	0.0118846	1
	UUUUUUUUUU	RNCMPT00077	UUUUUUG	7	TIA1	0.000885712	0.0903426	0.0112434	-3
	UUUUUUAACU	RNCMPT00012	CUUUUUU	6	CPEB2	0.000861135	0.0878357	0.0152119	1
	UUUUAUUUUU	RNCMPT00165	UUUUUUC	7	TIA1	0.000824358	0.0840845	0.0204728	0
	UUUUUUAAGU	RNCMPT00274	UUUUUUU	6	HuR	0.000819312	0.0835698	0.0219672	1
	AUUGUGUCUU	RNCMPT00004	UGUGUGU	7	BRUNOL4	0.000698132	0.0712095	0.034775	-2
	UUUUUUUUUU	RNCMPT00025	AUUUUUU	7	HNRNPC	0.000949959	0.0968959	0.00932278	-1
	UUAUUUUCAG	RNCMPT00025	AUUUUUU	6	HNRNPC	0.000942888	0.0961746	0.0118846	1
	UUAUUUUCAG	RNCMPT00158	CUUUUUU	6	CPEB4	0.000942888	0.0961746	0.0118846	1
	UUUUUUUUUU	RNCMPT00077	UUUUUUG	6	TIA1	0.000971769	0.0991205	0.0113036	-4
	AUUGUGUCUU	RNCMPT00166	UGUGUGU	7	BRUNOL5	0.000773233	0.0788698	0.034775	-2
	UUAUUUUCAG	RNCMPT00165	UUUUUUC	7	TIA1	0.00101506	0.103536	0.0118846	-1
	CAUCUUUCUC	RNCMPT00274	UUUUUUU	7	HuR	0.000908399	0.0926567	0.0263979	-2
	UUAUUUUCAG	RNCMPT00012	CUUUUUU	6	CPEB2	0.00108659	0.110832	0.0118846	1
	UUUUUUUUUU	RNCMPT00158	CUUUUUU	6	CPEB4	0.000944432	0.096332	0.0281252	1
	AUUGUUUUUU	RNCMPT00025	AUUUUUU	7	HNRNPC	0.00111796	0.114031	0.0121701	-3
	UUUUUUUUUU	RNCMPT00079	UUUUUUC	6	U2AF2	0.00117063	0.119405	0.0113036	-4
	UUUUUUUUUU	RNCMPT00079	UUUUUUC	7	U2AF2	0.00119666	0.12206	0.00960865	-1
	UUUUUUUUUU	RNCMPT00086	UUUGUUU	7	ZC3H14	0.00119666	0.12206	0.00960865	-1
	CCUUUUAUUC	RNCMPT00268	CUUUUCU	7	PTBP1	0.000929302	0.0947888	0.040238	-1
	AAGCUUUUUC	RNCMPT00165	UUUUUUC	7	TIA1	0.000997405	0.101735	0.0354937	-3
	UUUUAUUUUU	RNCMPT00077	UUUUUUG	7	TIA1	0.00115307	0.117613	0.0204728	0
	UUUUAUUUUU	RNCMPT00159	UUUUUUG	7	RALY	0.00115307	0.117613	0.0204728	0
	UUAUUUUUAA	RNCMPT00274	UUUUUUU	7	HuR	0.000939342	0.0958129	0.0430532	0
	AUUGUUUUUU	RNCMPT00167	AUUUUUU	7	HNRNPCL1	0.00124009	0.12649	0.0121701	-3
	UAUUUUUCUU	RNCMPT00274	UUUUUUU	7	HuR	0.0012044	0.122849	0.0178892	0
	UAUUUUUCUU	RNCMPT00032	UUAUUUU	6	HuR	0.0012044	0.122849	0.0178892	1
	UUUUUUUUUU	RNCMPT00086	UUUGUUU	7	ZC3H14	0.0012695	0.129489	0.0112434	-3
	UUUUUUUUUU	RNCMPT00167	AUUUUUU	7	HNRNPCL1	0.0012695	0.129489	0.0112434	-3
	UUUUUUUUUU	RNCMPT00112	UUUGUUU	7	HuR	0.00127935	0.130494	0.0113036	-1
	UAAUAUUUUU	RNCMPT00165	UUUUUUC	6	TIA1	0.00116574	0.118905	0.0263327	-4
	UUUUUUUUUU	RNCMPT00112	UUUGUUU	7	HuR	0.00134351	0.137038	0.00988878	0
	UUUUUUAAGU	RNCMPT00167	AUUUUUU	6	HNRNPCL1	0.00124639	0.127132	0.0219672	1
	UUUUUUUUUU	RNCMPT00086	UUUGUUU	7	ZC3H14	0.00139882	0.14268	0.0113036	-1
	UUUUUUUUUU	RNCMPT00117	UUUGUUU	7	HuR	0.00139882	0.14268	0.0113036	-1
	CCUUUUAUUC	RNCMPT00158	CUUUUUU	7	CPEB4	0.00112067	0.114308	0.040238	-1
	UUUUUUUUUU	RNCMPT00112	UUUGUUU	7	HuR	0.00141653	0.144486	0.0112434	-3
	UUUUUUUUUU	RNCMPT00158	CUUUUUU	7	CPEB4	0.00141653	0.144486	0.0112434	-3
	UUUUUUUUUU	RNCMPT00159	UUUUUUG	7	RALY	0.00141653	0.144486	0.0112434	-3
	UUUUUUUUUU	RNCMPT00012	CUUUUUU	6	CPEB2	0.00141653	0.144486	0.0112434	1
	GUUUUAUUUA	RNCMPT00165	UUUUUUC	7	TIA1	0.00108021	0.110181	0.0484424	-2
	GUUUUAUUUA	RNCMPT00274	UUUUUUU	7	HuR	0.00108021	0.110181	0.0484424	-2
	UUUUUUAAGU	RNCMPT00025	AUUUUUU	6	HNRNPC	0.00140304	0.143111	0.0219672	1
	CCUUUUAUUC	RNCMPT00274	UUUUUUU	7	HuR	0.00135717	0.138432	0.040238	-2
	UUUUUUAAGU	RNCMPT00012	CUUUUUU	6	CPEB2	0.00155383	0.158491	0.0219672	1
	UUUUUUAAGU	RNCMPT00079	UUUUUUC	7	U2AF2	0.00170371	0.173778	0.0219672	0
	UUUUUUAAGU	RNCMPT00159	UUUUUUG	7	RALY	0.00170371	0.173778	0.0219672	0
	UUUUUUUUUU	RNCMPT00025	AUUUUUU	7	HNRNPC	0.00181065	0.184686	0.0131739	-3
	AAGCUUUUUC	RNCMPT00167	AUUUUUU	7	HNRNPCL1	0.00165807	0.169123	0.0354937	-1
	UAAUAUUUUU	RNCMPT00159	UUUUUUG	6	RALY	0.00173087	0.176549	0.0300616	-4
	AAGCUUUUUC	RNCMPT00025	AUUUUUU	7	HNRNPC	0.00182301	0.185947	0.0354937	-1
	UUUUAUUUUU	RNCMPT00079	UUUUUUC	7	U2AF2	0.00195844	0.199761	0.0226302	0
	UUUUAUUUUU	RNCMPT00086	UUUGUUU	7	ZC3H14	0.00195844	0.199761	0.0226302	-1
	CCUUUUAUUC	RNCMPT00012	CUUUUUU	7	CPEB2	0.00180834	0.184451	0.040238	-1
	UAAUAUUUUU	RNCMPT00079	UUUUUUC	5	U2AF2	0.00201347	0.205374	0.0300616	-5
	UUAUUUUCAG	RNCMPT00112	UUUGUUU	7	HuR	0.00211326	0.215553	0.0205456	0
	UACCUCUUUC	RNCMPT00165	UUUUUUC	7	TIA1	0.00186202	0.189926	0.0488979	-3
	AAGCUUUUUC	RNCMPT00158	CUUUUUU	7	CPEB4	0.00200073	0.204075	0.0354937	-3
	UUUUUUAAGU	RNCMPT00077	UUUUUUG	7	TIA1	0.00217106	0.221448	0.024494	0
	UUUUUGGUGG	RNCMPT00012	CUUUUUU	5	CPEB2	0.00201453	0.205482	0.0438053	2
	UUUUUGGUGG	RNCMPT00025	AUUUUUU	5	HNRNPC	0.00201453	0.205482	0.0438053	2
	UUUUUGGUGG	RNCMPT00167	AUUUUUU	5	HNRNPCL1	0.00201453	0.205482	0.0438053	2
	CAUCUUUCUC	RNCMPT00025	AUUUUUU	7	HNRNPC	0.00210252	0.214457	0.0372158	-1
	UUUUAUUUUU	RNCMPT00167	AUUUUUU	7	HNRNPCL1	0.00224547	0.229038	0.0226302	0
	UAAUAUUUUU	RNCMPT00077	UUUUUUG	5	TIA1	0.0023403	0.238711	0.0300616	-5
	UUUUUUUUUU	RNCMPT00165	UUUUUUC	7	TIA1	0.00231174	0.235798	0.0355364	-1
	UUUUUUUUUU	RNCMPT00012	CUUUUUU	5	CPEB2	0.00231174	0.235798	0.0355364	2
	UUAUUUUCUC	RNCMPT00159	UUUUUUG	7	RALY	0.00226807	0.231343	0.0407327	0
	CAUCUUUCUC	RNCMPT00167	AUUUUUU	7	HNRNPCL1	0.00232412	0.23706	0.0372158	-1
	UUUUUGGUGG	RNCMPT00274	UUUUUUU	5	HuR	0.00230343	0.23495	0.0438053	2
	UACCUCUUUC	RNCMPT00079	UUUUUUC	7	U2AF2	0.00225862	0.230379	0.0488979	-3
	AAGCUUUUUC	RNCMPT00012	CUUUUUU	7	CPEB2	0.00239583	0.244374	0.0354937	-3
	UUUUAUUUUU	RNCMPT00112	UUUGUUU	7	HuR	0.00254915	0.260014	0.0226302	-1
	UUUUAUUUUU	RNCMPT00158	CUUUUUU	7	CPEB4	0.00254915	0.260014	0.0226302	-1
	UUUUUUAACU	RNCMPT00077	UUUUUUG	7	TIA1	0.00250686	0.2557	0.0300679	0
	UUUUUUUUUU	RNCMPT00158	CUUUUUU	7	CPEB4	0.00270399	0.275806	0.0200295	-3
	UUUUUUUUUU	RNCMPT00167	AUUUUUU	5	HNRNPCL1	0.0025549	0.260599	0.0355364	2
	UUUUUUUUUU	RNCMPT00117	UUUGUUU	7	HuR	0.00273588	0.27906	0.0185882	0
	UUUUUUAAGU	RNCMPT00165	UUUUUUC	7	TIA1	0.00266162	0.271485	0.026692	0
	CAUCUUUCUC	RNCMPT00269	ACUUUCU	7	PTBP1	0.00256133	0.261255	0.0372158	-2
	UUUUUUUUUU	RNCMPT00117	UUUGUUU	7	HuR	0.00277231	0.282775	0.0186192	-3
	UAAUAUUUUU	RNCMPT00032	UUAUUUU	7	HuR	0.00266163	0.271486	0.0300616	-2
	UUUUUGGUGG	RNCMPT00077	UUUUUUG	5	TIA1	0.00262969	0.268228	0.0438053	2
	AUUGUUUUUU	RNCMPT00268	CUUUUCU	7	PTBP1	0.00287612	0.293364	0.0254033	-3
	UUUUUUUUUU	RNCMPT00025	AUUUUUU	5	HNRNPC	0.00278436	0.284004	0.0355364	2
	UUUUUUAACU	RNCMPT00159	UUUUUUG	7	RALY	0.00306381	0.312509	0.0300679	0
	UUUUUUAACU	RNCMPT00032	UUAUUUU	6	HuR	0.00306381	0.312509	0.0300679	1
	UUUUUUAACU	RNCMPT00268	CUUUUCU	6	PTBP1	0.00306381	0.312509	0.0300679	1
	UUUUUGGUGG	RNCMPT00159	UUUUUUG	6	RALY	0.00299224	0.305208	0.0438053	1
	UUAUUUUCAG	RNCMPT00086	UUUGUUU	7	ZC3H14	0.00320101	0.326503	0.0280088	0
	UUUUAUUUUU	RNCMPT00025	AUUUUUU	7	HNRNPC	0.00322707	0.329161	0.026044	0
	UUUUUUUUUU	RNCMPT00079	UUUUUUC	7	U2AF2	0.0034179	0.348626	0.0361784	0
	UAUUUUUCUU	RNCMPT00268	CUUUUCU	7	PTBP1	0.00339861	0.346659	0.0432688	-2
	UUUUUUUUUU	RNCMPT00268	CUUUUCU	7	PTBP1	0.00364168	0.371451	0.022711	-3
	AAGCUUUUUC	RNCMPT00274	UUUUUUU	7	HuR	0.00365997	0.373317	0.0464758	-2
	CAUCUUUCUC	RNCMPT00032	UUAUUUU	7	HuR	0.00371655	0.379088	0.0423697	-2
	UUUUAUUUUU	RNCMPT00012	CUUUUUU	7	CPEB2	0.00402737	0.410791	0.0297943	-1
	AUUGUUUUUU	RNCMPT00032	UUAUUUU	6	HuR	0.00408991	0.417171	0.0328401	-4
	UUUUUUUUUU	RNCMPT00086	UUUGUUU	7	ZC3H14	0.00414443	0.422732	0.0361784	0
	UUUUUUUUUU	RNCMPT00077	UUUUUUG	7	TIA1	0.00445446	0.454355	0.0361784	-3
	UUUUUUUUUU	RNCMPT00112	UUUGUUU	7	HuR	0.00445446	0.454355	0.0361784	0
	CAUCUUUCUC	RNCMPT00012	CUUUUUU	7	CPEB2	0.00444311	0.453198	0.0423697	0
	CAUCUUUCUC	RNCMPT00158	CUUUUUU	7	CPEB4	0.00444311	0.453198	0.0423697	-3
	CAUCUUUCUC	RNCMPT00037	AAUCUUG	7	MATR3	0.00486005	0.495726	0.0423697	0
	UUUUAUUUUU	RNCMPT00117	UUUGUUU	7	HuR	0.00495379	0.505286	0.0338288	-1
	UUUUUUAACU	RNCMPT00079	UUUUUUC	7	U2AF2	0.0050011	0.510112	0.0401565	0
	UUUUUUAACU	RNCMPT00165	UUUUUUC	6	TIA1	0.0050011	0.510112	0.0401565	1
	UUUUUUUUUU	RNCMPT00159	UUUUUUG	7	RALY	0.00577972	0.589531	0.04303	-3
	UUUUUUUUUU	RNCMPT00012	CUUUUUU	7	CPEB2	0.00605948	0.618066	0.0414323	-1
	AUUGUUUUUU	RNCMPT00086	UUUGUUU	6	ZC3H14	0.00610263	0.622468	0.0449179	-4
	UUUUUUUUUU	RNCMPT00136	UUGGUUU	7	HuR	0.00657587	0.670739	0.0417516	-2
	UUAUUUUCAG	RNCMPT00077	UUUUUUG	7	TIA1	0.00659128	0.672311	0.0480614	0
	UUAUUUUCAG	RNCMPT00117	UUUGUUU	7	HuR	0.00659128	0.672311	0.0480614	0
	UUAUUUUCAG	RNCMPT00268	CUUUUCU	6	PTBP1	0.00732604	0.747256	0.0493099	1
	UUUUUUUUUU	RNCMPT00268	CUUUUCU	6	PTBP1	0.00761312	0.776538	0.0480305	1
TNRC6	ACACCCCUUC	RNCMPT00027	ACACACA	7	HNRNPL	3.58453e-05	0.00365622	0.00318625	0
	UUUUCUCUAA	RNCMPT00079	UUUUUUC	7	U2AF2	4.53154e-05	0.00462218	0.00399705	0
	AAAUUUUUUA	RNCMPT00165	UUUUUUC	7	TIA1	6.08161e-05	0.00620324	0.00338451	-2
	AAAUUUUUUA	RNCMPT00167	AUUUUUU	7	HNRNPCL1	7.59547e-05	0.00774738	0.00338451	-2
	AAAUUUUUUA	RNCMPT00025	AUUUUUU	7	HNRNPC	0.000114156	0.0116439	0.00339115	-2
	UUUUCUCUAA	RNCMPT00165	UUUUUUC	7	TIA1	0.000106614	0.0108746	0.00470196	0
	UUUUCUCUAA	RNCMPT00268	CUUUUCU	7	PTBP1	0.000227146	0.0231688	0.00667847	-1
	AAAUUUUUUA	RNCMPT00079	UUUUUUC	7	U2AF2	0.000300012	0.0306012	0.00668421	-2
	UGACCAACAA	RNCMPT00047	ACUAACA	7	QKI	0.000287061	0.0292802	0.0266149	-2
	AAAUUUUUUA	RNCMPT00274	UUUUUUU	7	HuR	0.000612856	0.0625113	0.0109234	-2
	GUUGAUAAAC	RNCMPT00034	GAUAAACG	7	KHDRBS3	0.000468863	0.0478241	0.0303257	-3
	GUUGAUAAAC	RNCMPT00185	GAUAAAA	7	KHDRBS2	0.000636506	0.0649236	0.0303257	-3
	ACACCCCUUC	RNCMPT00178	ACACACA	7	HNRPLL	0.000679371	0.0692959	0.0301943	0
	UUUUCUCUAA	RNCMPT00274	UUUUUUU	7	HuR	0.0011299	0.115249	0.0249157	0
	AAAUUUUUUA	RNCMPT00158	CUUUUUU	7	CPEB4	0.00143396	0.146264	0.0212989	-2
	ACACCCCUUC	RNCMPT00172	ACAAACA	7	IGF2BP3	0.00131609	0.134241	0.0389952	0
	AAAUUUUUUA	RNCMPT00012	CUUUUUU	7	CPEB2	0.00218471	0.222841	0.0278143	-2
	UUUUCUCUAA	RNCMPT00158	CUUUUUU	7	CPEB4	0.00252155	0.257199	0.0444828	-1
	AAAUUUUUUA	RNCMPT00032	UUAUUUU	7	HuR	0.00268893	0.274271	0.0299544	-2
	AAAUUUUUUA	RNCMPT00269	ACUUUCU	7	PTBP1	0.0033025	0.336855	0.0327017	-1
	AAAUUUUUUA	RNCMPT00077	UUUUUUG	7	TIA1	0.00485373	0.49508	0.0393237	-3
	AAAUUUUUUA	RNCMPT00159	UUUUUUG	7	RALY	0.00485373	0.49508	0.0393237	-2
	AAAUUUUUUA	RNCMPT00268	CUUUUCU	7	PTBP1	0.0058417	0.595854	0.043384	-3
U2AF65	CUUUUUCCUU	RNCMPT00079	UUUUUUC	7	U2AF2	1.21802e-05	0.00124238	0.00109686	-1
	UCUAUUUUUU	RNCMPT00025	AUUUUUU	7	HNRNPC	4.56224e-05	0.00465349	0.00184325	-3
	UCUAUUUUUU	RNCMPT00167	AUUUUUU	7	HNRNPCL1	4.56224e-05	0.00465349	0.00184325	-3
	UCUAUUUUUU	RNCMPT00079	UUUUUUC	6	U2AF2	6.26068e-05	0.0063859	0.00184325	-4
	UUUUGUUUUC	RNCMPT00086	UUUGUUU	7	ZC3H14	5.65943e-05	0.00577262	0.0031245	-1
	UUUUGUUUUC	RNCMPT00112	UUUGUUU	7	HuR	7.19011e-05	0.00733391	0.0031245	-1
	CUUUUUCCUU	RNCMPT00158	CUUUUUU	7	CPEB4	7.39244e-05	0.00754029	0.00332853	0
	UCUAUUUUUU	RNCMPT00077	UUUUUUG	6	TIA1	0.000113684	0.0115958	0.00251028	-4
	UUACUUUUCG	RNCMPT00053	AUACAUU	7	RBM41	7.5801e-05	0.0077317	0.00690844	0
	UUUUGUUUUC	RNCMPT00117	UUUGUUU	7	HuR	0.000111806	0.0114042	0.00323906	-1
	UUGUGUUUUG	RNCMPT00077	UUUUUUG	7	TIA1	0.000101074	0.0103096	0.00439008	-3
	UUGUGUUUUG	RNCMPT00159	UUUUUUG	7	RALY	0.000101074	0.0103096	0.00439008	-3
	CCACCCCCCC	RNCMPT00044	CCUUCCC	7	PCBP2	9.42634e-05	0.00961487	0.00923591	-3
	UCUAUUUUUU	RNCMPT00159	UUUUUUG	6	RALY	0.000171561	0.0174993	0.00303063	-4
	CUUUUUCCUU	RNCMPT00012	CUUUUUU	7	CPEB2	0.000160594	0.0163806	0.00482064	0
	CUUUUUCCUU	RNCMPT00165	UUUUUUC	7	TIA1	0.00021647	0.02208	0.00487341	-1
	UCUAUUUUUU	RNCMPT00165	UUUUUUC	6	TIA1	0.000254524	0.0259614	0.0037468	-4
	ACAUUUUCUU	RNCMPT00274	UUUUUUU	7	HuR	0.000174511	0.0178001	0.0123193	-3
	UCUAUUUUUU	RNCMPT00274	UUUUUUU	6	HuR	0.000356292	0.0363418	0.00449563	-4
	UUUUGUUUUC	RNCMPT00136	UUGGUUU	7	HuR	0.00034367	0.0350544	0.00746718	-1
	ACAUUUUCUU	RNCMPT00167	AUUUUUU	7	HNRNPCL1	0.000377327	0.0384874	0.0123193	-2
	ACAUUUUCUU	RNCMPT00025	AUUUUUU	7	HNRNPC	0.000437109	0.0445851	0.0123193	-2
	GAUUUUUUAU	RNCMPT00025	AUUUUUU	7	HNRNPC	0.000395557	0.0403468	0.017696	-1
	GAUUUUUUAU	RNCMPT00167	AUUUUUU	7	HNRNPCL1	0.000395557	0.0403468	0.017696	-1
	AUAGUUGGUU	RNCMPT00041	UAGUUAG	7	MSI1	0.000346198	0.0353122	0.0249444	-1
	UUGUGUUUUG	RNCMPT00274	UUUUUUU	7	HuR	0.000492248	0.0502093	0.0142537	-3
	ACAUUUUCUU	RNCMPT00032	UUAUUUU	7	HuR	0.000564397	0.0575685	0.0123193	-3
	AUAGUUGGUU	RNCMPT00176	UAGUUAG	7	MSI1	0.00050146	0.0511489	0.0249444	-1
	UUGUGUUUUG	RNCMPT00086	UUUGUUU	7	ZC3H14	0.000680378	0.0693985	0.0143755	-1
	GAUUUUUUAU	RNCMPT00079	UUUUUUC	7	U2AF2	0.000722595	0.0737046	0.0215511	-2
	UUGUGUUUUG	RNCMPT00112	UUUGUUU	7	HuR	0.000827427	0.0843975	0.0143755	-1
	CUUUUUCCUU	RNCMPT00268	CUUUUCU	7	PTBP1	0.00103657	0.10573	0.0186691	0
	ACAUUUUCUU	RNCMPT00269	ACUUUCU	7	PTBP1	0.0011152	0.11375	0.0188458	-2
	GAUUUUUUAU	RNCMPT00032	UUAUUUU	7	HuR	0.00108046	0.110207	0.0241681	-2
	UUGUGUUUUG	RNCMPT00117	UUUGUUU	7	HuR	0.00120387	0.122794	0.0174297	-1
	UCUAUUUUUU	RNCMPT00032	UUAUUUU	7	HuR	0.00128109	0.130672	0.0141441	-1
	ACAUUUUCUU	RNCMPT00268	CUUUUCU	7	PTBP1	0.0012951	0.1321	0.0188458	-2
	UUUUGUUUUC	RNCMPT00165	UUUUUUC	7	TIA1	0.00133983	0.136663	0.0183119	-3
	UUUUGUUUUC	RNCMPT00032	UUAUUUU	7	HuR	0.00147488	0.150438	0.0183119	-2
	UUUUGUUUUC	RNCMPT00079	UUUUUUC	7	U2AF2	0.00147488	0.150438	0.0183119	-3
	CUUUUUCCUU	RNCMPT00274	UUUUUUU	7	HuR	0.00153273	0.156339	0.0230044	0
	UCUAUUUUUU	RNCMPT00269	ACUUUCU	7	PTBP1	0.00165134	0.168437	0.0145855	-3
	UCUAUUUUUU	RNCMPT00268	CUUUUCU	6	PTBP1	0.00165134	0.168437	0.0145855	-4
	GAUUUUUUAU	RNCMPT00274	UUUUUUU	7	HuR	0.00171178	0.174601	0.0278781	-3
	UCUAUUUUUU	RNCMPT00158	CUUUUUU	6	CPEB4	0.00195292	0.199198	0.0156811	-4
	GAUUUUUUAU	RNCMPT00165	UUUUUUC	7	TIA1	0.00186947	0.190686	0.0278781	-2
	ACAUUUUCUU	RNCMPT00165	UUUUUUC	7	TIA1	0.00191402	0.19523	0.0238732	-3
	CUUUUUCCUU	RNCMPT00032	UUAUUUU	7	HuR	0.0021204	0.216281	0.0272782	-2
	UUGUGUUUUG	RNCMPT00025	AUUUUUU	7	HNRNPC	0.0022112	0.225542	0.0240105	-2
	UUGUGUUUUG	RNCMPT00167	AUUUUUU	7	HNRNPCL1	0.0022112	0.225542	0.0240105	-2
	ACAUUUUCUU	RNCMPT00012	CUUUUUU	7	CPEB2	0.00250234	0.255239	0.0242754	-1
	ACAUUUUCUU	RNCMPT00077	UUUUUUG	7	TIA1	0.00250234	0.255239	0.0242754	-3
	UUUUGUUUUC	RNCMPT00274	UUUUUUU	7	HuR	0.0027105	0.276471	0.0294466	-1
	UUGUGUUUUG	RNCMPT00032	UUAUUUU	7	HuR	0.0029687	0.302808	0.0286541	-2
	ACAUUUUCUU	RNCMPT00159	UUUUUUG	7	RALY	0.00326828	0.333364	0.024984	-3
	UCUAUUUUUU	RNCMPT00012	CUUUUUU	6	CPEB2	0.00338191	0.344955	0.0248922	-4
	CUUUUUCCUU	RNCMPT00159	UUUUUUG	7	RALY	0.00328388	0.334956	0.0369651	-1
	ACAUUUUCUU	RNCMPT00079	UUUUUUC	7	U2AF2	0.00343385	0.350253	0.024984	-3
	ACAUUUUCUU	RNCMPT00158	CUUUUUU	7	CPEB4	0.00343385	0.350253	0.024984	-1
	UUGUGUUUUG	RNCMPT00165	UUUUUUC	7	TIA1	0.00384505	0.392195	0.0329637	-3
	UUGUGUUUUG	RNCMPT00158	CUUUUUU	7	CPEB4	0.00417412	0.42576	0.0329637	-1
	CUUUUUCCUU	RNCMPT00025	AUUUUUU	7	HNRNPC	0.00550161	0.561165	0.0495433	0
	CUUUUUCCUU	RNCMPT00167	AUUUUUU	7	HNRNPCL1	0.00550161	0.561165	0.0495433	0
	UUGUGUUUUG	RNCMPT00136	UUGGUUU	7	HuR	0.00580263	0.591869	0.0420056	-2
	ACAUUUUCUU	RNCMPT00086	UUUGUUU	7	ZC3H14	0.00607311	0.619457	0.0407877	-3
	CUUUUUCCUU	RNCMPT00077	UUUUUUG	7	TIA1	0.00605458	0.617567	0.0495663	-1
	UUGUGUUUUG	RNCMPT00004	UGUGUGU	7	BRUNOL4	0.00634557	0.647248	0.0424024	-1
	ACAUUUUCUU	RNCMPT00112	UUUGUUU	7	HuR	0.00700114	0.714117	0.043662	-3
	ACAUUUUCUU	RNCMPT00053	AUACAUU	5	RBM41	0.00824555	0.841047	0.0479944	2
	UUGUGUUUUG	RNCMPT00012	CUUUUUU	7	CPEB2	0.00842881	0.859738	0.0488133	-1
	UUGUGUUUUG	RNCMPT00166	UGUGUGU	7	BRUNOL5	0.00842881	0.859738	0.0488133	-1
WTAP	UCCCCCUCCC	RNCMPT00044	CCUUCCC	7	PCBP2	2.14516e-07	2.18807e-05	2.10138e-05	-3
	CUUCUGCCCA	RNCMPT00044	CCUUCCC	7	PCBP2	2.5524e-06	0.000260345	0.000240693	-2
	ACAUGGAGGA	RNCMPT00162	CGGAGGA	7	LIN28A	4.47411e-05	0.00456359	0.00426105	-3
	CCCCGCGGUG	RNCMPT00045	GCGCGCG	7	PPRC1	9.01493e-05	0.00919523	0.00849025	0
	CGGGGGAGGA	RNCMPT00163	GGAGGAG	7	SRSF1	9.46893e-05	0.00965831	0.00877849	-1
	CGGAGAAACU	RNCMPT00036	CGGAGAA	7	LIN28A	0.000110537	0.0112748	0.00875684	0
	GAGGAGGAGC	RNCMPT00163	GGAGGAG	7	SRSF1	0.000159642	0.0162835	0.0145452	-2
	GGGGAAGAGG	RNCMPT00163	GGAGGAG	7	SRSF1	0.000171332	0.0174758	0.0156302	-2
	GAGGAGAAGA	RNCMPT00072	AGGAGAGG	8	SRSF2	0.000181982	0.0185622	0.01554	-1
	GCGCGGCUGC	RNCMPT00052	GCGCGGG	7	RBM4	0.000246747	0.0251682	0.0246747	0
	AGGAGCAGGG	RNCMPT00163	GGAGGAG	7	SRSF1	0.000259252	0.0264437	0.0236951	-1
	AUAAGAAGGA	RNCMPT00055	GAAGGAA	6	RBM5	0.000322885	0.0329343	0.0196226	-4
	CGUUCCUCGC	RNCMPT00044	CCUUCCC	7	PCBP2	0.000290173	0.0295977	0.0271651	-3
	UCCCCCUCCC	RNCMPT00186	CCUUUCC	7	PCBP1	0.000521735	0.053217	0.0255544	-3
	GGAUGGCGGG	RNCMPT00067	GGAAGGA	7	SRSF9	0.000453018	0.0462078	0.0418549	0
	AUAAGAAGGA	RNCMPT00106	GGAGGAC	6	SRSF1	0.000680704	0.0694318	0.0196226	-4
	CGGGGGAGGA	RNCMPT00107	GGAGGAA	6	SRSF1	0.000808319	0.0824485	0.0190274	-4
	GAGGAGAAGA	RNCMPT00163	GGAGGAG	6	SRSF1	0.000760907	0.0776125	0.0324882	1
	AUAAGAAGGA	RNCMPT00107	GGAGGAA	6	SRSF1	0.000960318	0.0979525	0.0196226	-4
	AUAAGAAGGA	RNCMPT00154	GAAGGAG	6	RBM5	0.000960318	0.0979525	0.0196226	-4
	CGGGGGAGGA	RNCMPT00106	GGAGGAC	6	SRSF1	0.00102619	0.104672	0.0190274	-4
	CGGGGGAGGA	RNCMPT00108	GGAGGAG	6	SRSF1	0.00102619	0.104672	0.0190274	-4
	CGGGGGAGGA	RNCMPT00109	GGAGGAA	6	SRSF1	0.00102619	0.104672	0.0190274	-4
	AGGAGCAGGG	RNCMPT00074	AGGAGCA	7	SRSF9	0.000951593	0.0970625	0.0283026	0
	AUAAGAAGGA	RNCMPT00067	GGAAGGA	7	SRSF9	0.00106616	0.108748	0.0196226	-3
	AGGAGCAGGG	RNCMPT00108	GGAGGAG	7	SRSF1	0.00104676	0.10677	0.0283026	-1
	CCCCGCGGUG	RNCMPT00044	CCUUCCC	7	PCBP2	0.00102101	0.104143	0.0392405	0
	GAGGAGAAGA	RNCMPT00108	GGAGGAG	6	SRSF1	0.00115783	0.118099	0.032957	1
	GGACGAGGAC	RNCMPT00107	GGAGGAA	7	SRSF1	0.00112449	0.114698	0.0380197	-3
	AGGAGCAGGG	RNCMPT00109	GGAGGAA	7	SRSF1	0.00126996	0.129536	0.0283026	-1
	GGACGAGGAC	RNCMPT00073	GACGACGG	8	SRSF7	0.00122574	0.125025	0.0380197	-1
	GGACGAGGAC	RNCMPT00106	GGAGGAC	7	SRSF1	0.00125995	0.128515	0.0380197	-3
	CCCCGCGGUG	RNCMPT00056	GCGCGCG	7	RBM8A	0.00124996	0.127496	0.0392405	0
	AUAAGAAGGA	RNCMPT00163	GGAGGAG	6	SRSF1	0.00144894	0.147792	0.0222231	-4
	AGGAGCAGGG	RNCMPT00106	GGAGGAC	7	SRSF1	0.00154832	0.157928	0.0283026	-1
	AGGAGCAGGG	RNCMPT00107	GGAGGAA	7	SRSF1	0.00234717	0.239411	0.0357543	-1
	AUAAGAAGGA	RNCMPT00108	GGAGGAG	6	SRSF1	0.00321264	0.327689	0.0369552	-4
	AUAAGAAGGA	RNCMPT00109	GGAGGAA	6	SRSF1	0.00321264	0.327689	0.0369552	-4
	CGGGGGAGGA	RNCMPT00160	GGGAGGG	7	HNRNPH2	0.00320263	0.326668	0.0472094	-3
	CGGGGGAGGA	RNCMPT00162	CGGAGGA	7	LIN28A	0.00374729	0.382224	0.0472094	0
	CGGGGGAGGA	RNCMPT00067	GGAAGGA	7	SRSF9	0.0040738	0.415527	0.0472094	-3
ZC3H7B	AAGGCUUUUU	RNCMPT00158	CUUUUUU	6	CPEB4	8.51856e-05	0.00868893	0.00447531	-4
	AAGGCUUUUU	RNCMPT00012	CUUUUUU	6	CPEB2	0.000135337	0.0138044	0.00447531	-4
	AAGGCUUUUU	RNCMPT00268	CUUUUCU	6	PTBP1	0.000149444	0.0152432	0.00447531	-4
	UUUUUUUAAU	RNCMPT00274	UUUUUUU	7	HuR	0.000329698	0.0336292	0.0165919	0
	UUUUUUUAAU	RNCMPT00158	CUUUUUU	6	CPEB4	0.000387277	0.0395022	0.0165919	1
	CUAUGUGUUU	RNCMPT00004	UGUGUGU	7	BRUNOL4	0.000408635	0.0416807	0.0201219	-3
	CUAUGUGUUU	RNCMPT00166	UGUGUGU	7	BRUNOL5	0.000444153	0.0453036	0.0201219	-3
	UUUGGUUUAU	RNCMPT00136	UUGGUUU	7	HuR	0.000527768	0.0538324	0.0285518	-1
	UUUUUUUAAU	RNCMPT00165	UUUUUUC	7	TIA1	0.000720392	0.07348	0.0165919	0
	UUUGGUUUAU	RNCMPT00117	UUUGUUU	7	HuR	0.00060555	0.0617661	0.0285518	0
	UGUAUUUGCA	RNCMPT00274	UUUUUUU	7	HuR	0.00058691	0.0598649	0.0326162	0
	UGGAUUUUUU	RNCMPT00025	AUUUUUU	7	HNRNPC	0.000628733	0.0641308	0.028696	-3
	UGGAUUUUUU	RNCMPT00167	AUUUUUU	7	HNRNPCL1	0.000628733	0.0641308	0.028696	-3
	UUUUUUUAAU	RNCMPT00012	CUUUUUU	6	CPEB2	0.000828517	0.0845087	0.0165919	1
	UGUAUUUGCA	RNCMPT00032	UUAUUUU	7	HuR	0.000762354	0.0777601	0.0326162	0
	UUUUUUUAAU	RNCMPT00079	UUUUUUC	7	U2AF2	0.000939255	0.095804	0.0165919	0
	UUUUUUUAAU	RNCMPT00167	AUUUUUU	6	HNRNPCL1	0.00131211	0.133835	0.0193153	1
	AAGGCUUUUU	RNCMPT00079	UUUUUUC	6	U2AF2	0.0012792	0.130479	0.023624	-4
	UUUUUUUAAU	RNCMPT00025	AUUUUUU	6	HNRNPC	0.00160573	0.163784	0.0202608	1
	AUGAUUUGUU	RNCMPT00086	UUUGUUU	6	ZC3H14	0.00144665	0.147559	0.0484759	-4
	AUGAUUUGUU	RNCMPT00112	UUUGUUU	6	HuR	0.00157683	0.160837	0.0484759	-4
	AUGAUUUGUU	RNCMPT00117	UUUGUUU	6	HuR	0.00157683	0.160837	0.0484759	-4
	UUUGGUUUAU	RNCMPT00112	UUUGUUU	7	HuR	0.00173316	0.176783	0.0472811	0
	AAGGCUUUUU	RNCMPT00025	AUUUUUU	6	HNRNPC	0.00211197	0.215421	0.023624	-4
	AAGGCUUUUU	RNCMPT00274	UUUUUUU	6	HuR	0.00211197	0.215421	0.023624	-4
	UUUGGUUUAU	RNCMPT00086	UUUGUUU	7	ZC3H14	0.00200555	0.204566	0.0472811	0
	AAGGCUUUUU	RNCMPT00269	ACUUUCU	7	PTBP1	0.00236661	0.241395	0.023624	-3
	AAGGCUUUUU	RNCMPT00077	UUUUUUG	6	TIA1	0.00236661	0.241395	0.023624	-4
	AAGGCUUUUU	RNCMPT00167	AUUUUUU	6	HNRNPCL1	0.00236661	0.241395	0.023624	-4
	AAGGCUUUUU	RNCMPT00159	UUUUUUG	6	RALY	0.00318213	0.324577	0.0285881	-4
	AAGGCUUUUU	RNCMPT00165	UUUUUUC	6	TIA1	0.00366236	0.37356	0.0299113	-4
	UUUUUUUAAU	RNCMPT00112	UUUGUUU	5	HuR	0.0044669	0.455624	0.0493173	2

## Sheet: CRIP_all_motif
Protein Name	Motif Found by CRIP
AGO1	UACAAUGUUG		Table S24. All motifs predicted by CRIP from 37 datasets.
	AUGAAAAAAU
	CCAAGGGGUU
	AGAGUUUCCA
	AGGGUGUUUU
	UGAUUUUGCU
	GGGUGGAUGC
	UCGACAACAU
	GUGGAAAGGA
	CUUCAAUACA
	CAAGCCCAAG
	UAAAAAGUUA
	GCCCGAAGAG
	GCCCAGACCA
	CAGUUUUUCU
	UACAGGAGUG
	UAUUUAAAAA
	UAAAAAAAUA
	CUAACAUUAA
	GGCCAUCAAU
	AUUAAUACUA
	ACUGCAAAAU
	AGGGGGGACC
	CUUCAAUCAC
	GAGCAGAAAA
	UCUUCCUCAA
	AAUACAUUCA
	ACACUGAGAA
	AUGGAUAUCA
	GAAUUUUUGA
	UUCAGGAAGA
	ACUUCGUCCA
	AGGAAAAGAU
	AACCUCCACA
	GUUUGGGGCU
	AGUCGCUGAG
	ACAACCUAAC
	GUGGCUAGGG
	AGAAAAGACC
	AAAUUUAACU
	AAACCCGUUG
	UGCUAAUGAC
	AUUAAUAUGU
	AUACUUAAAU
	ACAAAAAAAA
	CACAGAGAGA
	GUAUUUUCUU
	AGAAAACAAG
	UUCACAUUUC
	CUUACACCCC
	UUGAGGUAUU
	ACUUUCCUUA
	CUACUGCUGU
	UGAUUGUUUA
	AGACAGAGUA
	GAUGCUGUAG
	AUGAUGCUGG
	UGAUUGUUUU
	ACUUUCAUCU
	UUGUUGGGAA
	ACAGCACAGG
	UUUUUUCCCU
	GAGUUCGGUG
	UGUUGAAGGC
AGO2	CAUAAUCUAA
	ACGUGGGCAA
	ACGACUUCUA
	AUAUUAAAGA
	AGAAAAAAAU
	GGCAGGGAAG
	UCCCCCCCGU
	UCGAGAACUU
	UGGCUCGCCC
	CCCCCACCAC
	ACUGUGGAGC
	AUUAAAAAUU
	GAGGAGAGAA
	ACAACACAAA
	UUAAUUAAGG
	CAACGUGAAU
	AUCAUCAGUA
	UUGUGGCUGU
	UUUUUUUUAG
	AACUGACAAG
	GAUAUAUAUA
	ACGUGAUGGU
	CUCCCCCUCU
	UUCCUAUCAA
	UGUUCAUCAA
	GCACCCAGAA
	CCUGGGCCGG
	CACUCUCAUU
	GCCGAUGACG
	AUGAUGUUGC
	UAUUAAAUAU
	CAGAGAGGUG
	CUAAAACCCA
	UAAAUAAAAA
	GUGUGAGCUU
	CCACUCAACU
	UUUUUUUUGA
	ACCAAAAAAA
	CUGAAGAAUU
	GGAGCAGCGG
	CAACGGCUAC
	AGGGGGCCUC
	UGAUCAUCCU
	CCUGCCCUCC
	UUCCCUUUCU
	GUGUGUUGGU
	CCCCUGGGAU
	CUCCACCCCU
	UUGUGGGCUU
	AAGAGAAAGA
	UAUCACUCUC
	CCUGAGUUGA
	UGUCGCCAAU
	CCAUUCCUCC
	AAGAAAUAAA
	UGUGGUCAAU
	GAUCCAGAAC
	GUUGCUUCCC
	AGGGACGAAG
	UAUCUAAUUU
	UUAGUCUAAA
	UCCACUCCCC
	GCUGCACACC
	CGGAUGAUGA
AGO3	GAUUAGGCGG
	GGCGGAAGCU
	CGCAGCCCGG
	AGAAAACAAU
	CACAUUUCCC
	CUCCAGCAGU
	AAACCCUUCA
	GGAAACAAUU
	GUCCUCUGUG
	CAAUUACAUU
	UACCUCUACA
	GACCAAAAAU
	GAAGAAGGAU
	CUCCAUGGCA
	UACCAUUUCA
	CCCGGAACAA
	CCUUUGUGCU
	UUGCCAAUCU
	UAAUGUGUGG
	UACCACUUUU
	UUAUAAAUUU
	GGUCCCUGCC
	AAUAAAAGAA
	UUCUUUUUUA
	GAGAGAUAAC
	AAUUAUCCAG
	AAAAAAAAAA
	AUGACUAUGA
	CCGCCCCCCC
	ACCAUCAUCC
	GGGUCGUAGG
	GCUGAAGAGG
	CCAAAAGAGA
	AGAUUUUAUA
	GAGGAGGAGA
	GACUCAUUUC
	GAAAUAAUUA
	UUUCGCUCAU
	GCAGAAUUUC
	UUCUCUUUUU
	GAACACUAAA
	UACAAAAGAA
	UAAAGACGUA
	AGGAAAGUGG
	UCCUUAAAGC
	GAGGGGAACA
	AACUUUUGCC
	GAGACAGAAU
	UGGGAGAUGG
	UUAUCCUUAC
	UUAAUGUGGC
	UAGGGGUGAG
	AAACAAGGUA
	UGGUGGAAGU
	CCCUAUCUCC
	AAUACCCUUU
	AAAAAGAAUG
	UUUACUUUCC
	UUUUACUUUC
	AUUAUUAUCC
	GGAGCAAACA
	UAUCAAUUUU
	AAAAAAGAAC
	AUCAGCAACA
ALKBH5	CUGCUAUACU
	UACAUAGUUG
	AGGAGUGGGA
	ACUUCCACGU
	GUUAAUAAGG
	GUGAAGAAAC
	GGAAUCUAAA
	UACAAGGGCG
	CGCUGCCUCU
	AUGUAAGAGG
	CCGGAAGACU
	GUUUGUCUUC
	ACCCCCUCAG
	UCUAUUUUUC
	AUGCAUUUUU
	AUUUUAAGAA
	CCAGUCCCAG
	CACUGAGAGU
	CAGCCGCCAA
	CACUCCUGGC
	GCAGGUUAGC
	GCGGUGGGAC
	UUGAAAUGCC
	ACCACUCUGG
	UGCCGAGAGG
	GAAUGCAGCA
	GGGCAUUCCU
	AUUGGGAGAC
	CAGAGAAUAU
	UUGCACUUAG
	GCCAGAAGGC
	GCCGGAGUCC
	CAGCCCCUGC
	CCGGGAGGGG
	AUACUGACUG
	AAGUACGGUU
	GAUUGGAGGA
	GUACCGUCAC
	UUCUGUUGGA
	GCUGCCCGCG
	CCUUUUUCAU
	AAGAAAGAUG
	UAACAACAGG
	ACACCUCGGC
	GCCACCGGCU
	UCUAACCCAG
	UUUCUUCUGC
	UCCCGGCCGA
	AAGCUUAUGU
	AGGAUGAAAG
	CUGACCAACC
	CUGACUGGCG
	AAAUGUCAGA
	ACAUCGUGGA
	GCAGUUCACC
	CACGGGGGAC
	GCCCGGCUGC
	CGACAGGGAG
	UAUCUUUUGA
	CACACUUCCU
	CACUCAGGAC
	UGGUGCAGCA
	UUCACCGUCG
	UGAGAUUGAG
AUF1	AAGAAAAAAG
	UAGUCUUUUU
	CUGUCUCUGC
	UUUUACUUAU
	AUAAUUAUAU
	GUAGAAUUGU
	AUGGUUGUUU
	CUCAUCUCUG
	UAAAUACAUC
	UUUGGUAAGA
	UAUGGUUUUU
	GUAUUAACAA
	GAUUGAGUUG
	CCUCUUCCCC
	AAGUAAUUUU
	AAUUAAAGGA
	AUGCCAAAGA
	UAAGAAGAAA
	GGUGUGUAUG
	GUUAUAGCAU
	GUAGAAAAAU
	GAGAUAUGAG
	UCAAUUUAAU
	GGAAGUUUAA
	AGUAAAGCCA
	AUUUUUCAUU
	UUUAGAAAUG
	UUUAACAUAU
	GGUGAGGUUU
	CUUUUUAAAU
	UGUAAAAUGA
	AAAAUAAAUU
	AAAUUAUAUA
	AUGGUAGACA
	CAUUUUUACU
	UUUUUGUAGU
	UAUAAAAUUU
	UUUUGACUAC
	AGUGAGAGGA
	AUUCAUAUUU
	AAAUUAAACC
	UCAAUAAAUU
	UUUUGGUGGU
	AAACUGCCGG
	UAGUUUAAAU
	UUAUAUUAAA
	UUUAACUAUU
	AUUAAUUCUU
	UUAAUUUUAU
	AGAAAUUUUA
	UUGUGGUUUC
	CCAGGCAUAG
	UUACUUAUUU
	UUUCUACUCA
	AUACAAUACA
	AGGUAAUAUU
	UCAUCUGAGA
	AUAAUAAAAU
	AUUAUAUUCA
	CAAUAAAUUU
	AAAAGAAGAU
	CAUUUUUAUU
	UAUUCAAUUU
	CACAAAGCAA
C17ORF85	GACCAAAUCU
	UCCAUGUGAA
	GGAUGGCAGC
	AGUAUGCAAU
	CUGAGACUGG
	CAGCAUGAUG
	AGGCGGAGGG
	UUACCUGUGU
	GAAAUCCCUG
	AUUCUCACUU
	CAGCAAGACU
	UAGUUUGAAA
	UUGAGCUUCU
	GUGUGCAGCA
	CUUUCAUGCA
	CUGAAGAAGC
	AGGAGGAGUG
	GACACGCCAA
	CUUCAUGGAG
	GACGAUCUAC
	GGGAAUAAUA
	GAAGAUGCUU
	UUUGGGAAAU
	CGCGUCUCUG
	UGUUAUCUGC
	GGGGGAGCAG
	ACCCAGAAGC
	AGCCGCAGCA
	CUUAUUUUCA
	AGCUCGUAAU
	GGUGACUGCG
	AAGCCCCGUG
	GCUGGAAGCC
	AAAGUCGGAC
	AUGAAGAAAC
	UAUAUAGCGG
	CGAGGAGCCC
	AAGCCGGUGG
	CCUCUGUGGA
	UGUCCAGCUG
	UCCUACUGAU
	UCCCAGUUUC
	AUUCCUGAAG
	CACUGCGGAC
	UAAAAAAGAU
	CGAAGGCAAC
	CGUGCUCCCU
	CCGAAGCUCG
	CAUUGGCUGU
	GAAUUAUAGU
	UCUCAUUGGU
	GCCCUGACGA
	GAGUGGUGGU
	CGUCCUCCAG
	GCAUGAAGAG
	GAGGCCCCGC
	GGCAGGGAGG
	GGUGGAAAAU
	CGAGGCAGAG
	CCCUGCUGAG
	GCCGGAGGCU
	UUAUGGUGGA
	AAGAGCAGGU
	AGCAGAUCGG
C22ORF28	GGGGCGAGGG
	AGAACAAGAU
	CCUUUCUUAU
	CGACACUGGG
	UGCAAGAAUG
	ACAUUAAAAA
	GGCGGAGCCU
	ACACUGUUAG
	GAACUGUAAC
	GGUGUUGUCC
	GCAGGAUGCU
	UUAUUGUGGG
	UGCUGGAGCC
	UGAACAUGAC
	CCUUACCUUC
	ACACAGCACA
	AAGUAACUGA
	CCGAUGAAGA
	GAUGGUGAAG
	AUUAAAAAAU
	AAAAAGGAGU
	CGAAGGUUGC
	UACUUCAGUU
	CGUCCAGCUC
	GCCACCUCUC
	CACCAGAUCG
	CCUGACAAGC
	AAAAUGUCUG
	UGAUGAGGAU
	CAUUGCCGAC
	GCCGAGGGGC
	GAUGACCAGG
	UUGAGAACUU
	CCCACCCACU
	CCCCCACAAC
	CAAUGCCUCC
	GCGGCAAUUU
	UAACUUGUGC
	UCUUGAUGUC
	AAGAUGACGA
	GAGGAUAAGA
	GCCCCUCCCU
	CAGACCAUCA
	UUUUUAUCAU
	CUGAGCCCGG
	AUUCUUUUGA
	AGAUCGUAGG
	UUUCCUAAUA
	CGCAGACCAA
	CUCUCCUGGG
	GGUAGAGGUG
	GGCUUCUGCU
	GCCAUGCCAG
	CAAAUCUGGA
	UGUUUAAUGG
	CUCUUGCCAU
	CUCGCUUCCC
	GGCUAGCGAU
	AAAUCAAGAU
	GGGCUGGGCC
	AGGGAGAGGA
	CCUCAUUUUU
	CACCCCAGAC
	UUCGGAAAGA
CAPRIN1	UUUUUGUUUU
	GAAAGUGUGA
	AUGUUUAAGC
	ACAAAUUAAU
	AUAGAGAAGU
	GAAUGAAGAU
	UCUUUUGAAG
	ACCUGUUCUC
	CCUUUUGCAC
	GUGGAGCCUG
	AACCUGAAGU
	GAUCAUGAAG
	UUGACUUUGA
	AGAAAUCGUU
	ACCUGCAAAA
	GCCUGAAUAA
	UCAUGAAAAA
	ACAGCCAUGG
	CGAGAAAGGA
	UAUUCAACUG
	GAGGCUGUUG
	UGGGGGAUGC
	CGUCCCCACC
	ACCAACCCAC
	CUUCUAAACU
	ACUAACAUAU
	CUGCAGCUGG
	AUGUGGGAAA
	UUUUUACACA
	AAAGAAAUAA
	GGUCUGGCCC
	UAAAGUAGUG
	GGCUAUAGGA
	CUCCCGCGCC
	AUAUUAUUUA
	CAGAGGAGUG
	GUGAUGAGGG
	GUAGAGAAUG
	GUCAUUUCGG
	GUAAUAGCUA
	AUUUAAACCA
	GGAGUGAAGG
	CCUUUUAACA
	GACCAUGAUC
	UUUAUUUUUU
	CUCCAUUAAU
	AAUAUAUAUU
	GACCAUGAGC
	CCUUCCUUUU
	CUGUCGAAGG
	CGAGAAUUCC
	UAUGAGGAUG
	CCAGCACAAG
	AAAAAUCCAC
	UUGGCCUUCU
	CGUCAGCUUC
	UGCACUUCUU
	AAAAAAAACA
	UCUAGUUCGU
	GAUCAUGAUG
	UGUUGUAGAC
	GCAGUGGGGC
	CUGACCCUCA
	UCCCAAAAUC
DGCR8	CUGGCCCACA
	AGGACUAGAU
	GUUUGAGGUC
	GGACCCCUGA
	CCAUCUCCAG
	AACUGAUUUU
	CUGCAGAUUA
	AAUAAAAGUU
	CAAGGGGGAC
	UUGAGCCUCU
	GGGUGGGGCA
	CUCAGAACUG
	ACGACGUGGA
	GGACGUCUGG
	GUGGACGACG
	UCGUCGUCUA
	UGGGUGGGGG
	CCCAUUUCCU
	CGAGCAGGCA
	CAAGCCCACC
	GGGGUUUGAG
	UUCCUUUUUA
	AAAAAAUUAA
	UCACCACCAA
	CCAAACUAGU
	UCAAAAUAAC
	UUUUUUUUUU
	ACUCUGGGCC
	UGCCAUUUAG
	GCUGUUGGAG
	GGACUUUGAG
	GGAUCUGGAG
	UUCUCAGACG
	UGGAACCCUU
	AAUUUUUUUU
	ACAAAAAUUA
	CCAUAUUACA
	AUGUCGGAUC
	GGGGGGGGAA
	GAACGGACUG
	CUUCCUUAAA
	CCGAGGAGUA
	UUCUUCCCCC
	GGAGCUGAAU
	UCAUCAAACA
	CUAAUUUUGG
	UGGACGAUGA
	CUCGACCGUC
	UGAAGGACCU
	UAGGCAUUCA
	GGGAAAGGGA
	AGGGUCAGGG
	UGAAGAAUUG
	GCAAAGAUGG
	UCGGGCCUGA
	GACUACAACU
	GAACCGGACG
	GACUUGAUCG
	GAGGAUCGGC
	AGAUCCAAUC
	CGGAGAAGGA
	AUAGGUCUCA
	GUCGAAGAUU
	AGUCCCAACU
EIF4A3	UCCCCCAGGG
	CAGAAGCUAC
	CCAAGCCUGC
	ACCAGGUGAG
	CCAAAUCUAC
	CAGACGGAGG
	CCCCUUAUCC
	UGCUUGGGGG
	AACAGCCAAA
	CGCGGUUGUG
	AGGAAAUAUA
	UUUACCUUGG
	GUCCAUCAGC
	AAACAGAAUU
	GAGGAGAUUG
	UGGACAUGGA
	GGAGAGGUUG
	AAUAGGGGAA
	CACAAUUUCC
	GAUAAUUCUG
	GCAGGAACUC
	CUGCCAUAUU
	UAAAUAAACU
	AUUCUAUUAA
	AUGGAACCAG
	ACCAGGCAGG
	AAAAUAGAAA
	ACUGGAAGCA
	GUAAAAACAA
	AAGAACAAAA
	GAACAGGAAG
	UAUCUCCAUU
	GAACCAGGAG
	GGAAAGGGAA
	AAUUAAAAAA
	UCUUUUUUCC
	AAGAGGGGGA
	AGUUAUAAAU
	CCAAACCUUA
	CUGGAAGUGG
	CUCUUCAAGC
	AAAUAAUAAA
	UCAACAUCGA
	AUCUUACUUA
	GAACCCAGGG
	CCCUGAGAGC
	GAUGGAAGAG
	AGGAGGAGGU
	CAGAAGGGAG
	AGCUUCUGGA
	AUUUUUAUUU
	GAGUGGAGAG
	UCCUUUUCCU
	AAGAACUUGG
	CAACGAAUAC
	UUUGCAAUUU
	UGGGGGCCAG
	ACAUGCAGGA
	UUGGAGAACU
	UUUUCUUUUG
	AAAAGCUCUU
	CCCCCCGGGU
	AAAAACAAAC
	UCCCACACUU
EWSR1	AUAUUACAUU
	ACAUACUAAU
	CAAAUAAUUU
	CAGAUGUGGC
	AAUAUAUGGG
	UAUAUGAAUG
	UAAAGAUAUA
	CGGUGGUUGU
	ACAUUUCUUA
	GCUAAUAUUC
	AUUUGCAGGU
	AUUAACUACA
	GGAGCUUGGA
	CUGGUUAGUG
	AAAGCUGAGA
	ACUUUUCCUA
	CUAACAAUUA
	GAGUUGGUUG
	UAACUACUCA
	CUACUAAUUU
	UCUAAAAACU
	UGAAUGUAAG
	ACAUCUUUUA
	UUUUGUUUGU
	ACUUUUUCUU
	ACACUUAAAA
	AUUAUGAAAU
	UUAUAUAAUU
	ACAAGGAGGA
	GAAGCAAACA
	GUAUUAGAGC
	CAACAAAGAG
	AUGAAGACGG
	AGGGGGAUCU
	CUAUCUUCUA
	AAACACCCUU
	UUUAUACUAC
	UGUAAAGGAG
	UCAGCAUCUU
	AUUUAAAAAU
	UCUCACAUUC
	UGUCUUUGUU
	UGAGCAUGGA
	ACACUAACCA
	CUCUAACCCC
	UUUUAAUCAA
	UGUGGUAAAA
	AAAUGCAAAA
	CACAUUUUCC
	UACUAUCAUC
	UGAGUGGGAA
	UCCCAGCUUC
	ACUCAAUUUA
	GUCAGUCUUA
	UGAAAGAUGG
	AGAAGGGAAA
	UCGCACGGCA
	AGAUGAAAAA
	UUUCUAUUUU
	GAAUGAGGAU
	UUCUACCACU
	AAAUUUACCC
	UCUAUUUCAC
	GAGAAAAAAG
FMRP	AGCUGCUGUG
	CCCUUCAUCC
	UAAUAUCUCC
	CAGCUGAAAC
	GCAGCCGCUG
	GGUUGUGGAC
	GAAAAAAAAA
	GGGGCAGGCG
	GUUCCGGAAG
	ACAGGCUGUU
	GGGGGGGGCA
	UAUUAGGAUA
	UGGACGAAAG
	CAAAAACAAA
	GAAUUGUUGA
	UACAAGUGGA
	AACUGUGCUG
	GAAGAAGAGG
	CGACGAGGAU
	GACUGCUUCU
	AUGACGGACG
	GAAGAAAUUA
	ACAAAAAAAG
	UAGAAAAGUA
	AAGUUUAAUU
	UGAAUUUAAG
	AGGGCAUGGG
	AACAAAACAA
	UCGGGCAGCU
	CUAAGACUAC
	GGUGCUGAUG
	UUUUUUAAUU
	UGAGGAGCCG
	CUGUUGAAGG
	CCCCGCCCCC
	GAAGCUCUUC
	UGCGUUUUUU
	UCCCCCAUCU
	AAAAAAAAAA
	UGGAAGAGGU
	UUAAGAAAGA
	GCUGGGGAUG
	GUGAGGGCCU
	UGGGCAGUGA
	GAGAGAGAGA
	GGGGCUAGGG
	CCAAAAAAAA
	GGCCGGGGGC
	AAGGUUUUCC
	AAAAAAAAGU
	GUUACAUGUU
	GGAGAUGGUU
	GGCAUCAACG
	CCCUCCUCUC
	CUCUGCAGCA
	GGAGAGAAAG
	AGGCUUUUCA
	GUUGACGACC
	CAAAAAUAUG
	ACCAAAAAAA
	CAAAAAGCCA
	AAAAAAGAGA
	GUCUGGCUGG
	UCGAAAUUUU
FOX2	AAAAAUUAAA
	AAGAGCAAGU
	AGAAGCAUGU
	UCAUCGGCCC
	GAGAAAAGGU
	GAAUAUGUAC
	AAAUAGACUA
	UUGAUCAUGA
	AGCUCAACUG
	AACAGACUGC
	UUAAACAACC
	UGGUCUUGUA
	CCUUAAUGAG
	UGAAAAAGAA
	ACAGAAAGAA
	UGAGGACAUU
	UUCAUCUUGA
	GCAUGAGAAA
	AUCAUCUCCA
	GUCUCUGUUU
	CAAAAACUUG
	AUGAGUUUGG
	AGCUAGUUAA
	CUUGAGGCCC
	UCAUUCAUAC
	AAUCUCCCAU
	GCUAGCCUGU
	UCUUAGAAUC
	CAGCUGUGUA
	GUUCUUUUCC
	CACAUUCGUU
	CUAAAUUUAG
	UUCUUGCAUG
	UGAAAAGAUG
	GAGCCCAGGG
	AAGGUUAACC
	AAAAAAUAGA
	UGGGUGCAAG
	AAUAGGUAUU
	AAAAUAGAAU
	CAGUGGCUGC
	UGAAGAAAUG
	AUGGUGAGAA
	ACCCAGACCU
	GAAGAAACGG
	UAACAAAGUU
	CAUCCUGUGU
	GUUCACUGUU
	UUUUCUCAUU
	UCAUCCAGAA
	AAUUUUGUAA
	AUGAAAAGGC
	UGAUGUGGAU
	CAUCACAGUG
	UACCCCGGGG
	UUUACUAAGA
	CCGGCGUGGG
	ACAUUAGGGA
	GGAGCACGCG
	CUUAUUAAUC
	AAGAAGAAGA
	GUGGAGACCC
	CUAGAGUUAU
	UUAAGAAAUA
FUS	UUGUGUCUUU
	UAAAAGAGGG
	CAGGACCGGG
	ACCAGGAGAU
	ACCUUAACCC
	CAUGGGGAAU
	AUCACCACUG
	GAAGUGAGUU
	ACAAAGGAAC
	UUAAACUUAA
	GAAAAGAGCC
	AGGUGAGAAA
	AAAGAAGUUU
	UAUUUUUAAA
	CAGUGUUGGG
	UUCCUUUCUU
	AGCUAAGUAG
	CGGACCGGCC
	UGCUGAUGGU
	CUGAGCCUUG
	UAUGAAGUAU
	UAAAAAAAUA
	CUUCAAAUGG
	ACCGGGCCGG
	UCUCUCCCCC
	GCGGGAGGGG
	AAAAAGAAAA
	UAUCCACAUC
	UCUGGGUUUU
	CUUCCUACUC
	UCCUCUCUGG
	AUAUUUCUUU
	GGAACCUUUU
	GGGUGUGUGG
	CCUGGAUGAG
	UCUUAAUUAA
	GUGCCACACC
	ACCACUGAAG
	ACAUAAUUAU
	GGAAGACCUC
	ACUCCUCCUC
	AAAACUAACA
	AAACACUAAC
	CUGCCCUCCU
	UCAUAUAUUG
	CCUCUUCUAC
	UCAAUGGAUG
	CGGGGGCGGU
	AGCAGGUAGC
	GAGGACCUCC
	AGGUUUUGCU
	CUCCUUUCCA
	GGAGGAGUCG
	CAGACCAAGA
	UCGCGGGCCU
	AUACUAUCAU
	AUAAUUUUCA
	AAGAUGUGGA
	GCUGGGCGGC
	ACUUCAAAGU
	UCCUAAUCUC
	CUGACUGUGG
	AUAUAAAUUU
	GUUGACUUCC
FXR1	GUAAAACCUA
	UAAUAUCAGU
	UAAAGGGCAA
	CCAUCAACCU
	AAUGUUCUUA
	UUUAAAACAA
	UUCAUGGGUC
	CAAAAUAAUG
	CCAAAAAUAA
	UUUAAUUGUU
	UCUUCCUAAC
	ACCACUAUUU
	UCCACACUUC
	CAUAAUGAGG
	AAGUCUAAAC
	AUGUGCCUGA
	CAACAAAUAU
	GACUUGACAU
	AUACAUUGAA
	UUUGUAGUAU
	GUCUGCUAUG
	AAAGAGGAAA
	UAUCCUUCCU
	GUGAGUGUUG
	GAGAGACUCC
	ACAUAUAACC
	GUGUCUUUAU
	UCUAAAUUCG
	ACAUAAUUUG
	GUUAGAGCUA
	CUUUAACUAC
	GUAUAAUUAA
	UGCACAACAG
	AUUGGGGCAU
	GUAAUUUAUG
	ACCGUACACU
	CAAAUUUUUU
	AAUGACUAUA
	UAAGGUAAAU
	AACAACAACA
	CAAAAUAAUA
	AUAAAUUUAC
	AUAUAUAUAU
	UACAUAUUAC
	CUGAGUUAUC
	CCUAUGUUAA
	UCUACAUAAA
	ACUGAUGAAG
	UCUGUGAUGU
	GUAAUUAAAA
	ACAAAAUUUA
	UAUUCUAUUU
	ACUAUAUUCU
	CUGACACUGA
	CAUCUGAAUG
	UGCAGAUAUC
	GCUGAAAUUC
	UAUUUUACAU
	AGCCACAGAA
	ACUUACCAAU
	AAAAACAAUG
	CCUUUAGAAA
	AGAGGUCAUU
	UGCAAGAAGU
FXR2	UGUUUUUUUG
	AGGAAAGGUU
	AAACAUCAUC
	AAAUAAGUUU
	UCUUCUCCAC
	ACAAAAGAAA
	AUUCCCAUAC
	AGACUUAAAG
	UUUCAACUCA
	UCACCCUUCA
	AAGUUCAAAA
	UUUGGUGAGG
	GCACUGGGAG
	GAGAGAGAAG
	UAUAUUCUAC
	CCCCUCUAAG
	GCGAAUGCAG
	AAAAGCUUUU
	CAGAGGAUCA
	CCAGCACCUC
	UUUUACUUUU
	AGUUACUAUA
	CAUCAUACAU
	GAUCGAAAGG
	UGACCAUCUU
	UGGAUUUGGC
	CAAGGAGGAA
	AUAAACAUUU
	AAAAAAAGGG
	UUUCAUCUUC
	UGUCUGAGAG
	UAAGAAAAGA
	UUCAAAACGA
	CUCAUUCUUU
	UUGCAGAAAG
	AGCAGGUGCA
	UCCCUCCAUU
	GAAGGCACCA
	UUCAGAGUGC
	ACCACCCCCC
	AUAAUCUUCA
	ACUUUUCAAA
	GUCUUGGUGC
	UCGGGUGUGG
	ACCUCACUCU
	GACGUAAAAU
	CUACUUGAUU
	GAGUCGAAUC
	UGGUCUCACC
	UCAUAUUCUG
	UCCUGCAGCU
	GGAUAAGGAA
	AUCCUCUACC
	UCAUCAAUAG
	GAUGAGAAUG
	CAUUUACAUC
	AAAUUACUAC
	UUGAGCUUUU
	CUGUAAAUUU
	AUUUACUGAA
	UGGCUACCCC
	UCUACUCCUA
	GGGCAGAGGA
	ACCGCAGAAG
HNRNPC	AAAAUAAACA
	UUAUUUUUAU
	UUUUUUUUUU
	CCCGACUUUU
	CUACUGUCUC
	CUUUUUUUUU
	UUUUUUUUUA
	UCUCAGAUCC
	AAAUUUCUUU
	CACAAAAAUA
	CUAUGUAUGU
	AGUUUUGCUU
	GGGGGGGUAA
	AGUGCCAGGC
	UUUUUUUUUU
	AAGAUGACGA
	CUUCUGGCCC
	UGUGUGAGUG
	UCUACUUCAA
	GGCAAUACUU
	UUUUUUUUUU
	AUUUUUUUUU
	CUAUAUCAAU
	GUGGGGAGGA
	UGUUUUUGGU
	UUUCUGCCAC
	UAUUUCUGUU
	UUUUCAUGUU
	ACAAAUAUUU
	UUUCUUUUUA
	AUUUUAUAAC
	CUGUGAUGAU
	CGUUUUUUUA
	UUUUUUUAGU
	CUUUAACUCC
	CCGCAGCCGC
	GCCCUGCCUG
	CUAUUUAUUU
	AAUCCUGCCU
	UAGUAUUUUU
	CCAGGCAGGG
	UCUCUGUGCC
	UGAAGUGAAG
	UUUUUUUUGA
	UUUUUUUUUU
	UAUAAUUUUU
	UAAAAUAAAA
	AUUGAAUUUC
	UGAAGCUCCG
	UUUUUUUUUU
	GAAAAAAGGA
	UACAUUUUUU
	UGCUACUUGG
	UUUUUUUGCU
	ACUGGCCGUG
	GUGUUUUUUU
	AAAUAGGUAU
	AAGUGGAUAG
	AAUCAUAAUA
	UAAUCCCAGG
	UUUUUUUUUU
	AUAUGUUUUU
	UCUCAAAAAA
	GGUUUUUGGG
HUR	UGACCUUGGA
	UUUUUUUUUU
	UUUAUAAAAU
	GAAAAGGGGA
	UGGGGAGUGG
	GGACGCCGGG
	ACAUAGGCCU
	CGGACGACGG
	AGAGGAGGAG
	UCUAUUAAUU
	CCCAACUUAU
	UGCAGAUGAU
	CGAGAGGAUU
	UGAGGAGGCU
	CUCGGGCCCC
	CAGCAGCAGC
	UAUUUAAAUU
	AAUAUAAUAU
	CCAGGACCUG
	ACCAAGAUAC
	UUUUUUUUUU
	GGGAGGAAGC
	AAAAAAGAAU
	UGCUGGACCA
	UGACGGUGGA
	AGAAAAGAAU
	UUUUUUUUUU
	GCCACCUCGA
	AACAUUGAAA
	GGCGGGGGGC
	AAAACCACAC
	ACUUUUUUCG
	UCUGUCUCCC
	CAAAUAAUCC
	AGAACAGCAC
	GAUGUAGAAC
	UUCCUUUUAU
	CAGGAUCGAU
	CGAGAACCUU
	AUGGGGCUGG
	AGGAGGACUC
	UUUUUUAAAU
	AACAAAUAAA
	GCUGCUGCAG
	UGAUGUUGGA
	AGGAGCAGAA
	AGGCCAGGGG
	CCCAGGCCCU
	AAAAUAAAAA
	GUAAUCUGGU
	GGCCAGGGGC
	AUUAAUUAUU
	AUCAAUAUAA
	UUUUUUUUAU
	UGAAUCUGCA
	UAUAGAAUGU
	UGAGAGAGUG
	CCGCGGCGAA
	AUUCAAAUCC
	GCCCCAGUGG
	CCGACAACGA
	UGGUAACCCA
	UUUUUAUUUU
	CUGGCCUCAG
IGF2BP1	UGUUUUUUCC
	AGCUGUGGAA
	AACAUAUUGU
	UUCUCUUGAA
	CUCUCACCUU
	CCCUCGAGCC
	GGGCAAGAGG
	UAUAAUUAAA
	CCGUCAACGA
	GGCCUGGGGU
	ACUUCGGCUA
	UGAACAUCAU
	UAUGAAUUGG
	CUGUUUGAUU
	CUGAUCACCU
	CGACGACCAG
	GGGGGGGCCG
	CAAUCAACUC
	AGGUUUGAUA
	AAAGUUUAAA
	UAUAAAUACU
	CUCAUGCCCU
	ACAUUUCCGG
	AUUUCCACAC
	AGAGAAAAUG
	CUAAGCCAAG
	AGAUAAAGGU
	GUUUUUGUUU
	AUACAUCUCA
	AGGACCUGGC
	ACAACGCGUU
	UCAACUGCAA
	AAUAAAGAAA
	AGUUAAGAAC
	CGAUCAACUC
	ACUACCGUCC
	GCCAAGAGAC
	AGAACUUUUC
	AGUAAAAGAA
	AAGAAGAAGG
	UGGAAGGUUU
	UCAUCAUUUA
	UGGACCUGAU
	CUGGCUUUUU
	CACCUACCCC
	GGUUCUAUGA
	CCAUCUCCCC
	AUAUCCAUCU
	GAUUUAAAUU
	ACACAUUAAA
	GUACCGUUUG
	GACGUUUCCA
	UUUUCUCCUU
	CUACAAUACU
	AGCGGGGCGG
	GUGCUAAAAU
	GGGGGCCUAC
	GGCGGGGGUG
	CUUCAGACGA
	UUUAGGUUUA
	CCUCCAUUAG
	UUAGGCCAAU
	CUGAGAAAGU
	AUUGUAGAGA
IGF2BP2	CUAUUCCUUC
	ACCAUCCGCA
	CACAGUUCCA
	UUAUUUCCUU
	ACUACCACCA
	CAGAAACUGG
	CCGAAUCCUC
	AAAGAAAAGA
	AACUGAAGAA
	CUUGAGUGAG
	CAAAAAAAAA
	UAUCACGUGU
	UUUUUUCGGA
	ACCUAAAGCC
	AAAACAUAAU
	AAAAAGAGUA
	AGCAGUGGCA
	UGUGCUUUGC
	UAAAAUUAUG
	UGUUGCAUUG
	UCUUUGUUUU
	CUUCCAUCAC
	CCUUCACCAC
	AGAAGAGCAA
	GCCCCCGAGC
	CCCUCAUUGU
	AACACUCUUC
	UCUCGUCAGG
	UCAGUUCCCC
	CUACUUCUUC
	AUAAUAAAAA
	CCAUAAUCAA
	CAUACACUUA
	AACCCAGUCU
	GUCCCACAGC
	GAGUUAAGAG
	GUUUUUCUAU
	UUGUUUUAUU
	UCUGUAACAU
	ACACUUCUAU
	AAAAAAAUAA
	GCCGACAUGA
	UUUGUGUUUG
	CACUUUUCAA
	AUGGGACACA
	GGCAGCCAGG
	GAGUGUUCAU
	GGUUCACCAC
	AUAAUUAUAG
	CCAACAGUGG
	UCAUACCUGG
	UCACACACAU
	AGUGACUUUG
	GCACACUUUU
	CCCUUUUUUC
	UAUUUAUCAG
	GAGCUACUAC
	AAUUUUAGAA
	ACAUUUCCUU
	AUACAUUCCA
	AUUUCACCUC
	UUUUAUGUUU
	AGAACACUGA
	ACUACAUAUA
IGF2BP3	UGUGGUGUCU
	UGUGGGCAGG
	CCUUGUUUGG
	UAUUUAUUUU
	ACAUGGUAAA
	GCUGAUGAAG
	CACCCACCAC
	AAGAUUAAAU
	AAAAUAGAAU
	CCCUUCCCCC
	AGCAGAAGGG
	UUCUUUUGUU
	ACCCAUAAAU
	CCCCCAUCCC
	GAUUCUGCAC
	ACAUGAUAAU
	UCCUGUUUUG
	UUUUUUUUUU
	CCUGACCAUU
	GGUCUCUCCC
	GAAGUAGAGA
	GAGGUAGGAG
	AAGAAGAUUU
	AAAUAGAAAG
	CACUUCUAGA
	AAAGGCUAUG
	UCCUGUUCCU
	AAAGGCAGAG
	CACCAACCAU
	GGUGUGUGAG
	CUAAUAUUAA
	UGCCAGUAGA
	AGGCCUGUGU
	AUUUUAUAUU
	GGGAGUCCGG
	GACCUCAACG
	AAAGUGGAAG
	UACUUGUGGA
	AACGAACCCU
	AGAGGGAACU
	UUAAACAUUG
	UUUGAGAACG
	AGAAAACCCA
	CAAUCAUUAA
	GUGACUGCCC
	GCGGGGACGG
	UAAAAAAAUG
	UGGUUUACUC
	GAGUCAAGUU
	UCCCUUUCUU
	UUCAUCCACU
	UGUUCCUCGU
	ACAGGAGAGA
	UGUUUUUGUG
	UAAAUAUAUU
	AGGCUGGUGG
	UGAAGUUUCU
	GUGAGAUAAG
	CAUUCGGUGC
	AGCUGCUUCC
	UUUUACUCUU
	GUAAAUGAAC
	ACUGCAAUCC
	CAGAAGUUGA
LIN28A	UUGUUUGCUU
	CUUACAAAAA
	GGAUGGCAGG
	GAUGCUGAUG
	CUGAAGACUA
	UGGACAGUGG
	CCCUUCUUUC
	ACACACUCAU
	GGUGGUGAAA
	ACGAUGUCGA
	CAUUUAUAGU
	GUUGUGACUU
	AAAGGAGGGU
	UUGUAGAGGA
	CCAGGCACUA
	CAACGAGAGG
	UGUGCAGUGA
	GAAGUGGAUG
	AAAAACCCAA
	GAUGGUGGAG
	GGAUGGAGGG
	GGAGACGGGU
	CCUAUCUUAG
	ACAGCAAAUU
	UAUUUAAAAA
	UGUUUUUAUA
	ACACUAAGCA
	UACAGUUGAA
	CUUAAAAUCC
	AGAUGUUGAU
	AAGAAAAAAA
	AGGAGGUUUU
	CUUGUGUGAG
	GAAAUGUGGA
	ACUAUAUUAU
	UUAUUAUUUU
	UGACUUGGCU
	CCCAGUCCCC
	CGUCUCCACG
	ACAUCUAUAA
	UGAAGAUGAA
	CCACCAAGCC
	GGAACGAUCC
	UUUACUUUCA
	GAGGAUGAUG
	GCUCCCCAGC
	AGGAUGCAGG
	CAUAAAAAAA
	GUCGAAGAGG
	UUUCUAUACC
	UGUUCCACGA
	AUAACUUUAC
	CUCUUCCCUC
	GAUCCGGAUG
	GCUUCCCACC
	UGAGAACUGG
	UUCCACACCC
	AAAACAGCUA
	AAGAGAAGUG
	GGUUACAGUG
	GAGGGGUAGG
	UUUCUUCUAU
	GUGGGAGAAA
	GAUGGACAGC
LIN28B	AAAAGUAAGA
	AAUUUCACAC
	GGCAGGCCUU
	GAAGAGAUAA
	AGCAGUGUGA
	AGAAACAUCA
	UCCAUCCUCU
	UGGAGAUCCC
	GCCUGUAGAG
	ACACAGAGAG
	AAAAGCAGAA
	GCGUCUAGGA
	UCCAUUUUCC
	UAAAACCUAA
	CUAGGCGGGG
	UCUUAAUUAU
	AGAGAAACAG
	UUUUCACAUC
	GUAUGGUUUU
	AAAUUCAAAA
	UGGGGGGUGU
	AUAUUACAUA
	UGUAUUUUUU
	CUUGCCUACA
	UACUCAUCUU
	CUUUCUCUUC
	GGAGAAGAGG
	AUUUUCAAAG
	AGAGUGGGGG
	UCAUAUAUAC
	UUUUUUUGUU
	CUUCCACCUG
	UAAUACUUUC
	ACUAACCAAA
	AAAAAUAAUA
	GGUGUGAGGA
	UUUUUUAUUU
	UGUGUGUGUA
	GGAGAUGGGA
	AUCACUCAAA
	UUAAAAUUAU
	AGUGAUUGAA
	ACUCUUUUUU
	AUUUUAACUU
	AAACAUUUAA
	UAAACUAAUU
	GGGAGAGUAU
	UACUAUCCCU
	GGCCCGAGAC
	GCUACAACAU
	GAGGAUGUGU
	UCAUGAAGAA
	CAAAAAUAAU
	UUUAUAAGCG
	GCCACGGGCG
	UACUAUCCCU
	AUGUGGGGUG
	GGAGAGGAGG
	AUACUUCUUA
	AACAAUUUCU
	GUGUGGUGUU
	AAACAAAAAA
	GGAGAUGAAG
	AAAGAUGAAA
METTL3	AGGGUGUUGU
	GGACCGUUGU
	GCCAUUUAUC
	UAAUCGCUCA
	GCGGGUAGUG
	GACUGUCUGG
	CGGCCUGGUC
	CAGCAGUGCG
	GGGAGAGGGC
	AGAUGAUGUG
	AUGAUUUUUA
	GUGCCGGCGA
	AUAUUGAUAA
	GUUGAGAUGG
	AAAUAAAUAA
	AGAGGCAGUA
	GUAAGAUUUU
	GCUUGGGCAG
	UGCCCUCCUA
	CUGAUAGGAU
	CUUAAUGCUG
	AAGAGGAAGA
	ACCUCCUCCU
	AUCCCAGCAC
	CUCUGCCGCG
	UGCCUUGCCU
	AUUGUUUUCU
	CUGGCUUUGG
	GCUGAGGUUG
	GGCAUGUCAU
	GGCCGAAAGU
	CAAUACUGCA
	GGGCGGCGGC
	UGGGCUGGCG
	UACGACCGAG
	CUCCAUCUGU
	GCGUUGCUAA
	ACACUCAGGU
	GCCCCCGGCC
	ACCUCAGAGG
	GGUGAAAGAG
	GGUGGGACUG
	GACCUGUGAC
	UGAGACUUCC
	UGCCCCUGCC
	UCAGAAGCUG
	CAUGCCUUAA
	UGUCUUGAUC
	AAGAAGCCGG
	GGGAGGUUGG
	UCGGGGCCUC
	UCAAUAGCCA
	GGCCUUUUUU
	UUGGUUGACC
	AAAAAAAUAU
	AGAGGGAGGG
	UAUAAAAAAG
	UUUGUGUCUG
	UCUAAACUAA
	GGUGAUCAUC
	AGUCUCCACU
	GGCGGUCGCA
	UUUCACAAAA
	CCUUACAUCC
MOV10	AAAGAAGAAA
	UUUUAUUUUU
	UCUAGGGCCA
	UUGUAGUUAU
	AUUUUCAAGA
	ACUUUAUAUU
	UGUGCUUGGC
	GCUGGGGUGA
	UAUUUACAUA
	UCAAAAAAAA
	GGCAGUGAAA
	AUGUGAUCUC
	GGGGGUAGGG
	AAUAGACAAG
	GUGUUUUUCU
	AUUGUUGAUG
	AAUUUAUUUG
	GUAGACAAAA
	AACGGGUGGG
	UUUAUUCUUU
	CACCUCCUUU
	UUUCUGGGGA
	GGCACACUUC
	GUUAUCAUUA
	UUAGGUUAAU
	AGUAAGUCAA
	GGUAGUCCUG
	ACAUGGUAAU
	UUAUUCUUUU
	UUUUGUACUU
	UAUAGUCUAA
	UUCUAAAUGU
	GGGGUUUGAU
	AAAAGAUUUU
	UUUAUAAGCU
	GCAGGUGCCC
	CUUUUUUCUC
	GUCCUCCUGC
	UUAAAAAAAG
	AGAGGUGAUG
	AUUUUCACAU
	UUUUUAAUUC
	GGCCUCUGGG
	UUCAUCCUUA
	UGGCCUCAAA
	GAUUUUGUAA
	UUAGUGUUGU
	GUACCAUCAA
	AUUGUUCUUU
	AAGCGCUGGU
	GACCAACAAG
	GUCCUGCCAU
	ACUAGACCAA
	CCUCUGGCCC
	AAAAAAAAAA
	GUGAGAAAUG
	UGAGUAUUUU
	AAGGAGGAGA
	CAAAAAAAUA
	UCUUUUUCCG
	AAUUAUUUAG
	UUAGACCUUU
	GGCCCUGAGG
	GGAGUAUUGA
PTB	AUAAUAAACA
	ACUCCAUCCU
	GGCGGACUGG
	UGACGAUGUC
	AAGAAAGUUA
	AUGCUGAGGC
	CCCCGGCCCU
	AUGUAUUUUA
	CGUCAUCUUC
	AUUUUUUCAU
	CCGAGAGGGG
	GCAACUCCAC
	UCCCUCUCCU
	GAUUCCAGUC
	AAAUGUACCC
	GAAAAAAUAA
	CCGCCUCUGC
	UUUGAUGCCA
	CAAGGGCUAG
	GCACCCAUCC
	UUAAUUUUAU
	UAUAUAACAA
	CUGGAGAGGC
	GCCUGGGCCG
	GGGGGGCAGG
	UUCAUGGAGA
	GUGUGACUGA
	UUAAUAAUUG
	CUAGCAGCGG
	AAAAUUAAAA
	UGAGGGUCAG
	CCGCGCCCUA
	CCCGUGCCGU
	ACUAUAUAAA
	GCCAGGAGAA
	GAUGAUCCAC
	ACCGGCUGCU
	AAAAAAAAAA
	UGACACAGCC
	UAAAAAUCUA
	UAUUAUUAAA
	AGAAGAAAUA
	CACCAAAAGC
	GUAGAGCAUC
	GCAGGCAGCC
	CUGACAUGGU
	CUUACUCUGA
	AAAAAUAGAG
	AAUAAAAAAU
	ACGUGCAGGA
	UUGUCUAAGA
	UUAUUGACCU
	GUUCUUUUUC
	CCGCAGUGAC
	GAAAUGUGGG
	AAAAAAAAAA
	UAAAAAGAAA
	CAUUAUAUAU
	UUAGUUUUUU
	UUCUUUUUAU
	CCUCUUCUUC
	CUGGUGGCAG
	UUCACCGACG
	CGAAUCCGUC
PUM2	AAGUUAAAGU
	UAUAUUCUAU
	AUGUGGAUAU
	CUCAGAAUUA
	AGUAUUUAAU
	UAUAUUUAAU
	AGUAAAAUUG
	UAAACUAUAA
	AUAAAAUAUU
	GGUUUGGUGU
	UGAUUAAGGG
	UUAUGUAUAA
	UUUAUCAGUG
	UUGUGUGUUU
	AUAAUAUUCA
	AUAAAUAUAA
	GUUUAAAAAU
	AAAAUUUUAU
	GUCUCAGUGC
	GUUUCUGGUA
	CACUUGAUGU
	ACAGAUAAAG
	GCACUGACUU
	UUUAUUUUUA
	UCAAUGAGGA
	AUAUGGUGUG
	GUAAGUCAGA
	AGUAUUCAAU
	ACUGUGGUCU
	UAUAUAUAUA
	AAAUAUAAAA
	GGUUUCUGUU
	UGAGUAUUUA
	AAUUUCGAGA
	CUUAUCUUUU
	AGACAAUAAA
	UACUACUGUC
	UUAUUGAAUA
	UUAUAUUUUU
	CAUUUGUAUA
	UUUAUUAUAU
	UUUAUAAAAA
	UUUUUAUUUU
	AUUAUUAUUU
	ACAUAAGAGA
	CUUGAUUUUG
	UAUAUAUUUC
	UUACAUUAUC
	AAUUUUAAUA
	UGUUUAAUAU
	UAUAUAUAUU
	UAUUUUUGUA
	UAUAUUAUAU
	UUUGUUUGGA
	UACAUAUUGA
	CCCAUUUCAU
	UAGAGAACAA
	AUAUAUAUAU
	AUUGUAUGUU
	UAAAUAUUUU
	UGGUUUGAAG
	AAAAAAUAAA
	CUUUAAUAUU
	UAUGAGAAAC
QKI	ACAAAUAACC
	CUAUAAAAAA
	GUUGUCUUUG
	GCAUCUACCU
	AAACUUAAUC
	GCAAGGAGGC
	GGAAAAUCUG
	GGGGACUGCC
	UAAUCCUUUU
	UUAUCUUUAG
	UUUUUAUAAU
	CAUAAUUUAA
	UAUCUUUUUU
	AAUAUAUAAC
	AUCCCUGUGG
	AGUUUAUCUA
	UUUUUAAUCU
	UUGUAAUUAG
	AAUUUUUUCU
	AAAAUUUAAA
	CAAAUUUUAA
	UAUUAAUUAA
	AGUAAAUGUU
	AGGAAAAGGA
	AUCCUUUUCC
	AAAAAAUAAU
	AAUUUUCUUC
	AGCACCCCAA
	UGAAUUGAAU
	GGGAUGGAUA
	CCGCACUUCA
	UUACUUAAUC
	ACUCCAAAAG
	AACUUACUAU
	UAAAAAAUAA
	UCUGCGGUAG
	AAGUAUAUUU
	CUGUUAAUAA
	AAACCCCAAU
	AGAUAAACCU
	AAUGGAAUUA
	UUUUCUAGGG
	UUCUAUGGUG
	AUUAAAAAUU
	GCUUCUUAUU
	CCGUAUGAGU
	AUAUAAAAAU
	AUGGGUCAGU
	AUUCCUGAGA
	GAUGGCAUCC
	AAUAUUACAA
	UUUUAUUAUU
	CUGUUGUGAA
	AAUUAUUAAC
	UAUUUAAAUA
	GUUUCUUGCA
	CUCUAGCUGA
	AAUUUUUACU
	UCUUUCAUCC
	UCAGAGUAUU
	ACCCUUAAAA
	GGGGAAGGCG
	UACAUCAACC
	UUUUUAGUGG
SFRS1	CAACAACUAC
	GUGGGUGGUG
	CUGAAGAGGA
	GAAGAGGAGG
	AGGGCCCAGA
	CUAAAAAGAU
	UCUAAAAUAA
	CUGGAGAAGA
	GAGGACGACC
	UGAUGGAGAA
	UUUGGAGGAA
	AUUCAAAAUC
	CAGCAGAUGA
	UGCUGAAGAA
	GAGGCGGAGG
	AGGACCUGGA
	AUCAGGAGGA
	UUAUAACAAG
	CAGGAAGAGG
	UGUCAAUGAU
	GACAGAGUGG
	CUCUACCCCC
	AUGGAGGAGG
	GGAAGAGAGC
	UCCAACCUCU
	UUCAAUCAUC
	CGCCGGGAGG
	AUGAUGAAGA
	AAGCCUGUAA
	AAGAGCCUCU
	AAAAGAGGGA
	AGGUGAACAG
	AAGAUGACGA
	ACAAAAAUAA
	GGAGGAGGUG
	CCCUGUAAUC
	UCUCUACUAU
	GGCUAGGAAG
	GUCUCCCAGA
	UGUGGCCUCC
	AAGCAGUCAG
	CACCUUUCGA
	GCGGAAAGGA
	AUAUCAAUUU
	GGAGGAUGAU
	AUCUCAGACC
	GCUGGAAAGA
	UGUCUUGGCU
	UGAAGAAGCU
	AGAAGCAGUG
	UCAGGUGCGU
	AUCAUGAAGC
	AGGGAGGACC
	CCAGAUCUUA
	CGGAAGGAGC
	CAGGGACUGG
	ACAAGCUGGA
	GAGAUGGGGC
	UAAGGGAUGA
	UAUUCCCGAC
	CAGGGCAGCC
	AACACAAAGA
	UUACAUCGAA
	AUAGUAUAAA
TAF15	CAAUGAAAAG
	AAUUGUUGGG
	CAGAUCACCA
	UAAAAUAUAA
	AGGUAACCUU
	UUACUGUAAU
	UUCACAAAAU
	AAAGUGGUGA
	CUCAAAAGAC
	AUUGGCUAUU
	AAUAUUAAUU
	AUUUUGUUGA
	CAAUUGUAUA
	AUGCAAUUGA
	UACUUUCUCC
	AUAGGAGGAG
	UUUUUAAUGA
	CUACUCUCAU
	UUCAAAAAUC
	UGAUGAUGAA
	UUUAUUCCAA
	CUCUUGAGAU
	UUGGUUUUAU
	UUAAAAUUUU
	GAUGGGGCUA
	UUUUGAAUAC
	CAACUAAGAG
	UUAUAUUAGG
	UUUUUAAUAA
	UUAACUUUUU
	CUUUAACUUU
	GUGUAGGCUG
	UAUUCUUUUC
	AACUUCAUAC
	UAAAAAGUAG
	AGAAGAAAAA
	AAUAACAUUU
	CCAAUUUUAA
	UUCCUAUUAC
	AUGGAUGGAU
	GCAGUUUUGU
	AUCUUUUUCU
	GCAUCCUUUA
	UGUAUCAGAU
	AAAAACCAAG
	AAUUAGACCU
	UUAUAAAUAU
	GAUGUAAUUA
	UUAGUAGGAG
	CCCAUUCAUU
	GCAUCAGGAA
	UUAAGAUAUC
	UUCUCAUUUA
	CUGCACCAUG
	AUUUAAAAAU
	AUUUUUAACA
	GGUUUGUGAG
	UUUUAUAUAC
	UUUGGUAUUU
	UUUUUAUAUU
	CUGGAAAUGU
	CAUAUUAUUC
	UAAGGGUUUU
	UUUGCAAAAA
TDP43	GAAGCCAAGG
	UGUGUGUGUG
	AUAUGUAUGU
	UUAUCAGGAA
	AAGAGUGAAU
	UUUUCUAUUC
	ACAAGUAAGG
	UUUGGAGCAU
	UUGUGAUUUU
	UUGGAUUGGU
	AGACAGUCCU
	UGUGUGUGUG
	GUGUGUGUGU
	GGGAGCAAGG
	AUUACUGAAU
	AAAGCCGAGA
	UGUGUGUGUG
	GUGUGUGUGU
	UGUGUGUGUG
	UGUGUGUAUG
	UGUGUGUGUG
	GUGUGUGUGU
	GAAUGAAUGA
	UUUUAUAAAU
	CUCAGAGUUA
	AAAAACAUAA
	GGUGAGAAAU
	UUUCAUCCUU
	UCCCCAGCAG
	UGUGUGUGUG
	UUCCAUCUAU
	UGUGUGUGUG
	AGUUAGAAGG
	AGACAGAGAC
	GGACCCUCUC
	AAGCACUAGC
	GUGUGUGUAU
	AUUUUUAUUU
	UGUGUGUGUG
	UGUGUGUGUG
	CCCCCGUCCC
	UUUCUCACAG
	GGCGCGCACU
	AGCUUCCACU
	UCCCUCCCUC
	AACCAGUGAU
	UAUUUUUUUU
	UUUAUCCUUC
	CAUAUAUAUA
	GCAGCAGGAA
	GCUUUGAGCU
	UGUGUGUGUG
	UGUGUGUGUG
	UGUCCUUUCA
	UGUGUGUGUG
	UCAAAUCAUA
	CCAAUCUAUG
	UGUGUGUGUG
	UGUCAUUGUG
	ACAUACUGAG
	CUGAAAUUCC
	CAGCAACAUA
	AACGGAGAGG
	GUAAUGAGAU
TIA1	AAUUCACUGA
	UUAUUUAGCU
	AUAUUUUUUU
	AGAUUCCGGG
	UUCCUUUUGU
	GAUGACUAUU
	AUUUUGGAUU
	UUUAGUUUUC
	UUAUUUUAUU
	UAUUUUGAAU
	UUUUUUUUUU
	AAUUUAUUUA
	AUUUUUUUCU
	AAAUAUAGGG
	AUGCCUAUUG
[truncated: 369 more rows]

## Sheet: CRIP_motif_match_known_motifdb
Protein Name	Motif found by CRIP	Known motif in database	Known motif sequence	Overlap	Gene Annotation	p-value	E-value	q-value	Optimal_offset
AGO1	AUGAAAAAAU	RNCMPT00171	AGAAAAU	7	PABPC5	0.000336208	0.0342932	0.0295863	-3		Table S25. Motifs predicted by CRIP from37datasets match the known RNA motifs in the RNA/Ray2013_rbp_Homo_sapiens.meme.
	AGGGUGUUUU	RNCMPT00004	UGUGUGU	6	BRUNOL4	0.000286528	0.0292259	0.0233935	-4
	AGGGUGUUUU	RNCMPT00166	UGUGUGU	6	BRUNOL5	0.000537492	0.0548242	0.0233935	-4
	CAGUUUUUCU	RNCMPT00025	AUUUUUU	7	HNRNPC	0.000579629	0.0591222	0.0285139	-1
	CAGUUUUUCU	RNCMPT00167	AUUUUUU	7	HNRNPCL1	0.000654143	0.0667225	0.0285139	-1
	CAGUUUUUCU	RNCMPT00274	UUUUUUU	7	HuR	0.00201718	0.205752	0.0469613	-3
	CAGUUUUUCU	RNCMPT00165	UUUUUUC	7	TIA1	0.00307819	0.313975	0.0469613	-2
	CAGUUUUUCU	RNCMPT00268	CUUUUCU	7	PTBP1	0.00341088	0.34791	0.0469613	-3
	CAGUUUUUCU	RNCMPT00079	UUUUUUC	7	U2AF2	0.00377071	0.384613	0.0469613	-2
	CAGUUUUUCU	RNCMPT00159	UUUUUUG	7	RALY	0.00377071	0.384613	0.0469613	-2
	AAUACAUUCA	RNCMPT00053	AUACAUU	7	RBM41	0.000665228	0.0678532	0.0347378	-1
	AAUACAUUCA	RNCMPT00027	ACACACA	7	HNRNPL	0.000738089	0.0752851	0.0347378	-3
	AAUACAUUCA	RNCMPT00172	ACAAACA	7	IGF2BP3	0.00144993	0.147892	0.0347378	-3
	AAUACAUUCA	RNCMPT00178	ACACACA	7	HNRPLL	0.00144993	0.147892	0.0347378	-3
	AACCUCCACA	RNCMPT00044	CCUUCCC	7	PCBP2	3.19991e-05	0.00326391	0.00306796	-2
	AACCUCCACA	RNCMPT00186	CCUUUCC	7	PCBP1	0.000327954	0.0334514	0.0157215	-2
	AGAAAAGACC	RNCMPT00157	AGAAGAC	7	PABPN1	0.000107927	0.0110086	0.00996251	-2
	ACAAAAAAAA	RNCMPT00043	AAAAAAA	7	PABPC4	0.000385046	0.0392747	0.036709	-3
	CACAGAGAGA	RNCMPT00089	AGAGAAA	7	SRSF10	0.000134795	0.013749	0.0128443	-3
	CACAGAGAGA	RNCMPT00090	AGAGAAA	7	SRSF10	0.000343479	0.0350348	0.0142949	-3
	CACAGAGAGA	RNCMPT00019	AGAGAAA	7	SRSF10	0.000487445	0.0497194	0.0142949	-3
	CACAGAGAGA	RNCMPT00088	AGAGAGG	7	SRSF10	0.000600072	0.0612073	0.0142949	-3
	AGAAAACAAG	RNCMPT00153	GAAAACC	7	PABPC3	4.58171e-05	0.00467335	0.00391991	-1
	AGAAAACAAG	RNCMPT00157	AGAAGAC	7	PABPN1	0.000941627	0.096046	0.0402807	0
	UGAUUGUUUA	RNCMPT00025	AUUUUUU	7	HNRNPC	0.000157441	0.016059	0.00697006	-2
	UGAUUGUUUA	RNCMPT00167	AUUUUUU	7	HNRNPCL1	0.000157441	0.016059	0.00697006	-2
	UGAUUGUUUA	RNCMPT00032	UUAUUUU	7	HuR	0.000842908	0.0859767	0.0248775	0
	UGAUUGUUUA	RNCMPT00086	UUUGUUU	7	ZC3H14	0.00219898	0.224296	0.0486753	-2
	UGAUUGUUUU	RNCMPT00025	AUUUUUU	7	HNRNPC	0.000981802	0.100144	0.0472458	-2
	UGAUUGUUUU	RNCMPT00167	AUUUUUU	7	HNRNPCL1	0.00108951	0.11113	0.0472458	-2
	UGAUUGUUUU	RNCMPT00274	UUUUUUU	7	HuR	0.00158844	0.16202	0.0472458	-3
	UUUUUUCCCU	RNCMPT00079	UUUUUUC	7	U2AF2	9.90239e-05	0.0101004	0.00680171	0
	UUUUUUCCCU	RNCMPT00165	UUUUUUC	7	TIA1	0.000150965	0.0153984	0.00680171	0
	UUUUUUCCCU	RNCMPT00044	CCUUCCC	7	PCBP2	0.00144162	0.147045	0.0433014	-2
AGO2	AGAAAAAAAU	RNCMPT00043	AAAAAAA	7	PABPC4	0.000515388	0.0525696	0.0327125	-2
	AGAAAAAAAU	RNCMPT00064	AGAAAAA	7	SART3	0.00102811	0.104867	0.0327125	0
	AGAAAAAAAU	RNCMPT00155	AGAAAAA	7	PABPC1	0.00102811	0.104867	0.0327125	0
	GAGGAGAGAA	RNCMPT00072	AGGAGAGG	8	SRSF2	0.000178486	0.0182056	0.0156567	-1
	UUUUUUUUAG	RNCMPT00158	CUUUUUU	7	CPEB4	0.000118156	0.0120519	0.00519452	-1
	UUUUUUUUAG	RNCMPT00165	UUUUUUC	7	TIA1	0.000256353	0.026148	0.00519452	0
	UUUUUUUUAG	RNCMPT00167	AUUUUUU	7	HNRNPCL1	0.000256353	0.026148	0.00519452	0
	UUUUUUUUAG	RNCMPT00274	UUUUUUU	7	HuR	0.0003028	0.0308856	0.00519452	0
	UUUUUUUUAG	RNCMPT00012	CUUUUUU	7	CPEB2	0.00035516	0.0362263	0.00519452	-1
	UUUUUUUUAG	RNCMPT00025	AUUUUUU	7	HNRNPC	0.00035516	0.0362263	0.00519452	0
	UUUUUUUUAG	RNCMPT00268	CUUUUCU	7	PTBP1	0.000469909	0.0479308	0.00589099	-1
	UUUUUUUUAG	RNCMPT00079	UUUUUUC	7	U2AF2	0.000598844	0.0610821	0.00656895	-1
	UUUUUUUUAG	RNCMPT00269	ACUUUCU	7	PTBP1	0.00111153	0.113376	0.010838	0
	UUUUUUUUAG	RNCMPT00077	UUUUUUG	7	TIA1	0.00378558	0.386129	0.0330384	0
	UUUUUUUUAG	RNCMPT00032	UUAUUUU	7	HuR	0.00414132	0.422415	0.0330384	0
	UUUUUUUUAG	RNCMPT00159	UUUUUUG	7	RALY	0.00452925	0.461984	0.0331221	0
	AACUGACAAG	RNCMPT00047	ACUAACA	7	QKI	0.000667805	0.0681161	0.0397253	-1
	AACUGACAAG	RNCMPT00033	ACAAACA	7	IGF2BP2	0.00140398	0.143206	0.0397253	-1
	AACUGACAAG	RNCMPT00027	ACACACA	7	HNRNPL	0.00152432	0.155481	0.0397253	-1
	AACUGACAAG	RNCMPT00172	ACAAACA	7	IGF2BP3	0.00179474	0.183064	0.0397253	-1
	AACUGACAAG	RNCMPT00178	ACACACA	7	HNRPLL	0.00211694	0.215928	0.0397253	-1
	CUCCCCCUCU	RNCMPT00044	CCUUCCC	6	PCBP2	0.000132325	0.0134971	0.013096	1
	CAGAGAGGUG	RNCMPT00088	AGAGAGG	7	SRSF10	0.000222889	0.0227347	0.0219425	-1
	UUUUUUUUGA	RNCMPT00274	UUUUUUU	7	HuR	8.71975e-05	0.00889415	0.00584229	0
	UUUUUUUUGA	RNCMPT00158	CUUUUUU	7	CPEB4	0.000240536	0.0245347	0.00584229	0
	UUUUUUUUGA	RNCMPT00077	UUUUUUG	7	TIA1	0.000304132	0.0310215	0.00584229	-2
	UUUUUUUUGA	RNCMPT00159	UUUUUUG	7	RALY	0.000304132	0.0310215	0.00584229	-2
	UUUUUUUUGA	RNCMPT00012	CUUUUUU	7	CPEB2	0.000334573	0.0341264	0.00584229	0
	UUUUUUUUGA	RNCMPT00165	UUUUUUC	7	TIA1	0.000444388	0.0453276	0.00646656	0
	UUUUUUUUGA	RNCMPT00167	AUUUUUU	7	HNRNPCL1	0.00063946	0.0652249	0.00797586	0
	UUUUUUUUGA	RNCMPT00025	AUUUUUU	7	HNRNPC	0.000878792	0.0896367	0.00852522	0
	UUUUUUUUGA	RNCMPT00079	UUUUUUC	7	U2AF2	0.000878792	0.0896367	0.00852522	0
	UUUUUUUUGA	RNCMPT00032	UUAUUUU	7	HuR	0.00097986	0.0999457	0.00855512	0
	UUUUUUUUGA	RNCMPT00086	UUUGUUU	7	ZC3H14	0.00126315	0.128842	0.00919045	0
	UUUUUUUUGA	RNCMPT00112	UUUGUUU	7	HuR	0.00126315	0.128842	0.00919045	0
	UUUUUUUUGA	RNCMPT00117	UUUGUUU	7	HuR	0.0014271	0.145565	0.00958461	0
	UUUUUUUUGA	RNCMPT00268	CUUUUCU	7	PTBP1	0.0025459	0.259682	0.0158773	0
	ACCAAAAAAA	RNCMPT00043	AAAAAAA	7	PABPC4	0.000165023	0.0168324	0.0154339	-3
	ACCAAAAAAA	RNCMPT00064	AGAAAAA	7	SART3	0.000413639	0.0421912	0.0154339	-3
	ACCAAAAAAA	RNCMPT00155	AGAAAAA	7	PABPC1	0.000470565	0.0479976	0.0154339	-3
	CCUGCCCUCC	RNCMPT00044	CCUUCCC	7	PCBP2	4.03423e-05	0.00411491	0.00397152	0
	UUCCCUUUCU	RNCMPT00268	CUUUUCU	7	PTBP1	0.000143242	0.0146107	0.0130493	-3
	UUCCCUUUCU	RNCMPT00269	ACUUUCU	7	PTBP1	0.000402892	0.0410949	0.0183516	-3
	UUCCCUUUCU	RNCMPT00044	CCUUCCC	7	PCBP2	0.0013843	0.141199	0.0276142	-3
	UUCCCUUUCU	RNCMPT00012	CUUUUUU	6	CPEB2	0.00151221	0.154245	0.0276142	-4
	UUCCCUUUCU	RNCMPT00158	CUUUUUU	6	CPEB4	0.00165901	0.169219	0.0276142	-4
	UUCCCUUUCU	RNCMPT00186	CCUUUCC	7	PCBP1	0.00181873	0.18551	0.0276142	-3
	GUGUGUUGGU	RNCMPT00187	UGUGGUG	7	BRUNOL6	0.000641343	0.0654169	0.0395932	-1
	GUGUGUUGGU	RNCMPT00004	UGUGUGU	7	BRUNOL4	0.00111402	0.11363	0.0395932	-1
	GUGUGUUGGU	RNCMPT00166	UGUGUGU	6	BRUNOL5	0.0012253	0.124981	0.0395932	1
	AAGAGAAAGA	RNCMPT00019	AGAGAAA	7	SRSF10	0.000385679	0.0393393	0.0205632	-1
	AAGAGAAAGA	RNCMPT00090	AGAGAAA	7	SRSF10	0.00043386	0.0442537	0.0205632	-1
	AAGAGAAAGA	RNCMPT00089	AGAGAAA	7	SRSF10	0.000774212	0.0789696	0.024463	-1
	AAGAGAAAGA	RNCMPT00064	AGAAAAA	7	SART3	0.00139066	0.141847	0.0263646	-3
	AAGAGAAAGA	RNCMPT00155	AGAAAAA	7	PABPC1	0.00139066	0.141847	0.0263646	-3
	CCAUUCCUCC	RNCMPT00186	CCUUUCC	7	PCBP1	0.000348418	0.0355386	0.0327474	0
	CCAUUCCUCC	RNCMPT00026	CCAACCC	7	HNRNPK	0.000696861	0.0710799	0.0327487	0
	AAGAAAUAAA	RNCMPT00064	AGAAAAA	7	SART3	0.00103763	0.105838	0.0497782	-1
	AAGAAAUAAA	RNCMPT00155	AGAAAAA	7	PABPC1	0.00103763	0.105838	0.0497782	-1
	UCCACUCCCC	RNCMPT00044	CCUUCCC	6	PCBP2	9.3035e-05	0.00948957	0.00900012	-4
AGO3	CGCAGCCCGG	RNCMPT00085	GCAGCGC	7	ZC3H10	8.67221e-06	0.000884565	0.000820596	-1
	CGCAGCCCGG	RNCMPT00113	GCGCGGG	6	RBM4	0.00141276	0.144102	0.0436872	-4
	CGCAGCCCGG	RNCMPT00045	GCGCGCG	6	PPRC1	0.00169099	0.172481	0.0436872	-4
	CGCAGCCCGG	RNCMPT00052	GCGCGGG	6	RBM4	0.00184678	0.188371	0.0436872	-4
	CACAUUUCCC	RNCMPT00044	CCUUCCC	7	PCBP2	0.00021251	0.021676	0.0201206	-2
	CACAUUUCCC	RNCMPT00186	CCUUUCC	7	PCBP1	0.000959466	0.0978655	0.0454215	-2
	GGAAACAAUU	RNCMPT00153	GAAAACC	7	PABPC3	0.000246054	0.0250975	0.0225549	0
	CAAUUACAUU	RNCMPT00053	AUACAUU	7	RBM41	0.000255528	0.0260638	0.0233308	-3
	CCUUUGUGCU	RNCMPT00186	CCUUUCC	7	PCBP1	0.000936264	0.0954989	0.043914	0
	CCUUUGUGCU	RNCMPT00268	CUUUUCU	7	PTBP1	0.0010355	0.105621	0.043914	0
	UACCACUUUU	RNCMPT00012	CUUUUUU	7	CPEB2	0.000111005	0.0113225	0.0102035	-3
	UACCACUUUU	RNCMPT00158	CUUUUUU	7	CPEB4	0.000236372	0.02411	0.0108636	-3
	UACCACUUUU	RNCMPT00269	ACUUUCU	6	PTBP1	0.000691954	0.0705793	0.0212013	-4
	UACCACUUUU	RNCMPT00268	CUUUUCU	7	PTBP1	0.00216293	0.220619	0.0446569	-3
	UACCACUUUU	RNCMPT00167	AUUUUUU	7	HNRNPCL1	0.00271029	0.27645	0.0446569	-3
	UACCACUUUU	RNCMPT00025	AUUUUUU	7	HNRNPC	0.00302692	0.308746	0.0446569	-3
	UACCACUUUU	RNCMPT00079	UUUUUUC	6	U2AF2	0.0034008	0.346881	0.0446569	-4
	AAUAAAAGAA	RNCMPT00169	AUAAAAG	7	KHDRBS1	0.000285587	0.0291299	0.0276068	-1
	UUCUUUUUUA	RNCMPT00158	CUUUUUU	7	CPEB4	7.06778e-05	0.00720914	0.00628247	-2
	UUCUUUUUUA	RNCMPT00012	CUUUUUU	7	CPEB2	0.000201743	0.0205778	0.00784231	-2
	UUCUUUUUUA	RNCMPT00025	AUUUUUU	7	HNRNPC	0.000352904	0.0359962	0.00784231	-2
	UUCUUUUUUA	RNCMPT00167	AUUUUUU	7	HNRNPCL1	0.000352904	0.0359962	0.00784231	-2
	UUCUUUUUUA	RNCMPT00268	CUUUUCU	7	PTBP1	0.00051113	0.0521353	0.00908676	-2
	UUCUUUUUUA	RNCMPT00032	UUAUUUU	7	HuR	0.00122575	0.125026	0.015565	0
	UUCUUUUUUA	RNCMPT00274	UUUUUUU	7	HuR	0.00122575	0.125026	0.015565	0
	UUCUUUUUUA	RNCMPT00077	UUUUUUG	7	TIA1	0.00162405	0.165653	0.018045	-3
	UUCUUUUUUA	RNCMPT00159	UUUUUUG	7	RALY	0.00225211	0.229716	0.0222431	-3
	UUCUUUUUUA	RNCMPT00086	UUUGUUU	7	ZC3H14	0.00340374	0.347181	0.0302554	-1
	UUCUUUUUUA	RNCMPT00112	UUUGUUU	7	HuR	0.00375187	0.382691	0.0303181	-1
	UUCUUUUUUA	RNCMPT00079	UUUUUUC	7	U2AF2	0.00624147	0.63663	0.0426767	-3
	UUCUUUUUUA	RNCMPT00117	UUUGUUU	7	HuR	0.00624147	0.63663	0.0426767	-1
	UUCUUUUUUA	RNCMPT00165	UUUUUUC	7	TIA1	0.00781866	0.797503	0.0496423	-2
	GAGAGAUAAC	RNCMPT00064	AGAAAAA	7	SART3	0.000836716	0.0853451	0.037889	-3
	GAGAGAUAAC	RNCMPT00155	AGAAAAA	7	PABPC1	0.000836716	0.0853451	0.037889	-3
	AAUUAUCCAG	RNCMPT00170	AAUCCAG	7	RBM6	0.000519142	0.0529525	0.0495697	-3
	AAAAAAAAAA	RNCMPT00043	AAAAAAA	7	PABPC4	7.93202e-05	0.00809067	0.00755027	0
	AAAAAAAAAA	RNCMPT00064	AGAAAAA	7	SART3	0.00100406	0.102415	0.031858	0
	AAAAAAAAAA	RNCMPT00155	AGAAAAA	7	PABPC1	0.00100406	0.102415	0.031858	0
	CCGCCCCCCC	RNCMPT00044	CCUUCCC	7	PCBP2	0.000298636	0.0304609	0.0295492	-3
	UUCUCUUUUU	RNCMPT00158	CUUUUUU	7	CPEB4	8.05357e-05	0.00821464	0.00494343	-2
	UUCUCUUUUU	RNCMPT00012	CUUUUUU	7	CPEB2	0.000125778	0.0128293	0.00494343	-2
	UUCUCUUUUU	RNCMPT00268	CUUUUCU	7	PTBP1	0.000166841	0.0170178	0.00494343	-2
	UUCUCUUUUU	RNCMPT00079	UUUUUUC	7	U2AF2	0.00174085	0.177567	0.0224938	-2
	UUCUCUUUUU	RNCMPT00167	AUUUUUU	7	HNRNPCL1	0.00210594	0.214806	0.0224938	-2
	UUCUCUUUUU	RNCMPT00269	ACUUUCU	7	PTBP1	0.00210594	0.214806	0.0224938	-3
	UUCUCUUUUU	RNCMPT00274	UUUUUUU	7	HuR	0.00210594	0.214806	0.0224938	-3
	UUCUCUUUUU	RNCMPT00025	AUUUUUU	7	HNRNPC	0.00231107	0.235729	0.0224938	-2
	UUCUCUUUUU	RNCMPT00032	UUAUUUU	7	HuR	0.00253055	0.258116	0.0224938	-3
	UUCUCUUUUU	RNCMPT00165	UUUUUUC	7	TIA1	0.00253055	0.258116	0.0224938	-2
	GAGACAGAAU	RNCMPT00156	GACAGAU	7	CNOT4	0.000489816	0.0499613	0.048708	-2
	UUUACUUUCC	RNCMPT00032	UUAUUUU	7	HuR	0.00090892	0.0927098	0.0429138	-1
	UUUACUUUCC	RNCMPT00053	AUACAUU	7	RBM41	0.00135445	0.138154	0.0429138	-1
	UUUACUUUCC	RNCMPT00186	CCUUUCC	7	PCBP1	0.00149662	0.152655	0.0429138	-3
	GGAGCAAACA	RNCMPT00153	GAAAACC	7	PABPC3	0.00027883	0.0284407	0.0208193	-3
ALKBH5	UCUAUUUUUC	RNCMPT00158	CUUUUUU	7	CPEB4	0.00108952	0.111131	0.032398	-1
	UCUAUUUUUC	RNCMPT00012	CUUUUUU	7	CPEB2	0.00142594	0.145446	0.032398	-1
	UCUAUUUUUC	RNCMPT00025	AUUUUUU	7	HNRNPC	0.00204984	0.209084	0.032398	-3
	UCUAUUUUUC	RNCMPT00167	AUUUUUU	7	HNRNPCL1	0.00224865	0.229363	0.032398	-3
	UCUAUUUUUC	RNCMPT00274	UUUUUUU	7	HuR	0.00224865	0.229363	0.032398	-2
	UCUAUUUUUC	RNCMPT00077	UUUUUUG	6	TIA1	0.00271648	0.277081	0.032398	-4
	UCUAUUUUUC	RNCMPT00032	UUAUUUU	7	HuR	0.00299295	0.305281	0.032398	-1
	UCUAUUUUUC	RNCMPT00268	CUUUUCU	7	PTBP1	0.00299295	0.305281	0.032398	-1
	UCUAUUUUUC	RNCMPT00079	UUUUUUC	6	U2AF2	0.00362601	0.369853	0.0348894	-4
	UCUAUUUUUC	RNCMPT00159	UUUUUUG	6	RALY	0.00523367	0.533834	0.0450798	-4
	UCUAUUUUUC	RNCMPT00086	UUUGUUU	7	ZC3H14	0.00624678	0.637171	0.0450798	0
	UCUAUUUUUC	RNCMPT00165	UUUUUUC	6	TIA1	0.00624678	0.637171	0.0450798	-4
	AUGCAUUUUU	RNCMPT00012	CUUUUUU	7	CPEB2	3.32385e-06	0.000339032	0.000291684	-3
	AUGCAUUUUU	RNCMPT00158	CUUUUUU	7	CPEB4	9.76719e-06	0.000996253	0.00042856	-3
	AUGCAUUUUU	RNCMPT00274	UUUUUUU	7	HuR	0.0002175	0.022185	0.00636225	-3
	AUGCAUUUUU	RNCMPT00268	CUUUUCU	7	PTBP1	0.000423665	0.0432138	0.00929468	-3
	AUGCAUUUUU	RNCMPT00165	UUUUUUC	6	TIA1	0.000794612	0.0810504	0.0118524	-4
	AUGCAUUUUU	RNCMPT00167	AUUUUUU	6	HNRNPCL1	0.000885904	0.0903622	0.0118524	-4
	AUGCAUUUUU	RNCMPT00159	UUUUUUG	6	RALY	0.000994684	0.101458	0.0118524	-4
	AUGCAUUUUU	RNCMPT00025	AUUUUUU	6	HNRNPC	0.00112267	0.114512	0.0118524	-4
	AUGCAUUUUU	RNCMPT00032	UUAUUUU	7	HuR	0.00148569	0.15154	0.0118524	-3
	AUGCAUUUUU	RNCMPT00077	UUUUUUG	6	TIA1	0.00148569	0.15154	0.0118524	-4
	AUGCAUUUUU	RNCMPT00079	UUUUUUC	6	U2AF2	0.00148569	0.15154	0.0118524	-4
	CCGGGAGGGG	RNCMPT00160	GGGAGGG	7	HNRNPH2	0.000110608	0.011282	0.0100666	-2
	GCUGCCCGCG	RNCMPT00063	GCUGGAC	7	SAMD4A	3.20447e-05	0.00326856	0.0030906	0
	CCUUUUUCAU	RNCMPT00268	CUUUUCU	7	PTBP1	0.000138674	0.0141448	0.00853121	-1
	CCUUUUUCAU	RNCMPT00158	CUUUUUU	7	CPEB4	0.000227131	0.0231673	0.00853121	-1
	CCUUUUUCAU	RNCMPT00079	UUUUUUC	7	U2AF2	0.000302453	0.0308502	0.00853121	-1
	CCUUUUUCAU	RNCMPT00012	CUUUUUU	7	CPEB2	0.00037421	0.0381694	0.00853121	-1
	CCUUUUUCAU	RNCMPT00165	UUUUUUC	7	TIA1	0.000526106	0.0536628	0.00864083	-1
	CCUUUUUCAU	RNCMPT00025	AUUUUUU	7	HNRNPC	0.0005913	0.0603126	0.00864083	-1
	CCUUUUUCAU	RNCMPT00167	AUUUUUU	7	HNRNPCL1	0.000663282	0.0676547	0.00864083	-1
	UAACAACAGG	RNCMPT00084	AACAACA	7	YBX2	0.000257586	0.0262738	0.024962	-1
	UUUCUUCUGC	RNCMPT00079	UUUUUUC	7	U2AF2	0.000436336	0.0445063	0.0216954	0
	UUUCUUCUGC	RNCMPT00165	UUUUUUC	7	TIA1	0.000483573	0.0493244	0.0216954	0
	CUGACCAACC	RNCMPT00026	CCAACCC	6	HNRNPK	5.01589e-05	0.00511621	0.00488594	-4
	CACACUUCCU	RNCMPT00269	ACUUUCU	7	PTBP1	0.000359953	0.0367152	0.0335707	-3
AUF1	AAGAAAAAAG	RNCMPT00064	AGAAAAA	7	SART3	5.39696e-05	0.0055049	0.00254626	-1
	AAGAAAAAAG	RNCMPT00155	AGAAAAA	7	PABPC1	5.39696e-05	0.0055049	0.00254626	-1
	AAGAAAAAAG	RNCMPT00043	AAAAAAA	7	PABPC4	0.000777453	0.0793002	0.0244532	-2
	UAGUCUUUUU	RNCMPT00158	CUUUUUU	6	CPEB4	6.86416e-05	0.00700145	0.0060937	-4
	UAGUCUUUUU	RNCMPT00012	CUUUUUU	6	CPEB2	0.000172587	0.0176039	0.00766074	-4
	UAGUCUUUUU	RNCMPT00274	UUUUUUU	7	HuR	0.000714636	0.0728929	0.0211474	-3
	UAGUCUUUUU	RNCMPT00268	CUUUUCU	6	PTBP1	0.00154807	0.157903	0.0309042	-4
	UAGUCUUUUU	RNCMPT00165	UUUUUUC	6	TIA1	0.00251703	0.256738	0.0309042	-4
	UAGUCUUUUU	RNCMPT00079	UUUUUUC	6	U2AF2	0.0028018	0.285784	0.0309042	-4
	UAGUCUUUUU	RNCMPT00159	UUUUUUG	6	RALY	0.0028018	0.285784	0.0309042	-4
	UAGUCUUUUU	RNCMPT00025	AUUUUUU	6	HNRNPC	0.00313305	0.319571	0.0309042	-4
	UAGUCUUUUU	RNCMPT00167	AUUUUUU	6	HNRNPCL1	0.00313305	0.319571	0.0309042	-4
	UAGUCUUUUU	RNCMPT00077	UUUUUUG	6	TIA1	0.00361866	0.369103	0.0321248	-4
	AUGGUUGUUU	RNCMPT00086	UUUGUUU	7	ZC3H14	0.000134022	0.0136703	0.00851937	-3
	AUGGUUGUUU	RNCMPT00112	UUUGUUU	7	HuR	0.000286374	0.0292102	0.00851937	-3
	AUGGUUGUUU	RNCMPT00117	UUUGUUU	7	HuR	0.000286374	0.0292102	0.00851937	-3
	AUGGUUGUUU	RNCMPT00004	UGUGUGU	7	BRUNOL4	0.00104182	0.106265	0.0232449	-1
	AUGGUUGUUU	RNCMPT00166	UGUGUGU	7	BRUNOL5	0.00137219	0.139964	0.0244929	-1
	CCUCUUCCCC	RNCMPT00044	CCUUCCC	7	PCBP2	0.000108182	0.0110345	0.0104801	-2
	CCUCUUCCCC	RNCMPT00186	CCUUUCC	7	PCBP1	0.00098496	0.100466	0.047709	0
	GUAGAAAAAU	RNCMPT00064	AGAAAAA	7	SART3	0.000692335	0.0706182	0.0332038	-2
	GUAGAAAAAU	RNCMPT00155	AGAAAAA	7	PABPC1	0.000692335	0.0706182	0.0332038	-2
	AUUUUUCAUU	RNCMPT00025	AUUUUUU	7	HNRNPC	9.75105e-05	0.00994607	0.00510886	0
	AUUUUUCAUU	RNCMPT00167	AUUUUUU	7	HNRNPCL1	0.000111936	0.0114174	0.00510886	0
	AUUUUUCAUU	RNCMPT00165	UUUUUUC	7	TIA1	0.00107369	0.109517	0.0274022	0
	AUUUUUCAUU	RNCMPT00079	UUUUUUC	7	U2AF2	0.00135695	0.138409	0.0274022	0
	AUUUUUCAUU	RNCMPT00268	CUUUUCU	7	PTBP1	0.00189074	0.192856	0.0274022	0
	AUUUUUCAUU	RNCMPT00053	AUACAUU	7	RBM41	0.00210135	0.214337	0.0274022	-3
	AUUUUUCAUU	RNCMPT00269	ACUUUCU	7	PTBP1	0.00210135	0.214337	0.0274022	0
	AUUUUUCAUU	RNCMPT00274	UUUUUUU	7	HuR	0.00352362	0.35941	0.0402055	-3
	AUUUUUCAUU	RNCMPT00158	CUUUUUU	7	CPEB4	0.00439854	0.448651	0.044612	0
	AUUUUUCAUU	RNCMPT00012	CUUUUUU	7	CPEB2	0.00500482	0.510492	0.0456851	0
	CUUUUUAAAU	RNCMPT00158	CUUUUUU	7	CPEB4	7.50233e-05	0.00765238	0.007043	0
	CUUUUUAAAU	RNCMPT00012	CUUUUUU	7	CPEB2	0.000358902	0.036608	0.0168464	0
	CUUUUUAAAU	RNCMPT00269	ACUUUCU	6	PTBP1	0.00138842	0.141619	0.0379057	1
	CUUUUUAAAU	RNCMPT00268	CUUUUCU	7	PTBP1	0.00161511	0.164741	0.0379057	0
	CAUUUUUACU	RNCMPT00012	CUUUUUU	7	CPEB2	0.000442869	0.0451726	0.0398814	0
	CAUUUUUACU	RNCMPT00158	CUUUUUU	7	CPEB4	0.000987179	0.100692	0.0444489	0
	CAUUUUUACU	RNCMPT00079	UUUUUUC	7	U2AF2	0.00162091	0.165333	0.0486555	-2
	UUAAUUUUAU	RNCMPT00167	AUUUUUU	7	HNRNPCL1	0.000390419	0.0398228	0.0210444	-3
	UUAAUUUUAU	RNCMPT00025	AUUUUUU	7	HNRNPC	0.000455577	0.0464688	0.0210444	-3
	UUAAUUUUAU	RNCMPT00165	UUUUUUC	6	TIA1	0.00165647	0.16896	0.04645	-4
	UUAAUUUUAU	RNCMPT00032	UUAUUUU	7	HuR	0.00204391	0.208478	0.04645	-1
	UUAAUUUUAU	RNCMPT00159	UUUUUUG	6	RALY	0.00251392	0.256419	0.04645	-4
	UUAAUUUUAU	RNCMPT00077	UUUUUUG	6	TIA1	0.00309113	0.315295	0.0475961	-4
	UUAAUUUUAU	RNCMPT00274	UUUUUUU	6	HuR	0.00375731	0.383246	0.0495889	-4
	UUGUGGUUUC	RNCMPT00004	UGUGUGU	7	BRUNOL4	0.000328646	0.0335219	0.0153983	-1
	UUGUGGUUUC	RNCMPT00166	UGUGUGU	7	BRUNOL5	0.000400362	0.0408369	0.0153983	-1
	UUGUGGUUUC	RNCMPT00187	UGUGGUG	7	BRUNOL6	0.000499992	0.0509992	0.0153983	-1
	UUGUGGUUUC	RNCMPT00117	UUUGUUU	7	HuR	0.00215973	0.220292	0.039908	-1
	UUGUGGUUUC	RNCMPT00177	GUAGUGU	7	SFPQ	0.00215973	0.220292	0.039908	-2
	UUGUGGUUUC	RNCMPT00112	UUUGUUU	7	HuR	0.00286798	0.292534	0.0422711	-1
	UUGUGGUUUC	RNCMPT00086	UUUGUUU	7	ZC3H14	0.00320266	0.326671	0.0422711	-1
	CAUUUUUAUU	RNCMPT00274	UUUUUUU	7	HuR	0.000522494	0.0532944	0.0469179	-3
C17ORF85	AGGCGGAGGG	RNCMPT00162	CGGAGGA	7	LIN28A	0.00023625	0.0240975	0.0216144	-3
	AGGCGGAGGG	RNCMPT00160	GGGAGGG	7	HNRNPH2	0.000764702	0.0779996	0.034981	-3
	AGGCGGAGGG	RNCMPT00163	GGAGGAG	7	SRSF1	0.00151163	0.154187	0.0460994	-1
	AGGAGGAGUG	RNCMPT00163	GGAGGAG	7	SRSF1	4.15288e-05	0.00423594	0.00375099	-1
	CUUAUUUUCA	RNCMPT00032	UUAUUUU	7	HuR	0.000116366	0.0118694	0.0102499	-1
C22ORF28	CCUUACCUUC	RNCMPT00044	CCUUCCC	7	PCBP2	0.000299601	0.0305593	0.0164316	0
	CCUUACCUUC	RNCMPT00186	CCUUUCC	7	PCBP1	0.00033555	0.0342261	0.0164316	0
	CCCACCCACU	RNCMPT00026	CCAACCC	7	HNRNPK	0.000431419	0.0440047	0.0419759	0
	GCCCCUCCCU	RNCMPT00044	CCUUCCC	7	PCBP2	0.000109276	0.0111462	0.0107577	-2
	CAGACCAUCA	RNCMPT00116	AACAUCA	7	YBX1	0.00010784	0.0109997	0.00580964	-3
	CAGACCAUCA	RNCMPT00083	AACAUCA	7	YBX1	0.000121535	0.0123966	0.00580964	-3
	GCCAUGCCAG	RNCMPT00044	CCUUCCC	7	PCBP2	0.000226041	0.0230562	0.0224882	-1
CAPRIN1	UUUUUGUUUU	RNCMPT00086	UUUGUUU	7	ZC3H14	0.000176425	0.0179953	0.00558393	-2
	UUUUUGUUUU	RNCMPT00112	UUUGUUU	7	HuR	0.000176425	0.0179953	0.00558393	-2
	UUUUUGUUUU	RNCMPT00117	UUUGUUU	7	HuR	0.000220493	0.0224902	0.00558393	-2
	UUUUUGUUUU	RNCMPT00274	UUUUUUU	7	HuR	0.000256204	0.0261328	0.00558393	-1
	UUUUUGUUUU	RNCMPT00136	UUGGUUU	7	HuR	0.00210538	0.214749	0.0367093	-2
	UUUUUGUUUU	RNCMPT00032	UUAUUUU	7	HuR	0.00253476	0.258545	0.0368298	-3
	UUUUUGUUUU	RNCMPT00077	UUUUUUG	7	TIA1	0.00349703	0.356697	0.0435527	-1
	UUUUUGUUUU	RNCMPT00167	AUUUUUU	7	HNRNPCL1	0.00457107	0.466249	0.0444256	-2
	UUUUUGUUUU	RNCMPT00159	UUUUUUG	7	RALY	0.0048607	0.495791	0.0444256	-3
	UUUUUGUUUU	RNCMPT00025	AUUUUUU	7	HNRNPC	0.00549257	0.560242	0.0444256	-2
	UUUUUGUUUU	RNCMPT00158	CUUUUUU	7	CPEB4	0.00583938	0.595617	0.0444256	-1
	UUUUUGUUUU	RNCMPT00165	UUUUUUC	7	TIA1	0.00621083	0.633505	0.0444256	-3
	UUUUUGUUUU	RNCMPT00012	CUUUUUU	7	CPEB2	0.00662464	0.675714	0.0444256	-1
	GAAAGUGUGA	RNCMPT00184	AGUGUGA	7	RBM24	3.77569e-06	0.000385121	0.000365519	-3
	UCAUGAAAAA	RNCMPT00155	AGAAAAA	7	PABPC1	0.000761266	0.0776491	0.0424129	-3
	UCAUGAAAAA	RNCMPT00064	AGAAAAA	7	SART3	0.00088053	0.089814	0.0424129	-3
	ACCAACCCAC	RNCMPT00026	CCAACCC	7	HNRNPK	0.000218551	0.0222922	0.0211722	-1
	ACUAACAUAU	RNCMPT00033	ACAAACA	7	IGF2BP2	0.000404646	0.0412739	0.0249118	0
	ACUAACAUAU	RNCMPT00172	ACAAACA	7	IGF2BP3	0.000638789	0.0651565	0.0249118	0
	ACUAACAUAU	RNCMPT00047	ACUAACA	7	QKI	0.000788873	0.080465	0.0249118	0
	UAAAGUAGUG	RNCMPT00177	GUAGUGU	6	SFPQ	0.000343379	0.0350246	0.0345122	-4
	CUCCCGCGCC	RNCMPT00045	GCGCGCG	7	PPRC1	0.000197522	0.0201472	0.0190503	-3
	UUUAUUUUUU	RNCMPT00032	UUAUUUU	7	HuR	0.000205281	0.0209386	0.0181068	-1
	UUUAUUUUUU	RNCMPT00274	UUUUUUU	7	HuR	0.000485158	0.0494861	0.0191853	-1
	UUUAUUUUUU	RNCMPT00159	UUUUUUG	7	RALY	0.000746663	0.0761597	0.0191853	-1
	UUUAUUUUUU	RNCMPT00077	UUUUUUG	7	TIA1	0.00108754	0.110929	0.0191853	-1
	UUUAUUUUUU	RNCMPT00165	UUUUUUC	7	TIA1	0.00108754	0.110929	0.0191853	-2
	UUUAUUUUUU	RNCMPT00053	AUACAUU	7	RBM41	0.00266666	0.272	0.0302744	-1
	UUUAUUUUUU	RNCMPT00079	UUUUUUC	7	U2AF2	0.00291083	0.296905	0.0302744	-2
	UUUAUUUUUU	RNCMPT00167	AUUUUUU	7	HNRNPCL1	0.00317492	0.323842	0.0302744	-3
	UUUAUUUUUU	RNCMPT00268	CUUUUCU	7	PTBP1	0.00377727	0.385282	0.0302744	-3
	UUUAUUUUUU	RNCMPT00269	ACUUUCU	7	PTBP1	0.00377727	0.385282	0.0302744	-3
	UUUAUUUUUU	RNCMPT00012	CUUUUUU	7	CPEB2	0.00411873	0.42011	0.0302744	-2
	UUUAUUUUUU	RNCMPT00025	AUUUUUU	7	HNRNPC	0.00411873	0.42011	0.0302744	-3
	CCUUCCUUUU	RNCMPT00268	CUUUUCU	7	PTBP1	0.00105533	0.107644	0.0485508	0
	CCUUCCUUUU	RNCMPT00044	CCUUCCC	7	PCBP2	0.00167327	0.170673	0.0485508	0
	CCUUCCUUUU	RNCMPT00158	CUUUUUU	7	CPEB4	0.00167327	0.170673	0.0485508	-2
	AAAAAAAACA	RNCMPT00043	AAAAAAA	7	PABPC4	0.000429922	0.043852	0.0403052	-3
	AAAAAAAACA	RNCMPT00033	ACAAACA	7	IGF2BP2	0.00159922	0.16312	0.0482061	-3
	AAAAAAAACA	RNCMPT00172	ACAAACA	7	IGF2BP3	0.00236131	0.240853	0.0482061	-3
	AAAAAAAACA	RNCMPT00064	AGAAAAA	7	SART3	0.00257099	0.262241	0.0482061	-2
	AAAAAAAACA	RNCMPT00155	AGAAAAA	7	PABPC1	0.00257099	0.262241	0.0482061	-2
DGCR8	GUGGACGACG	RNCMPT00073	GACGACGG	7	SRSF7	0.000404601	0.0412693	0.0354837	-3
	GUGGACGACG	RNCMPT00106	GGAGGAC	7	SRSF1	0.000882523	0.0900173	0.0384689	-2
	GUGGACGACG	RNCMPT00020	GGACGGG	7	FXR2	0.00161325	0.164552	0.0384689	-2
	GUGGACGACG	RNCMPT00163	GGAGGAG	7	SRSF1	0.00176914	0.180453	0.0384689	-2
	GUGGACGACG	RNCMPT00107	GGAGGAA	7	SRSF1	0.00234023	0.238703	0.0384689	-2
	GUGGACGACG	RNCMPT00241	GACGACA	7	RBM45	0.00280986	0.286606	0.0384689	-3
	GUGGACGACG	RNCMPT00021	AGGAUGA	7	G3BP2	0.00307047	0.313188	0.0384689	-1
	GUGGACGACG	RNCMPT00109	GGAGGAA	7	SRSF1	0.003653	0.372606	0.0400463	-2
	GUGGACGACG	RNCMPT00108	GGAGGAG	7	SRSF1	0.00469191	0.478575	0.0445722	-2
	GUGGACGACG	RNCMPT00016	GGACAAG	7	FMR1	0.00508232	0.518397	0.0445722	-2
	UUCCUUUUUA	RNCMPT00053	AUACAUU	7	RBM41	0.000550104	0.0561106	0.0495382	0
	UUUUUUUUUU	RNCMPT00165	UUUUUUC	7	TIA1	6.47628e-07	6.6058e-05	5.68327e-05	-3
	UUUUUUUUUU	RNCMPT00079	UUUUUUC	7	U2AF2	3.40746e-05	0.00347561	0.00099674	-3
	UUUUUUUUUU	RNCMPT00274	UUUUUUU	7	HuR	3.40746e-05	0.00347561	0.00099674	-3
	UUUUUUUUUU	RNCMPT00032	UUAUUUU	7	HuR	0.00022403	0.0228511	0.00372733	-2
	UUUUUUUUUU	RNCMPT00158	CUUUUUU	7	CPEB4	0.000289012	0.0294792	0.00372733	-3
	UUUUUUUUUU	RNCMPT00077	UUUUUUG	6	TIA1	0.000289012	0.0294792	0.00372733	-4
	UUUUUUUUUU	RNCMPT00167	AUUUUUU	7	HNRNPCL1	0.000327688	0.0334242	0.00372733	-3
	UUUUUUUUUU	RNCMPT00012	CUUUUUU	7	CPEB2	0.000372284	0.0379729	0.00372733	-1
	UUUUUUUUUU	RNCMPT00025	AUUUUUU	7	HNRNPC	0.000424742	0.0433237	0.00372733	-3
	UUUUUUUUUU	RNCMPT00159	UUUUUUG	6	RALY	0.000424742	0.0433237	0.00372733	-4
	UUUUUUUUUU	RNCMPT00086	UUUGUUU	7	ZC3H14	0.00137305	0.140051	0.0109538	-3
	UUUUUUUUUU	RNCMPT00112	UUUGUUU	7	HuR	0.0018261	0.186262	0.0133541	-3
	UUUUUUUUUU	RNCMPT00117	UUUGUUU	7	HuR	0.00375698	0.383212	0.0253611	-3
	UUUUUUUUUU	RNCMPT00268	CUUUUCU	7	PTBP1	0.00455356	0.464464	0.0285427	-3
	AAUUUUUUUU	RNCMPT00167	AUUUUUU	7	HNRNPCL1	0.000140197	0.0143001	0.00655741	-1
	AAUUUUUUUU	RNCMPT00025	AUUUUUU	7	HNRNPC	0.000182373	0.018602	0.00655741	-1
	AAUUUUUUUU	RNCMPT00274	UUUUUUU	7	HuR	0.000220465	0.0224874	0.00655741	-2
	AAUUUUUUUU	RNCMPT00032	UUAUUUU	7	HuR	0.000887832	0.0905588	0.0183885	-2
	AAUUUUUUUU	RNCMPT00165	UUUUUUC	7	TIA1	0.00103039	0.1051	0.0183885	-2
	AAUUUUUUUU	RNCMPT00077	UUUUUUG	7	TIA1	0.00197561	0.201512	0.024467	-3
	AAUUUUUUUU	RNCMPT00158	CUUUUUU	7	CPEB4	0.00219359	0.223747	0.024467	-2
	AAUUUUUUUU	RNCMPT00159	UUUUUUG	7	RALY	0.00219359	0.223747	0.024467	-3
	AAUUUUUUUU	RNCMPT00086	UUUGUUU	7	ZC3H14	0.00272104	0.277546	0.0268129	-2
	AAUUUUUUUU	RNCMPT00112	UUUGUUU	7	HuR	0.0030049	0.306499	0.0268129	-2
	AAUUUUUUUU	RNCMPT00079	UUUUUUC	7	U2AF2	0.00330702	0.337317	0.0268262	-2
	AAUUUUUUUU	RNCMPT00012	CUUUUUU	7	CPEB2	0.00521121	0.531544	0.03875	-2
	UGGACGAUGA	RNCMPT00073	GACGACGG	8	SRSF7	0.000161766	0.0165002	0.0159278	-2
	AGGGUCAGGG	RNCMPT00160	GGGAGGG	7	HNRNPH2	0.000210439	0.0214648	0.0194251	-3
	CGGAGAAGGA	RNCMPT00036	CGGAGAA	7	LIN28A	8.05991e-05	0.00822111	0.00659876	0
	CGGAGAAGGA	RNCMPT00016	GGACAAG	7	FMR1	0.000239729	0.0244523	0.00981346	-1
	CGGAGAAGGA	RNCMPT00020	GGACGGG	7	FXR2	0.000818317	0.0834684	0.0223322	-1
	CGGAGAAGGA	RNCMPT00163	GGAGGAG	7	SRSF1	0.00151632	0.154665	0.0303699	-1
	CGGAGAAGGA	RNCMPT00072	AGGAGAGG	8	SRSF2	0.00203481	0.207551	0.0303699	0
	CGGAGAAGGA	RNCMPT00162	CGGAGGA	7	LIN28A	0.00222568	0.22702	0.0303699	0
	CGGAGAAGGA	RNCMPT00108	GGAGGAG	7	SRSF1	0.00269202	0.274586	0.0314856	-1
	CGGAGAAGGA	RNCMPT00154	GAAGGAG	6	RBM5	0.00325941	0.33246	0.0333566	-4
EIF4A3	CCAAGCCUGC	RNCMPT00026	CCAACCC	7	HNRNPK	0.000137216	0.0139961	0.0135083	0
	AAGAACAAAA	RNCMPT00043	AAAAAAA	7	PABPC4	0.000169465	0.0172854	0.0158167	-3
	UCUUUUUUCC	RNCMPT00165	UUUUUUC	7	TIA1	2.74335e-05	0.00279822	0.00250662	-2
	UCUUUUUUCC	RNCMPT00079	UUUUUUC	7	U2AF2	0.00022704	0.0231581	0.0103724	-2
	UCUUUUUUCC	RNCMPT00025	AUUUUUU	7	HNRNPC	0.00171388	0.174816	0.0323259	-1
	UCUUUUUUCC	RNCMPT00012	CUUUUUU	7	CPEB2	0.00212273	0.216519	0.0323259	-1
	UCUUUUUUCC	RNCMPT00167	AUUUUUU	7	HNRNPCL1	0.00212273	0.216519	0.0323259	-1
	UCUUUUUUCC	RNCMPT00274	UUUUUUU	7	HuR	0.00212273	0.216519	0.0323259	-2
	UCUUUUUUCC	RNCMPT00158	CUUUUUU	7	CPEB4	0.0026157	0.266802	0.0341426	-1
	CCAAACCUUA	RNCMPT00026	CCAACCC	7	HNRNPK	5.62982e-05	0.00574242	0.00528158	0
	AUUUUUAUUU	RNCMPT00086	UUUGUUU	7	ZC3H14	0.000138973	0.0141752	0.00703753	-3
	AUUUUUAUUU	RNCMPT00112	UUUGUUU	7	HuR	0.000187032	0.0190773	0.00703753	-3
	AUUUUUAUUU	RNCMPT00117	UUUGUUU	7	HuR	0.000237517	0.0242267	0.00703753	-3
	AUUUUUAUUU	RNCMPT00274	UUUUUUU	7	HuR	0.000484742	0.0494437	0.00861764	-3
	AUUUUUAUUU	RNCMPT00032	UUAUUUU	6	HuR	0.000484742	0.0494437	0.00861764	-4
	AUUUUUAUUU	RNCMPT00136	UUGGUUU	7	HuR	0.00155902	0.15902	0.0230966	-3
	UCCUUUUCCU	RNCMPT00186	CCUUUCC	7	PCBP1	0.000647226	0.066017	0.0356702	-1
	UCCUUUUCCU	RNCMPT00044	CCUUCCC	7	PCBP2	0.00120061	0.122462	0.0356702	-2
	UCCUUUUCCU	RNCMPT00268	CUUUUCU	7	PTBP1	0.00120061	0.122462	0.0356702	-2
	UUUUCUUUUG	RNCMPT00159	UUUUUUG	7	RALY	7.73219e-05	0.00788683	0.00327389	-3
	UUUUCUUUUG	RNCMPT00274	UUUUUUU	7	HuR	7.73219e-05	0.00788683	0.00327389	-1
	UUUUCUUUUG	RNCMPT00077	UUUUUUG	7	TIA1	0.000113816	0.0116092	0.00327389	-3
	UUUUCUUUUG	RNCMPT00165	UUUUUUC	7	TIA1	0.00038741	0.0395158	0.00835782	-1
	UUUUCUUUUG	RNCMPT00112	UUUGUUU	7	HuR	0.000770808	0.0786224	0.011482	-1
	UUUUCUUUUG	RNCMPT00086	UUUGUUU	7	ZC3H14	0.000859671	0.0876864	0.011482	-2
	UUUUCUUUUG	RNCMPT00117	UUUGUUU	7	HuR	0.000957178	0.0976322	0.011482	-2
	UUUUCUUUUG	RNCMPT00079	UUUUUUC	7	U2AF2	0.00106445	0.108574	0.011482	-1
	UUUUCUUUUG	RNCMPT00032	UUAUUUU	7	HuR	0.0014402	0.146901	0.0138091	-1
	UUUUCUUUUG	RNCMPT00167	AUUUUUU	7	HNRNPCL1	0.00174648	0.178141	0.0150712	-2
	UUUUCUUUUG	RNCMPT00025	AUUUUUU	7	HNRNPC	0.00210994	0.215214	0.0165524	-2
	UUUUCUUUUG	RNCMPT00164	UGUUCGU	7	ZNF638	0.00361674	0.368908	0.0260087	-1
	UUUUCUUUUG	RNCMPT00004	UGUGUGU	7	BRUNOL4	0.00430027	0.438627	0.0285453	-1
	UUUUCUUUUG	RNCMPT00158	CUUUUUU	7	CPEB4	0.00468962	0.478341	0.0289063	-1
	UUUUCUUUUG	RNCMPT00166	UGUGUGU	7	BRUNOL5	0.00721116	0.735539	0.0414855	-1
	UUUUCUUUUG	RNCMPT00136	UUGGUUU	7	HuR	0.00851599	0.868631	0.0459302	-2
	AAAAACAAAC	RNCMPT00172	ACAAACA	7	IGF2BP3	3.2989e-05	0.00336488	0.00247423	0
	AAAAACAAAC	RNCMPT00033	ACAAACA	7	IGF2BP2	5.46037e-05	0.00556958	0.00247423	0
	AAAAACAAAC	RNCMPT00027	ACACACA	7	HNRNPL	0.00142403	0.145251	0.0425886	0
	AAAAACAAAC	RNCMPT00043	AAAAAAA	7	PABPC4	0.00187977	0.191737	0.0425886	0
EWSR1	ACUUUUCCUA	RNCMPT00268	CUUUUCU	7	PTBP1	3.78939e-05	0.00386518	0.0034449	-1
	ACUUUUCCUA	RNCMPT00079	UUUUUUC	7	U2AF2	0.000647696	0.066065	0.0278447	-2
	ACUUUUCCUA	RNCMPT00158	CUUUUUU	7	CPEB4	0.000918875	0.0937252	0.0278447	-1
	ACUUUUCCUA	RNCMPT00012	CUUUUUU	7	CPEB2	0.00184476	0.188165	0.0399855	-1
	ACUUUUCCUA	RNCMPT00165	UUUUUUC	7	TIA1	0.0021992	0.224319	0.0399855	-2
	ACUUUUCCUA	RNCMPT00274	UUUUUUU	7	HuR	0.00310424	0.316632	0.0470339	-2
	ACAUCUUUUA	RNCMPT00012	CUUUUUU	7	CPEB2	0.000854767	0.0871862	0.0476758	-1
	ACAUCUUUUA	RNCMPT00269	ACUUUCU	7	PTBP1	0.00129071	0.131653	0.0476758	-2
	ACAUCUUUUA	RNCMPT00158	CUUUUUU	7	CPEB4	0.00216321	0.220648	0.0476758	-1
	ACAUCUUUUA	RNCMPT00167	AUUUUUU	7	HNRNPCL1	0.00216321	0.220648	0.0476758	-2
	ACAUCUUUUA	RNCMPT00025	AUUUUUU	7	HNRNPC	0.00264542	0.269833	0.0476758	-2
	UUUUGUUUGU	RNCMPT00086	UUUGUUU	7	ZC3H14	0.000125362	0.0127869	0.00675795	-1
	UUUUGUUUGU	RNCMPT00112	UUUGUUU	7	HuR	0.000153025	0.0156085	0.00675795	-1
	UUUUGUUUGU	RNCMPT00274	UUUUUUU	7	HuR	0.000250073	0.0255075	0.00736256	0
	UUUUGUUUGU	RNCMPT00117	UUUGUUU	7	HuR	0.000418043	0.0426404	0.0092309	-1
	UUUUGUUUGU	RNCMPT00032	UUAUUUU	7	HuR	0.000998875	0.101885	0.0176451	-1
	UUUUGUUUGU	RNCMPT00136	UUGGUUU	7	HuR	0.00125605	0.128117	0.0184901	0
	UUUUGUUUGU	RNCMPT00159	UUUUUUG	7	RALY	0.00207146	0.211289	0.0261374	-2
	UUUUGUUUGU	RNCMPT00158	CUUUUUU	6	CPEB4	0.0029927	0.305256	0.0330413	1
	UUUUGUUUGU	RNCMPT00077	UUUUUUG	7	TIA1	0.00371328	0.378755	0.0363116	-2
	UUUUGUUUGU	RNCMPT00167	AUUUUUU	6	HNRNPCL1	0.00450247	0.459252	0.0363116	1
	UUUUGUUUGU	RNCMPT00004	UGUGUGU	7	BRUNOL4	0.00493337	0.503203	0.0363116	-1
	UUUUGUUUGU	RNCMPT00025	AUUUUUU	6	HNRNPC	0.00493337	0.503203	0.0363116	1
	ACUUUUUCUU	RNCMPT00269	ACUUUCU	7	PTBP1	0.000354774	0.036187	0.0299127	0
	ACUUUUUCUU	RNCMPT00268	CUUUUCU	7	PTBP1	0.000877751	0.0895305	0.0299127	-2
	ACUUUUUCUU	RNCMPT00165	UUUUUUC	7	TIA1	0.00123393	0.125861	0.0299127	-3
	ACUUUUUCUU	RNCMPT00274	UUUUUUU	7	HuR	0.00152911	0.155969	0.0299127	-3
	ACUUUUUCUU	RNCMPT00079	UUUUUUC	6	U2AF2	0.00169798	0.173194	0.0299127	-4
	ACUUUUUCUU	RNCMPT00167	AUUUUUU	7	HNRNPCL1	0.00231932	0.236571	0.0340488	-3
	ACUUUUUCUU	RNCMPT00025	AUUUUUU	7	HNRNPC	0.00285562	0.291273	0.0343604	-3
	ACUUUUUCUU	RNCMPT00159	UUUUUUG	6	RALY	0.00316728	0.323062	0.0343604	-4
	ACUUUUUCUU	RNCMPT00077	UUUUUUG	6	TIA1	0.00351082	0.358104	0.0343604	-4
	ACUUUUUCUU	RNCMPT00012	CUUUUUU	7	CPEB2	0.00476587	0.486118	0.0419791	-1
	ACUUUUUCUU	RNCMPT00158	CUUUUUU	6	CPEB4	0.00580947	0.592566	0.0465196	-4
	UGUCUUUGUU	RNCMPT00158	CUUUUUU	7	CPEB4	0.000799393	0.0815381	0.0247153	-3
	UGUCUUUGUU	RNCMPT00112	UUUGUUU	6	HuR	0.000799393	0.0815381	0.0247153	-4
	UGUCUUUGUU	RNCMPT00117	UUUGUUU	6	HuR	0.00104722	0.106816	0.0247153	-4
	UGUCUUUGUU	RNCMPT00086	UUUGUUU	6	ZC3H14	0.00129946	0.132545	0.0247153	-4
	UGUCUUUGUU	RNCMPT00012	CUUUUUU	7	CPEB2	0.00142932	0.14579	0.0247153	-3
	ACACUAACCA	RNCMPT00047	ACUAACA	7	QKI	0.000303431	0.03095	0.0282109	-2
	ACACUAACCA	RNCMPT00186	CCUUUCC	7	PCBP1	0.00112141	0.114384	0.0361744	-2
	ACACUAACCA	RNCMPT00033	ACAAACA	7	IGF2BP2	0.00147901	0.150859	0.0361744	-2
	ACACUAACCA	RNCMPT00172	ACAAACA	7	IGF2BP3	0.00162143	0.165386	0.0361744	-2
	ACACUAACCA	RNCMPT00026	CCAACCC	7	HNRNPK	0.00194542	0.198433	0.0361744	-2
	UACUAUCAUC	RNCMPT00083	AACAUCA	6	YBX1	0.00123682	0.126156	0.04157	-4
	UACUAUCAUC	RNCMPT00172	ACAAACA	7	IGF2BP3	0.00137501	0.140251	0.04157	-1
	UACUAUCAUC	RNCMPT00116	AACAUCA	6	YBX1	0.00137501	0.140251	0.04157	-4
	GAGAAAAAAG	RNCMPT00064	AGAAAAA	7	SART3	0.000252926	0.0257984	0.0120685	-1
	GAGAAAAAAG	RNCMPT00155	AGAAAAA	7	PABPC1	0.000252926	0.0257984	0.0120685	-1
FMRP	GAAAAAAAAA	RNCMPT00043	AAAAAAA	7	PABPC4	0.000337515	0.0344265	0.0330097	-1
	UUUUUUAAUU	RNCMPT00158	CUUUUUU	6	CPEB4	0.000718996	0.0733376	0.0263981	1
	UUUUUUAAUU	RNCMPT00274	UUUUUUU	6	HuR	0.000992513	0.101236	0.0263981	1
	UUUUUUAAUU	RNCMPT00012	CUUUUUU	6	CPEB2	0.00127623	0.130176	0.0263981	1
	UUUUUUAAUU	RNCMPT00167	AUUUUUU	6	HNRNPCL1	0.00127623	0.130176	0.0263981	1
	UUUUUUAAUU	RNCMPT00025	AUUUUUU	6	HNRNPC	0.0014964	0.152633	0.0263981	1
	CCCCGCCCCC	RNCMPT00044	CCUUCCC	7	PCBP2	0.000468472	0.0477841	0.0238438	-1
	CCCCGCCCCC	RNCMPT00045	GCGCGCG	7	PPRC1	0.000497168	0.0507111	0.0238438	0
	UGCGUUUUUU	RNCMPT00165	UUUUUUC	6	TIA1	0.000121443	0.0123872	0.00683322	-4
	UGCGUUUUUU	RNCMPT00159	UUUUUUG	6	RALY	0.000260216	0.026542	0.00683322	-4
	UGCGUUUUUU	RNCMPT00079	UUUUUUC	6	U2AF2	0.000307888	0.0314046	0.00683322	-4
	UGCGUUUUUU	RNCMPT00274	UUUUUUU	6	HuR	0.000307888	0.0314046	0.00683322	-4
	UGCGUUUUUU	RNCMPT00158	CUUUUUU	7	CPEB4	0.000405798	0.0413914	0.00720498	-2
	UGCGUUUUUU	RNCMPT00077	UUUUUUG	6	TIA1	0.000507372	0.051752	0.00750704	-4
	UGCGUUUUUU	RNCMPT00012	CUUUUUU	7	CPEB2	0.000801278	0.0817304	0.00968706	-2
	UGCGUUUUUU	RNCMPT00167	AUUUUUU	7	HNRNPCL1	0.000872949	0.0890408	0.00968706	-3
	UGCGUUUUUU	RNCMPT00025	AUUUUUU	7	HNRNPC	0.0010294	0.104998	0.0101539	-3
	UGCGUUUUUU	RNCMPT00032	UUAUUUU	6	HuR	0.00130325	0.132931	0.0115696	-4
	UGCGUUUUUU	RNCMPT00269	ACUUUCU	7	PTBP1	0.00360663	0.367876	0.0291073	-3
	AAAAAAAAAA	RNCMPT00043	AAAAAAA	7	PABPC4	0.000183492	0.0187161	0.0166432	-1
	AAAAAAAAAA	RNCMPT00064	AGAAAAA	7	SART3	0.00050735	0.0517497	0.0166432	-1
	AAAAAAAAAA	RNCMPT00155	AGAAAAA	7	PABPC1	0.00050735	0.0517497	0.0166432	-1
	GCUGGGGAUG	RNCMPT00150	UGGGGAU	7	ESRP2	0.000351728	0.0358763	0.0347639	-2
	CCAAAAAAAA	RNCMPT00064	AGAAAAA	7	SART3	0.000636403	0.0649131	0.0306416	-2
	CCAAAAAAAA	RNCMPT00155	AGAAAAA	7	PABPC1	0.000636403	0.0649131	0.0306416	-2
	AAAAAAAAGU	RNCMPT00043	AAAAAAA	7	PABPC4	0.000363142	0.0370404	0.0357612	-1
	CCCUCCUCUC	RNCMPT00044	CCUUCCC	7	PCBP2	0.00025782	0.0262976	0.0252504	0
	GGAGAGAAAG	RNCMPT00089	AGAGAAA	7	SRSF10	0.000654096	0.0667178	0.0280606	-2
	GGAGAGAAAG	RNCMPT00019	AGAGAAA	7	SRSF10	0.000739851	0.0754648	0.0280606	-2
	GGAGAGAAAG	RNCMPT00090	AGAGAAA	7	SRSF10	0.00100781	0.102797	0.0280606	-2
	GUUGACGACC	RNCMPT00241	GACGACA	7	RBM45	5.0005e-05	0.00510051	0.00470947	-3
FOX2	GUUCUUUUCC	RNCMPT00268	CUUUUCU	7	PTBP1	0.000295885	0.0301803	0.0255396	-3
	GUUCUUUUCC	RNCMPT00274	UUUUUUU	7	HuR	0.000971307	0.0990733	0.0419196	-1
	GUUCUUUUCC	RNCMPT00012	CUUUUUU	7	CPEB2	0.00179479	0.183068	0.0470028	-3
	GUUCUUUUCC	RNCMPT00158	CUUUUUU	7	CPEB4	0.00217818	0.222174	0.0470028	-3
	CAUCCUGUGU	RNCMPT00037	AAUCUUG	7	MATR3	0.000105771	0.0107886	0.00937371	0
FUS	UAUUUUUAAA	RNCMPT00086	UUUGUUU	7	ZC3H14	0.00140716	0.143531	0.0449532	0
	UAUUUUUAAA	RNCMPT00032	UUAUUUU	6	HuR	0.00140716	0.143531	0.0449532	1
	UAUUUUUAAA	RNCMPT00274	UUUUUUU	7	HuR	0.00201306	0.205333	0.0449532	0
	UAUUUUUAAA	RNCMPT00112	UUUGUUU	7	HuR	0.00224486	0.228975	0.0449532	0
	UAUUUUUAAA	RNCMPT00136	UUGGUUU	7	HuR	0.00249309	0.254296	0.0449532	0
	UUCCUUUCUU	RNCMPT00268	CUUUUCU	7	PTBP1	0.000149216	0.0152201	0.00739226	-2
	UUCCUUUCUU	RNCMPT00012	CUUUUUU	7	CPEB2	0.00032677	0.0333306	0.00739226	-3
	UUCCUUUCUU	RNCMPT00158	CUUUUUU	7	CPEB4	0.00035578	0.0362895	0.00739226	-3
	UUCCUUUCUU	RNCMPT00186	CCUUUCC	7	PCBP1	0.00035578	0.0362895	0.00739226	-2
	UUCCUUUCUU	RNCMPT00269	ACUUUCU	7	PTBP1	0.000420215	0.0428619	0.00739226	-2
	UUCCUUUCUU	RNCMPT00044	CCUUCCC	7	PCBP2	0.0010238	0.104428	0.0150086	-3
	UCUCUCCCCC	RNCMPT00044	CCUUCCC	7	PCBP2	0.000143783	0.0146659	0.0143783	-1
	AUAUUUCUUU	RNCMPT00165	UUUUUUC	7	TIA1	0.00087139	0.0888818	0.0290758	-3
	AUAUUUCUUU	RNCMPT00079	UUUUUUC	7	U2AF2	0.00134258	0.136943	0.0290758	-3
	AUAUUUCUUU	RNCMPT00167	AUUUUUU	7	HNRNPCL1	0.00134258	0.136943	0.0290758	-2
	AUAUUUCUUU	RNCMPT00025	AUUUUUU	7	HNRNPC	0.00168149	0.171512	0.0290758	-2
	AUAUUUCUUU	RNCMPT00057	AUAUAUA	7	RBMS3	0.00168149	0.171512	0.0290758	0
	AUAUUUCUUU	RNCMPT00274	UUUUUUU	7	HuR	0.00291174	0.296997	0.0419573	-3
	GGAACCUUUU	RNCMPT00012	CUUUUUU	6	CPEB2	0.000190779	0.0194595	0.0117308	-4
	GGAACCUUUU	RNCMPT00158	CUUUUUU	6	CPEB4	0.000256774	0.0261909	0.0117308	-4
	GGAACCUUUU	RNCMPT00268	CUUUUCU	6	PTBP1	0.000672746	0.0686201	0.0204897	-4
	GGGUGUGUGG	RNCMPT00004	UGUGUGU	7	BRUNOL4	0.000506183	0.0516306	0.0492502	-3
	GGAAGACCUC	RNCMPT00106	GGAGGAC	7	SRSF1	0.000640587	0.0653399	0.0269122	0
	GGAAGACCUC	RNCMPT00153	GAAAACC	7	PABPC3	0.000640587	0.0653399	0.0269122	-1
	GGAAGACCUC	RNCMPT00107	GGAGGAA	7	SRSF1	0.00121958	0.124397	0.0341579	0
	CUGCCCUCCU	RNCMPT00044	CCUUCCC	7	PCBP2	4.54089e-06	0.000463171	0.000442325	-3
	CUGCCCUCCU	RNCMPT00026	CCAACCC	7	HNRNPK	0.000540626	0.0551438	0.026331	-3
	CUGCCCUCCU	RNCMPT00186	CCUUUCC	7	PCBP1	0.00117095	0.119437	0.0380206	-3
	CCUCUUCUAC	RNCMPT00268	CUUUUCU	7	PTBP1	0.000435156	0.0443859	0.0421268	-1
	CUCCUUUCCA	RNCMPT00186	CCUUUCC	7	PCBP1	1.27009e-05	0.00129549	0.00120529	-2
	CUCCUUUCCA	RNCMPT00044	CCUUCCC	7	PCBP2	4.94776e-05	0.00504671	0.00234766	-2
	GGAGGAGUCG	RNCMPT00163	GGAGGAG	7	SRSF1	0.000247843	0.02528	0.023132	0
	AUACUAUCAU	RNCMPT00269	ACUUUCU	7	PTBP1	0.000390932	0.0398751	0.0208414	-2
	AUACUAUCAU	RNCMPT00172	ACAAACA	7	IGF2BP3	0.000468254	0.0477619	0.0208414	-2
FXR1	UGCACAACAG	RNCMPT00071	UUGCACA	6	SNRPA	0.000523209	0.0533673	0.0448465	1
	CAAAUUUUUU	RNCMPT00269	ACUUUCU	7	PTBP1	3.23763e-05	0.00330238	0.00226139	-3
	CAAAUUUUUU	RNCMPT00167	AUUUUUU	7	HNRNPCL1	6.08883e-05	0.00621061	0.00226139	-3
	CAAAUUUUUU	RNCMPT00025	AUUUUUU	7	HNRNPC	8.53455e-05	0.00870524	0.00226139	-3
	CAAAUUUUUU	RNCMPT00268	CUUUUCU	7	PTBP1	9.9501e-05	0.0101491	0.00226139	-3
	CAAAUUUUUU	RNCMPT00079	UUUUUUC	6	U2AF2	0.000360385	0.0367592	0.00655245	-4
	CAAAUUUUUU	RNCMPT00012	CUUUUUU	7	CPEB2	0.000755536	0.0770647	0.00981216	-3
	CAAAUUUUUU	RNCMPT00165	UUUUUUC	6	TIA1	0.000755536	0.0770647	0.00981216	-4
	CAAAUUUUUU	RNCMPT00159	UUUUUUG	6	RALY	0.000880394	0.0898001	0.0100045	-4
	CAAAUUUUUU	RNCMPT00158	CUUUUUU	7	CPEB4	0.00116784	0.11912	0.0117964	-3
	CAAAUUUUUU	RNCMPT00077	UUUUUUG	6	TIA1	0.00133457	0.136126	0.0121324	-4
	CAAAUUUUUU	RNCMPT00274	UUUUUUU	7	HuR	0.00194884	0.198782	0.0161061	-3
	CAAAUUUUUU	RNCMPT00032	UUAUUUU	7	HuR	0.00633113	0.645775	0.0479631	-3
	AUAUAUAUAU	RNCMPT00057	AUAUAUA	6	RBMS3	0.000249872	0.025487	0.0249872	-4
	ACUGAUGAAG	RNCMPT00070	GAUCAAG	7	SNRNP70	0.000456922	0.046606	0.045453	-3
FXR2	UGUUUUUUUG	RNCMPT00077	UUUUUUG	7	TIA1	8.63377e-07	8.80645e-05	7.53812e-05	-3
	UGUUUUUUUG	RNCMPT00159	UUUUUUG	7	RALY	1.59503e-05	0.00162693	0.000696306	-3
	UGUUUUUUUG	RNCMPT00274	UUUUUUU	7	HuR	9.30084e-05	0.00948686	0.00270684	-2
	UGUUUUUUUG	RNCMPT00167	AUUUUUU	7	HNRNPCL1	0.000214406	0.0218694	0.00439243	-2
	UGUUUUUUUG	RNCMPT00025	AUUUUUU	7	HNRNPC	0.000251543	0.0256574	0.00439243	-2
	UGUUUUUUUG	RNCMPT00165	UUUUUUC	7	TIA1	0.000771495	0.0786924	0.0112265	-2
	UGUUUUUUUG	RNCMPT00032	UUAUUUU	7	HuR	0.000967637	0.0986989	0.0120691	0
	UGUUUUUUUG	RNCMPT00086	UUUGUUU	7	ZC3H14	0.00179872	0.18347	0.0196307	-2
	UGUUUUUUUG	RNCMPT00112	UUUGUUU	7	HuR	0.00241429	0.246258	0.0234212	-2
	UGUUUUUUUG	RNCMPT00117	UUUGUUU	7	HuR	0.00354405	0.361493	0.0285193	-2
	UGUUUUUUUG	RNCMPT00004	UGUGUGU	7	BRUNOL4	0.00387985	0.395745	0.0285193	0
	UGUUUUUUUG	RNCMPT00079	UUUUUUC	7	U2AF2	0.00424639	0.433132	0.0285193	-2
	UGUUUUUUUG	RNCMPT00158	CUUUUUU	7	CPEB4	0.00424639	0.433132	0.0285193	-2
	UGUUUUUUUG	RNCMPT00166	UGUGUGU	7	BRUNOL5	0.0060046	0.61247	0.0374471	0
	UGUUUUUUUG	RNCMPT00012	CUUUUUU	7	CPEB2	0.00699517	0.713507	0.0407164	-1
	AAACAUCAUC	RNCMPT00083	AACAUCA	7	YBX1	0.000117584	0.0119936	0.0112157	-1
	AAACAUCAUC	RNCMPT00116	AACAUCA	7	YBX1	0.000304815	0.0310912	0.0145373	-1
	GAGAGAGAAG	RNCMPT00089	AGAGAAA	7	SRSF10	0.00079718	0.0813124	0.0445971	-3
	GAGAGAGAAG	RNCMPT00088	AGAGAGG	7	SRSF10	0.000997567	0.101752	0.0445971	-3
	AAAAAAAGGG	RNCMPT00043	AAAAAAA	7	PABPC4	0.000305178	0.0311282	0.0290798	0
	ACCACCCCCC	RNCMPT00026	CCAACCC	7	HNRNPK	0.000106511	0.0108641	0.0103244	-1
	ACCUCACUCU	RNCMPT00044	CCUUCCC	7	PCBP2	0.000509715	0.0519909	0.0366389	-1
	ACCUCACUCU	RNCMPT00186	CCUUUCC	7	PCBP1	0.000761923	0.0777162	0.0366389	-1
	AUCCUCUACC	RNCMPT00044	CCUUCCC	7	PCBP2	0.000214653	0.0218946	0.0199889	-3
	UUGAGCUUUU	RNCMPT00136	UUGGUUU	7	HuR	0.000805647	0.082176	0.0406853	0
	UUGAGCUUUU	RNCMPT00167	AUUUUUU	7	HNRNPCL1	0.00122921	0.125379	0.0406853	-3
	UUGAGCUUUU	RNCMPT00025	AUUUUUU	7	HNRNPC	0.00136787	0.139522	0.0406853	-3
	UUGAGCUUUU	RNCMPT00158	CUUUUUU	5	CPEB4	0.00229112	0.233694	0.0453147	-5
	UUGAGCUUUU	RNCMPT00268	CUUUUCU	5	PTBP1	0.00253918	0.258997	0.0453147	-5
	UCUACUCCUA	RNCMPT00079	UUUUUUC	7	U2AF2	0.000475155	0.0484658	0.0440143	0
	UCUACUCCUA	RNCMPT00165	UUUUUUC	7	TIA1	0.00104583	0.106675	0.0484384	0
HNRNPC	UUAUUUUUAU	RNCMPT00032	UUAUUUU	7	HuR	4.05752e-05	0.00413867	0.00366218	0
	UUAUUUUUAU	RNCMPT00274	UUUUUUU	7	HuR	0.000644307	0.0657193	0.0290764	-1
	UUUUUUUUUU	RNCMPT00274	UUUUUUU	7	HuR	5.54068e-05	0.00565149	0.00491876	-3
	UUUUUUUUUU	RNCMPT00032	UUAUUUU	7	HuR	0.000288539	0.029431	0.00551694	-1
	UUUUUUUUUU	RNCMPT00165	UUUUUUC	7	TIA1	0.000288539	0.029431	0.00551694	-3
	UUUUUUUUUU	RNCMPT00167	AUUUUUU	7	HNRNPCL1	0.000337903	0.0344662	0.00551694	-3
	UUUUUUUUUU	RNCMPT00025	AUUUUUU	7	HNRNPC	0.000432667	0.0441321	0.00551694	-3
	UUUUUUUUUU	RNCMPT00159	UUUUUUG	6	RALY	0.000432667	0.0441321	0.00551694	-4
	UUUUUUUUUU	RNCMPT00077	UUUUUUG	6	TIA1	0.000497159	0.0507102	0.00551694	-4
	UUUUUUUUUU	RNCMPT00079	UUUUUUC	6	U2AF2	0.000497159	0.0507102	0.00551694	-4
	UUUUUUUUUU	RNCMPT00158	CUUUUUU	7	CPEB4	0.00120164	0.122567	0.0118529	-2
	UUUUUUUUUU	RNCMPT00012	CUUUUUU	7	CPEB2	0.00181733	0.185367	0.0161334	-2
	UUUUUUUUUU	RNCMPT00086	UUUGUUU	7	ZC3H14	0.00230936	0.235555	0.0170846	-3
	UUUUUUUUUU	RNCMPT00112	UUUGUUU	7	HuR	0.00230936	0.235555	0.0170846	-1
	UUUUUUUUUU	RNCMPT00117	UUUGUUU	7	HuR	0.00430085	0.438687	0.02937	-1
	CUUUUUUUUU	RNCMPT00274	UUUUUUU	7	HuR	1.66089e-05	0.0016941	0.00108738	-2
	CUUUUUUUUU	RNCMPT00012	CUUUUUU	7	CPEB2	2.50351e-05	0.00255358	0.00108738	0
	CUUUUUUUUU	RNCMPT00158	CUUUUUU	7	CPEB4	4.19376e-05	0.00427764	0.00121436	0
	CUUUUUUUUU	RNCMPT00086	UUUGUUU	7	ZC3H14	0.000155367	0.0158475	0.00337414	-3
	CUUUUUUUUU	RNCMPT00112	UUUGUUU	7	HuR	0.000238988	0.0243768	0.00401349	-3
	CUUUUUUUUU	RNCMPT00117	UUUGUUU	7	HuR	0.000294262	0.0300147	0.00401349	-3
	CUUUUUUUUU	RNCMPT00077	UUUUUUG	7	TIA1	0.000323413	0.0329881	0.00401349	0
	CUUUUUUUUU	RNCMPT00159	UUUUUUG	7	RALY	0.000416682	0.0425016	0.00435663	0
	CUUUUUUUUU	RNCMPT00032	UUAUUUU	7	HuR	0.000451367	0.0460394	0.00435663	-2
	CUUUUUUUUU	RNCMPT00165	UUUUUUC	7	TIA1	0.000970769	0.0990185	0.00832951	-2
	CUUUUUUUUU	RNCMPT00167	AUUUUUU	6	HNRNPCL1	0.00106005	0.108125	0.00832951	1
	CUUUUUUUUU	RNCMPT00025	AUUUUUU	6	HNRNPC	0.00115063	0.117365	0.00832951	1
	CUUUUUUUUU	RNCMPT00268	CUUUUCU	7	PTBP1	0.00289663	0.295457	0.0193559	0
	CUUUUUUUUU	RNCMPT00079	UUUUUUC	7	U2AF2	0.00353141	0.360204	0.0219121	-2
	CUUUUUUUUU	RNCMPT00136	UUGGUUU	7	HuR	0.00506739	0.516874	0.0293465	-3
	CUUUUUUUUU	RNCMPT00269	ACUUUCU	6	PTBP1	0.00708221	0.722385	0.0384514	1
	UUUUUUUUUA	RNCMPT00274	UUUUUUU	7	HuR	0.000124587	0.0127079	0.00818508	-2
	UUUUUUUUUA	RNCMPT00165	UUUUUUC	7	TIA1	0.000379822	0.0387419	0.00818508	0
	UUUUUUUUUA	RNCMPT00025	AUUUUUU	6	HNRNPC	0.00049702	0.0506961	0.00818508	1
	UUUUUUUUUA	RNCMPT00167	AUUUUUU	7	HNRNPCL1	0.000546019	0.0556939	0.00818508	-1
	UUUUUUUUUA	RNCMPT00079	UUUUUUC	7	U2AF2	0.000603162	0.0615225	0.00818508	0
	UUUUUUUUUA	RNCMPT00012	CUUUUUU	6	CPEB2	0.000603162	0.0615225	0.00818508	1
	UUUUUUUUUA	RNCMPT00158	CUUUUUU	6	CPEB4	0.00067127	0.0684696	0.00818508	1
	UUUUUUUUUA	RNCMPT00086	UUUGUUU	7	ZC3H14	0.000749982	0.0764981	0.00818508	-2
	UUUUUUUUUA	RNCMPT00112	UUUGUUU	7	HuR	0.0013742	0.140169	0.0118657	-2
	UUUUUUUUUA	RNCMPT00077	UUUUUUG	6	TIA1	0.00149676	0.152669	0.0118657	1
	UUUUUUUUUA	RNCMPT00032	UUAUUUU	7	HuR	0.00163084	0.166345	0.0118657	-1
	UUUUUUUUUA	RNCMPT00117	UUUGUUU	7	HuR	0.00163084	0.166345	0.0118657	-1
	UUUUUUUUUA	RNCMPT00159	UUUUUUG	7	RALY	0.00250132	0.255135	0.0167992	-1
	UUUUUUUUUA	RNCMPT00268	CUUUUCU	7	PTBP1	0.00497675	0.507628	0.031037	-1
	UUUUUUUUUA	RNCMPT00136	UUGGUUU	7	HuR	0.00591274	0.603099	0.0344159	-2
	AAAUUUCUUU	RNCMPT00167	AUUUUUU	7	HNRNPCL1	0.00119691	0.122085	0.0424068	-2
	AAAUUUCUUU	RNCMPT00025	AUUUUUU	7	HNRNPC	0.0013152	0.13415	0.0424068	-2
	AAAUUUCUUU	RNCMPT00274	UUUUUUU	7	HuR	0.00144274	0.14716	0.0424068	-3
	AAAUUUCUUU	RNCMPT00269	ACUUUCU	7	PTBP1	0.00190337	0.194144	0.0424068	-1
	CACAAAAAUA	RNCMPT00091	ACACAAA	6	HNRNPL	6.24966e-05	0.00637465	0.00539186	1
	AGUUUUGCUU	RNCMPT00086	UUUGUUU	7	ZC3H14	0.000522522	0.0532972	0.0246797	-3
	AGUUUUGCUU	RNCMPT00112	UUUGUUU	7	HuR	0.000748903	0.0763881	0.0246797	-3
	AGUUUUGCUU	RNCMPT00117	UUUGUUU	7	HuR	0.000834111	0.0850793	0.0246797	-3
	UUUUUUUUUU	RNCMPT00274	UUUUUUU	7	HuR	4.88631e-05	0.00498404	0.00424674	-3
	UUUUUUUUUU	RNCMPT00086	UUUGUUU	7	ZC3H14	0.000344267	0.0351152	0.008657	-1
	UUUUUUUUUU	RNCMPT00112	UUUGUUU	7	HuR	0.000402854	0.0410911	0.008657	-1
	UUUUUUUUUU	RNCMPT00032	UUAUUUU	7	HuR	0.000498038	0.0507999	0.008657	-3
	UUUUUUUUUU	RNCMPT00165	UUUUUUC	7	TIA1	0.000498038	0.0507999	0.008657	-3
	UUUUUUUUUU	RNCMPT00117	UUUGUUU	7	HuR	0.000603197	0.0615261	0.00873742	-1
	UUUUUUUUUU	RNCMPT00077	UUUUUUG	7	TIA1	0.000840489	0.0857299	0.00880616	-3
	UUUUUUUUUU	RNCMPT00079	UUUUUUC	7	U2AF2	0.000911915	0.0930153	0.00880616	-3
	UUUUUUUUUU	RNCMPT00167	AUUUUUU	7	HNRNPCL1	0.000911915	0.0930153	0.00880616	-3
	UUUUUUUUUU	RNCMPT00159	UUUUUUG	7	RALY	0.0010982	0.112017	0.0095446	-3
	UUUUUUUUUU	RNCMPT00025	AUUUUUU	7	HNRNPC	0.00137655	0.140408	0.00996975	-3
	UUUUUUUUUU	RNCMPT00158	CUUUUUU	7	CPEB4	0.00137655	0.140408	0.00996975	-3
	UUUUUUUUUU	RNCMPT00136	UUGGUUU	7	HuR	0.00301314	0.30734	0.0201442	-2
	UUUUUUUUUU	RNCMPT00012	CUUUUUU	7	CPEB2	0.00619581	0.631972	0.0384631	-2
	UGUGUGAGUG	RNCMPT00184	AGUGUGA	7	RBM24	0.000500839	0.0510855	0.0498322	0
	UUUUUUUUUU	RNCMPT00274	UUUUUUU	7	HuR	3.88638e-05	0.0039641	0.0034153	0
	UUUUUUUUUU	RNCMPT00165	UUUUUUC	7	TIA1	0.000111638	0.0113871	0.0049053	0
	UUUUUUUUUU	RNCMPT00079	UUUUUUC	7	U2AF2	0.000290895	0.0296713	0.00820395	0
	UUUUUUUUUU	RNCMPT00158	CUUUUUU	6	CPEB4	0.000492217	0.0502061	0.00820395	1
	UUUUUUUUUU	RNCMPT00032	UUAUUUU	7	HuR	0.000656754	0.0669889	0.00820395	0
	UUUUUUUUUU	RNCMPT00012	CUUUUUU	6	CPEB2	0.000656754	0.0669889	0.00820395	1
	UUUUUUUUUU	RNCMPT00167	AUUUUUU	6	HNRNPCL1	0.000656754	0.0669889	0.00820395	1
	UUUUUUUUUU	RNCMPT00025	AUUUUUU	6	HNRNPC	0.000746843	0.0761779	0.00820395	1
	UUUUUUUUUU	RNCMPT00077	UUUUUUG	7	TIA1	0.00113053	0.115314	0.0108593	-3
	UUUUUUUUUU	RNCMPT00086	UUUGUUU	7	ZC3H14	0.00123571	0.126042	0.0108593	0
	UUUUUUUUUU	RNCMPT00112	UUUGUUU	7	HuR	0.00147314	0.150261	0.0117689	-1
	UUUUUUUUUU	RNCMPT00159	UUUUUUG	7	RALY	0.00175438	0.178946	0.0128477	-3
	UUUUUUUUUU	RNCMPT00117	UUUGUUU	7	HuR	0.00227041	0.231582	0.0153477	-1
	UUUUUUUUUU	RNCMPT00268	CUUUUCU	6	PTBP1	0.00756398	0.771526	0.0474795	1
	AUUUUUUUUU	RNCMPT00158	CUUUUUU	7	CPEB4	3.81217e-06	0.000388841	0.000330647	-3
	AUUUUUUUUU	RNCMPT00012	CUUUUUU	7	CPEB2	8.18058e-06	0.000834419	0.000352685	-3
	AUUUUUUUUU	RNCMPT00274	UUUUUUU	7	HuR	1.21987e-05	0.00124427	0.000352685	-3
	AUUUUUUUUU	RNCMPT00032	UUAUUUU	7	HuR	0.000390479	0.0398289	0.0041891	-3
	AUUUUUUUUU	RNCMPT00077	UUUUUUG	7	TIA1	0.000390479	0.0398289	0.0041891	-3
	AUUUUUUUUU	RNCMPT00167	AUUUUUU	7	HNRNPCL1	0.000390479	0.0398289	0.0041891	-3
	AUUUUUUUUU	RNCMPT00165	UUUUUUC	7	TIA1	0.000431499	0.0440129	0.0041891	-3
	AUUUUUUUUU	RNCMPT00268	CUUUUCU	7	PTBP1	0.000475663	0.0485177	0.0041891	-3
	AUUUUUUUUU	RNCMPT00025	AUUUUUU	7	HNRNPC	0.000531276	0.0541902	0.0041891	-3
	AUUUUUUUUU	RNCMPT00159	UUUUUUG	7	RALY	0.000531276	0.0541902	0.0041891	-3
	AUUUUUUUUU	RNCMPT00269	ACUUUCU	7	PTBP1	0.000531276	0.0541902	0.0041891	-2
	AUUUUUUUUU	RNCMPT00079	UUUUUUC	6	U2AF2	0.000907476	0.0925625	0.00655913	-4
	AUUUUUUUUU	RNCMPT00086	UUUGUUU	7	ZC3H14	0.00157902	0.16106	0.0105351	-3
	AUUUUUUUUU	RNCMPT00112	UUUGUUU	7	HuR	0.00209517	0.213708	0.0129803	-3
	AUUUUUUUUU	RNCMPT00117	UUUGUUU	7	HuR	0.00299031	0.305012	0.0172909	-3
	UGUUUUUGGU	RNCMPT00274	UUUUUUU	7	HuR	0.000572005	0.0583446	0.0256458	0
	UGUUUUUGGU	RNCMPT00004	UGUGUGU	7	BRUNOL4	0.000887043	0.0904784	0.0256458	0
	UGUUUUUGGU	RNCMPT00077	UUUUUUG	7	TIA1	0.000887043	0.0904784	0.0256458	-2
	UGUUUUUGGU	RNCMPT00159	UUUUUUG	7	RALY	0.00134485	0.137175	0.0291613	-1
	UGUUUUUGGU	RNCMPT00166	UGUGUGU	7	BRUNOL5	0.00180819	0.184435	0.0313666	0
	UGUUUUUGGU	RNCMPT00164	UGUUCGU	7	ZNF638	0.00319114	0.325496	0.0461304	0
	UAUUUCUGUU	RNCMPT00274	UUUUUUU	7	HuR	0.000319269	0.0325654	0.0186963	0
	UAUUUCUGUU	RNCMPT00165	UUUUUUC	6	TIA1	0.000681129	0.0694751	0.0186963	1
	UAUUUCUGUU	RNCMPT00025	AUUUUUU	7	HNRNPC	0.000956714	0.0975848	0.0186963	-1
	UAUUUCUGUU	RNCMPT00167	AUUUUUU	7	HNRNPCL1	0.000956714	0.0975848	0.0186963	-1
	UAUUUCUGUU	RNCMPT00032	UUAUUUU	6	HuR	0.00107069	0.10921	0.0186963	1
	UAUUUCUGUU	RNCMPT00077	UUUUUUG	7	TIA1	0.00203092	0.207154	0.0295531	-2
	UAUUUCUGUU	RNCMPT00012	CUUUUUU	7	CPEB2	0.00248198	0.253162	0.0309573	0
	UAUUUCUGUU	RNCMPT00159	UUUUUUG	7	RALY	0.00307966	0.314125	0.0336105	-1
	UAUUUCUGUU	RNCMPT00086	UUUGUUU	7	ZC3H14	0.00441602	0.450434	0.0385561	-2
	UAUUUCUGUU	RNCMPT00079	UUUUUUC	6	U2AF2	0.00441602	0.450434	0.0385561	1
	UAUUUCUGUU	RNCMPT00158	CUUUUUU	6	CPEB4	0.00486262	0.495987	0.0385958	1
	UAUUUCUGUU	RNCMPT00112	UUUGUUU	7	HuR	0.00532989	0.543649	0.0387792	-2
	UAUUUCUGUU	RNCMPT00117	UUUGUUU	7	HuR	0.0057947	0.59106	0.038918	-2
	UAUUUCUGUU	RNCMPT00268	CUUUUCU	7	PTBP1	0.00676599	0.690131	0.0421954	0
	UUUCUUUUUA	RNCMPT00274	UUUUUUU	7	HuR	0.000268651	0.0274024	0.0166368	-2
	UUUCUUUUUA	RNCMPT00012	CUUUUUU	7	CPEB2	0.0003811	0.0388722	0.0166368	-2
	UUUCUUUUUA	RNCMPT00158	CUUUUUU	7	CPEB4	0.000606198	0.0618322	0.0176423	-2
	UUUCUUUUUA	RNCMPT00268	CUUUUCU	7	PTBP1	0.00281697	0.28733	0.0367402	-2
	UUUCUUUUUA	RNCMPT00032	UUAUUUU	7	HuR	0.00317177	0.323521	0.0367402	-1
	UUUCUUUUUA	RNCMPT00269	ACUUUCU	7	PTBP1	0.00317177	0.323521	0.0367402	-2
	UUUCUUUUUA	RNCMPT00165	UUUUUUC	7	TIA1	0.00370804	0.37822	0.0367402	-1
	UUUCUUUUUA	RNCMPT00077	UUUUUUG	7	TIA1	0.00444942	0.453841	0.0367402	-2
	UUUCUUUUUA	RNCMPT00117	UUUGUUU	7	HuR	0.00444942	0.453841	0.0367402	0
	UUUCUUUUUA	RNCMPT00112	UUUGUUU	7	HuR	0.00484253	0.493938	0.0367402	0
	UUUCUUUUUA	RNCMPT00079	UUUUUUC	7	U2AF2	0.00504964	0.515064	0.0367402	-2
	UUUCUUUUUA	RNCMPT00086	UUUGUUU	7	ZC3H14	0.00504964	0.515064	0.0367402	0
	UUUCUUUUUA	RNCMPT00167	AUUUUUU	7	HNRNPCL1	0.00570953	0.582372	0.0383459	-2
	UUUCUUUUUA	RNCMPT00159	UUUUUUG	7	RALY	0.00618979	0.631358	0.038602	-2
	UUUCUUUUUA	RNCMPT00025	AUUUUUU	7	HNRNPC	0.00671572	0.685003	0.0390898	-2
	AUUUUAUAAC	RNCMPT00167	AUUUUUU	7	HNRNPCL1	0.00051852	0.052889	0.0252088	0
	AUUUUAUAAC	RNCMPT00025	AUUUUUU	7	HNRNPC	0.000546664	0.0557597	0.0252088	0
	CGUUUUUUUA	RNCMPT00274	UUUUUUU	7	HuR	5.63858e-06	0.000575135	0.000500567	-2
	CGUUUUUUUA	RNCMPT00077	UUUUUUG	7	TIA1	0.000339964	0.0346763	0.0109571	-2
	CGUUUUUUUA	RNCMPT00159	UUUUUUG	7	RALY	0.000370274	0.0377679	0.0109571	-2
	CGUUUUUUUA	RNCMPT00032	UUAUUUU	7	HuR	0.000563743	0.0575018	0.0125116	-2
	CGUUUUUUUA	RNCMPT00165	UUUUUUC	7	TIA1	0.000837652	0.0854405	0.0131752	-2
	CGUUUUUUUA	RNCMPT00086	UUUGUUU	7	ZC3H14	0.000966257	0.0985582	0.0131752	-2
	CGUUUUUUUA	RNCMPT00167	AUUUUUU	7	HNRNPCL1	0.00112928	0.115186	0.0131752	-2
	CGUUUUUUUA	RNCMPT00025	AUUUUUU	7	HNRNPC	0.00122861	0.125318	0.0131752	-2
	CGUUUUUUUA	RNCMPT00158	CUUUUUU	7	CPEB4	0.001346	0.137292	0.0131752	-2
	CGUUUUUUUA	RNCMPT00112	UUUGUUU	7	HuR	0.0014841	0.151378	0.0131752	-2
	CGUUUUUUUA	RNCMPT00079	UUUUUUC	7	U2AF2	0.00164327	0.167614	0.013262	-2
	CGUUUUUUUA	RNCMPT00012	CUUUUUU	7	CPEB2	0.0018149	0.18512	0.0134266	-2
	CGUUUUUUUA	RNCMPT00117	UUUGUUU	7	HuR	0.00199851	0.203848	0.0136476	-2
	UUUUUUUAGU	RNCMPT00274	UUUUUUU	7	HuR	3.2513e-05	0.00331632	0.00287552	0
	UUUUUUUAGU	RNCMPT00079	UUUUUUC	7	U2AF2	0.00011722	0.0119565	0.00518362	0
	UUUUUUUAGU	RNCMPT00165	UUUUUUC	7	TIA1	0.000315622	0.0321935	0.00697858	0
	UUUUUUUAGU	RNCMPT00158	CUUUUUU	6	CPEB4	0.000315622	0.0321935	0.00697858	1
	UUUUUUUAGU	RNCMPT00167	AUUUUUU	6	HNRNPCL1	0.000499859	0.0509856	0.00823812	1
	UUUUUUUAGU	RNCMPT00025	AUUUUUU	6	HNRNPC	0.000558881	0.0570059	0.00823812	1
	UUUUUUUAGU	RNCMPT00032	UUAUUUU	7	HuR	0.00100895	0.102913	0.0111542	0
	UUUUUUUAGU	RNCMPT00086	UUUGUUU	7	ZC3H14	0.00100895	0.102913	0.0111542	0
	UUUUUUUAGU	RNCMPT00112	UUUGUUU	7	HuR	0.00123558	0.126029	0.0120484	0
	UUUUUUUAGU	RNCMPT00117	UUUGUUU	7	HuR	0.00149852	0.152849	0.0120484	0
	UUUUUUUAGU	RNCMPT00012	CUUUUUU	6	CPEB2	0.00149852	0.152849	0.0120484	1
	UUUUUUUAGU	RNCMPT00077	UUUUUUG	7	TIA1	0.00251597	0.256629	0.0171167	0
	UUUUUUUAGU	RNCMPT00268	CUUUUCU	6	PTBP1	0.00251597	0.256629	0.0171167	1
	UUUUUUUAGU	RNCMPT00159	UUUUUUG	7	RALY	0.00383846	0.391523	0.0242487	0
	CUAUUUAUUU	RNCMPT00274	UUUUUUU	7	HuR	0.000850357	0.0867364	0.0300881	-3
	CUAUUUAUUU	RNCMPT00112	UUUGUUU	7	HuR	0.00112969	0.115229	0.0300881	-3
	CUAUUUAUUU	RNCMPT00086	UUUGUUU	7	ZC3H14	0.00134511	0.137202	0.0300881	-3
	CUAUUUAUUU	RNCMPT00117	UUUGUUU	7	HuR	0.00134511	0.137202	0.0300881	-3
	CUAUUUAUUU	RNCMPT00032	UUAUUUU	7	HuR	0.00213012	0.217272	0.0358335	-3
	CUAUUUAUUU	RNCMPT00077	UUUUUUG	7	TIA1	0.00287594	0.293345	0.0358335	-3
	CUAUUUAUUU	RNCMPT00167	AUUUUUU	7	HNRNPCL1	0.00287594	0.293345	0.0358335	-2
	CUAUUUAUUU	RNCMPT00025	AUUUUUU	7	HNRNPC	0.00320393	0.326801	0.0358335	-2
	CUAUUUAUUU	RNCMPT00159	UUUUUUG	7	RALY	0.00431757	0.440392	0.0423241	-3
	CUAUUUAUUU	RNCMPT00136	UUGGUUU	7	HuR	0.00473034	0.482495	0.0423241	-3
	CCAGGCAGGG	RNCMPT00149	CAGACAG	7	ENOX1	0.000253133	0.0258195	0.0243657	-1
	UUUUUUUUGA	RNCMPT00274	UUUUUUU	7	HuR	1.10806e-05	0.00113022	0.000972377	-1
	UUUUUUUUGA	RNCMPT00077	UUUUUUG	7	TIA1	7.44698e-05	0.00759592	0.00217837	-2
	UUUUUUUUGA	RNCMPT00159	UUUUUUG	7	RALY	7.44698e-05	0.00759592	0.00217837	-2
	UUUUUUUUGA	RNCMPT00167	AUUUUUU	7	HNRNPCL1	0.000315665	0.0321979	0.00511826	0
	UUUUUUUUGA	RNCMPT00025	AUUUUUU	7	HNRNPC	0.000349946	0.0356945	0.00511826	0
	UUUUUUUUGA	RNCMPT00032	UUAUUUU	7	HuR	0.000349946	0.0356945	0.00511826	-1
	UUUUUUUUGA	RNCMPT00165	UUUUUUC	7	TIA1	0.000459172	0.0468355	0.00543927	-1
	UUUUUUUUGA	RNCMPT00086	UUUGUUU	7	ZC3H14	0.000495859	0.0505776	0.00543927	-1
	UUUUUUUUGA	RNCMPT00112	UUUGUUU	7	HuR	0.000678319	0.0691885	0.00661399	-1
	UUUUUUUUGA	RNCMPT00117	UUUGUUU	7	HuR	0.000936339	0.0955065	0.00821685	-1
	UUUUUUUUGA	RNCMPT00158	CUUUUUU	7	CPEB4	0.00114028	0.116308	0.00909684	-1
	UUUUUUUUGA	RNCMPT00079	UUUUUUC	7	U2AF2	0.00157373	0.16052	0.0115086	-1
	UUUUUUUUGA	RNCMPT00012	CUUUUUU	6	CPEB2	0.00175411	0.178919	0.0118409	1
	UUUUUUUUGA	RNCMPT00136	UUGGUUU	7	HuR	0.00690492	0.704301	0.0432815	-1
	UUUUUUUUUU	RNCMPT00274	UUUUUUU	7	HuR	1.05304e-05	0.0010741	0.000911911	-3
	UUUUUUUUUU	RNCMPT00165	UUUUUUC	7	TIA1	0.000170932	0.017435	0.00610786	-3
	UUUUUUUUUU	RNCMPT00032	UUAUUUU	7	HuR	0.000295354	0.0301261	0.00610786	-3
	UUUUUUUUUU	RNCMPT00077	UUUUUUG	7	TIA1	0.000295354	0.0301261	0.00610786	-3
	UUUUUUUUUU	RNCMPT00079	UUUUUUC	7	U2AF2	0.000407209	0.0415353	0.00610786	-3
	UUUUUUUUUU	RNCMPT00159	UUUUUUG	7	RALY	0.00044969	0.0458684	0.00610786	-3
	UUUUUUUUUU	RNCMPT00167	AUUUUUU	7	HNRNPCL1	0.000493719	0.0503593	0.00610786	-3
	UUUUUUUUUU	RNCMPT00025	AUUUUUU	7	HNRNPC	0.00074221	0.0757055	0.00714154	-3
	UUUUUUUUUU	RNCMPT00086	UUUGUUU	7	ZC3H14	0.00074221	0.0757055	0.00714154	-3
	UUUUUUUUUU	RNCMPT00158	CUUUUUU	7	CPEB4	0.000838009	0.0854769	0.00725698	-3
	UUUUUUUUUU	RNCMPT00112	UUUGUUU	7	HuR	0.00115943	0.118262	0.00912764	-3
	UUUUUUUUUU	RNCMPT00117	UUUGUUU	7	HuR	0.00138966	0.141745	0.0100285	-3
	UUUUUUUUUU	RNCMPT00012	CUUUUUU	7	CPEB2	0.00197332	0.201278	0.013145	-3
	UUUUUUUUUU	RNCMPT00136	UUGGUUU	7	HuR	0.00255643	0.260756	0.015813	0
	UUUUUUUUUU	RNCMPT00268	CUUUUCU	7	PTBP1	0.00564612	0.575904	0.0325961	-3
	UAUAAUUUUU	RNCMPT00025	AUUUUUU	6	HNRNPC	0.000615554	0.0627865	0.0288338	-4
	UAUAAUUUUU	RNCMPT00167	AUUUUUU	6	HNRNPCL1	0.000615554	0.0627865	0.0288338	-4
	UUUUUUUUUU	RNCMPT00274	UUUUUUU	7	HuR	3.98161e-05	0.00406125	0.00347842	-3
	UUUUUUUUUU	RNCMPT00165	UUUUUUC	7	TIA1	0.000108354	0.0110521	0.00347842	-3
	UUUUUUUUUU	RNCMPT00032	UUAUUUU	7	HuR	0.000158328	0.0161495	0.00347842	-3
	UUUUUUUUUU	RNCMPT00079	UUUUUUC	7	U2AF2	0.000158328	0.0161495	0.00347842	-3
	UUUUUUUUUU	RNCMPT00167	AUUUUUU	7	HNRNPCL1	0.000410491	0.0418701	0.00633072	-3
	UUUUUUUUUU	RNCMPT00158	CUUUUUU	7	CPEB4	0.000510579	0.0520791	0.00633072	-3
	UUUUUUUUUU	RNCMPT00159	UUUUUUG	6	RALY	0.000510579	0.0520791	0.00633072	-4
	UUUUUUUUUU	RNCMPT00086	UUUGUUU	7	ZC3H14	0.000614227	0.0626512	0.00633072	-3
	UUUUUUUUUU	RNCMPT00025	AUUUUUU	7	HNRNPC	0.000720392	0.07348	0.00633072	-3
	UUUUUUUUUU	RNCMPT00077	UUUUUUG	7	TIA1	0.000720392	0.07348	0.00633072	-3
	UUUUUUUUUU	RNCMPT00112	UUUGUUU	7	HuR	0.000932442	0.095109	0.00744926	-3
	UUUUUUUUUU	RNCMPT00012	CUUUUUU	7	CPEB2	0.0013957	0.142361	0.010221	-3
	UUUUUUUUUU	RNCMPT00117	UUUGUUU	7	HuR	0.00183387	0.187055	0.0123968	-3
	UUUUUUUUUU	RNCMPT00268	CUUUUCU	7	PTBP1	0.00310484	0.316694	0.0194892	-3
	UUUUUUUUUU	RNCMPT00136	UUGGUUU	7	HuR	0.0070635	0.720477	0.0413821	-3
	UACAUUUUUU	RNCMPT00025	AUUUUUU	7	HNRNPC	5.7936e-05	0.00590947	0.00251641	-3
	UACAUUUUUU	RNCMPT00167	AUUUUUU	7	HNRNPCL1	5.7936e-05	0.00590947	0.00251641	-3
	UACAUUUUUU	RNCMPT00269	ACUUUCU	7	PTBP1	0.000787394	0.0803142	0.0200814	-3
	UACAUUUUUU	RNCMPT00274	UUUUUUU	6	HuR	0.000954415	0.0973503	0.0200814	-4
	UACAUUUUUU	RNCMPT00012	CUUUUUU	7	CPEB2	0.00115585	0.117896	0.0200814	-2
	UACAUUUUUU	RNCMPT00158	CUUUUUU	6	CPEB4	0.00174261	0.177746	0.0210202	-4
	UACAUUUUUU	RNCMPT00159	UUUUUUG	6	RALY	0.00215174	0.219477	0.0210202	-4
	UACAUUUUUU	RNCMPT00165	UUUUUUC	6	TIA1	0.00215174	0.219477	0.0210202	-4
	UACAUUUUUU	RNCMPT00079	UUUUUUC	6	U2AF2	0.00239393	0.244181	0.0210202	-4
	UACAUUUUUU	RNCMPT00032	UUAUUUU	6	HuR	0.00266175	0.271498	0.0210202	-4
	UACAUUUUUU	RNCMPT00077	UUUUUUG	6	TIA1	0.00266175	0.271498	0.0210202	-4
	UACAUUUUUU	RNCMPT00112	UUUGUUU	6	HuR	0.00593364	0.605231	0.039758	-4
	UACAUUUUUU	RNCMPT00053	AUACAUU	6	RBM41	0.00640751	0.653566	0.039758	1
	UACAUUUUUU	RNCMPT00086	UUUGUUU	6	ZC3H14	0.00640751	0.653566	0.039758	-4
	UACAUUUUUU	RNCMPT00268	CUUUUCU	7	PTBP1	0.00690828	0.704644	0.0400075	-3
	UUUUUUUGCU	RNCMPT00159	UUUUUUG	7	RALY	0.000110073	0.0112275	0.00494984	-1
	UUUUUUUGCU	RNCMPT00274	UUUUUUU	7	HuR	0.000140306	0.0143112	0.00494984	0
	UUUUUUUGCU	RNCMPT00077	UUUUUUG	7	TIA1	0.000170859	0.0174276	0.00494984	-1
	UUUUUUUGCU	RNCMPT00158	CUUUUUU	6	CPEB4	0.00194808	0.198704	0.0281527	1
	UUUUUUUGCU	RNCMPT00032	UUAUUUU	7	HuR	0.00259141	0.264324	0.0281527	0
	UUUUUUUGCU	RNCMPT00165	UUUUUUC	7	TIA1	0.00259141	0.264324	0.0281527	0
	UUUUUUUGCU	RNCMPT00167	AUUUUUU	6	HNRNPCL1	0.00259141	0.264324	0.0281527	1
	UUUUUUUGCU	RNCMPT00012	CUUUUUU	5	CPEB2	0.00259141	0.264324	0.0281527	2
	UUUUUUUGCU	RNCMPT00025	AUUUUUU	6	HNRNPC	0.00300761	0.306777	0.0290439	1
	UUUUUUUGCU	RNCMPT00086	UUUGUUU	7	ZC3H14	0.00339923	0.346721	0.029543	0
	UUUUUUUGCU	RNCMPT00112	UUUGUUU	7	HuR	0.0060577	0.617885	0.0478619	0
	GUGUUUUUUU	RNCMPT00167	AUUUUUU	7	HNRNPCL1	1.09995e-05	0.00112195	0.000806867	-3
	GUGUUUUUUU	RNCMPT00025	AUUUUUU	7	HNRNPC	1.85105e-05	0.00188807	0.000806867	-3
	GUGUUUUUUU	RNCMPT00274	UUUUUUU	7	HuR	0.000128357	0.0130924	0.00279753	-3
	GUGUUUUUUU	RNCMPT00165	UUUUUUC	6	TIA1	0.000128357	0.0130924	0.00279753	-4
	GUGUUUUUUU	RNCMPT00159	UUUUUUG	6	RALY	0.000182707	0.0186362	0.00318567	-4
	GUGUUUUUUU	RNCMPT00077	UUUUUUG	6	TIA1	0.000232808	0.0237464	0.00338268	-4
	GUGUUUUUUU	RNCMPT00079	UUUUUUC	6	U2AF2	0.000386663	0.0394396	0.00481558	-4
	GUGUUUUUUU	RNCMPT00158	CUUUUUU	7	CPEB4	0.00102585	0.104636	0.0111791	-3
	GUGUUUUUUU	RNCMPT00012	CUUUUUU	7	CPEB2	0.00129906	0.132504	0.0125835	-3
	GUGUUUUUUU	RNCMPT00032	UUAUUUU	6	HuR	0.00163268	0.166533	0.0142336	-4
	GUGUUUUUUU	RNCMPT00086	UUUGUUU	7	ZC3H14	0.00209898	0.214096	0.0166353	-3
	GUGUUUUUUU	RNCMPT00112	UUUGUUU	7	HuR	0.0025024	0.255244	0.0181798	-3
	GUGUUUUUUU	RNCMPT00117	UUUGUUU	7	HuR	0.00302419	0.308467	0.0202805	-3
	GUGUUUUUUU	RNCMPT00268	CUUUUCU	7	PTBP1	0.00753162	0.768225	0.0469002	-3
	UUUUUUUUUU	RNCMPT00274	UUUUUUU	7	HuR	1.23662e-05	0.00126135	0.00109224	-3
	UUUUUUUUUU	RNCMPT00032	UUAUUUU	7	HuR	0.000201263	0.0205289	0.00683221	-3
	UUUUUUUUUU	RNCMPT00165	UUUUUUC	7	TIA1	0.000360622	0.0367835	0.00683221	-3
	UUUUUUUUUU	RNCMPT00077	UUUUUUG	7	TIA1	0.000428593	0.0437165	0.00683221	-3
	UUUUUUUUUU	RNCMPT00158	CUUUUUU	7	CPEB4	0.000428593	0.0437165	0.00683221	-3
	UUUUUUUUUU	RNCMPT00167	AUUUUUU	7	HNRNPCL1	0.00053409	0.0544771	0.00683221	-2
	UUUUUUUUUU	RNCMPT00159	UUUUUUG	7	RALY	0.000563531	0.0574802	0.00683221	-3
	UUUUUUUUUU	RNCMPT00079	UUUUUUC	7	U2AF2	0.000641944	0.0654783	0.00683221	-3
	UUUUUUUUUU	RNCMPT00025	AUUUUUU	7	HNRNPC	0.000701165	0.0715188	0.00683221	-2
	UUUUUUUUUU	RNCMPT00086	UUUGUUU	7	ZC3H14	0.000773532	0.0789003	0.00683221	-3
	UUUUUUUUUU	RNCMPT00012	CUUUUUU	7	CPEB2	0.000887364	0.0905111	0.00712512	-3
	UUUUUUUUUU	RNCMPT00112	UUUGUUU	7	HuR	0.000999266	0.101925	0.007355	-3
	UUUUUUUUUU	RNCMPT00117	UUUGUUU	7	HuR	0.00213605	0.217878	0.0145128	-3
	UUUUUUUUUU	RNCMPT00268	CUUUUCU	7	PTBP1	0.00684796	0.698491	0.0432032	-3
	AUAUGUUUUU	RNCMPT00274	UUUUUUU	7	HuR	7.3703e-05	0.00751771	0.00397562	-3
	AUAUGUUUUU	RNCMPT00167	AUUUUUU	7	HNRNPCL1	0.000118558	0.012093	0.00397562	-2
	AUAUGUUUUU	RNCMPT00025	AUUUUUU	7	HNRNPC	0.00013751	0.014026	0.00397562	-2
	AUAUGUUUUU	RNCMPT00165	UUUUUUC	7	TIA1	0.000329255	0.033584	0.00713945	-3
	AUAUGUUUUU	RNCMPT00032	UUAUUUU	7	HuR	0.0010533	0.107436	0.0127217	-3
	AUAUGUUUUU	RNCMPT00077	UUUUUUG	6	TIA1	0.0010533	0.107436	0.0127217	-4
	AUAUGUUUUU	RNCMPT00159	UUUUUUG	6	RALY	0.0010533	0.107436	0.0127217	-4
	AUAUGUUUUU	RNCMPT00079	UUUUUUC	7	U2AF2	0.00117339	0.119685	0.0127217	-3
	AUAUGUUUUU	RNCMPT00086	UUUGUUU	7	ZC3H14	0.00237025	0.241766	0.0228426	-3
	AUAUGUUUUU	RNCMPT00112	UUUGUUU	7	HuR	0.0042959	0.438182	0.0372604	-3
	AUAUGUUUUU	RNCMPT00158	CUUUUUU	7	CPEB4	0.00506647	0.51678	0.039949	-2
	AUAUGUUUUU	RNCMPT00004	UGUGUGU	7	BRUNOL4	0.00627518	0.640069	0.0418674	-3
	AUAUGUUUUU	RNCMPT00117	UUUGUUU	7	HuR	0.00627518	0.640069	0.0418674	-3
	GGUUUUUGGG	RNCMPT00077	UUUUUUG	7	TIA1	8.19568e-05	0.0083596	0.00580706	-2
	GGUUUUUGGG	RNCMPT00159	UUUUUUG	7	RALY	0.000131171	0.0133795	0.00580706	-2
	GGUUUUUGGG	RNCMPT00274	UUUUUUU	7	HuR	0.000643447	0.0656316	0.0189906	-1
HUR	UUUUUUUUUU	RNCMPT00274	UUUUUUU	7	HuR	5.82261e-05	0.00593906	0.00517565	-2
	UUUUUUUUUU	RNCMPT00032	UUAUUUU	7	HuR	0.000370916	0.0378334	0.00870964	-2
	UUUUUUUUUU	RNCMPT00165	UUUUUUC	7	TIA1	0.000430403	0.0439011	0.00870964	-3
	UUUUUUUUUU	RNCMPT00158	CUUUUUU	7	CPEB4	0.000533305	0.0543971	0.00870964	-3
	UUUUUUUUUU	RNCMPT00167	AUUUUUU	7	HNRNPCL1	0.000674263	0.0687748	0.00870964	-2
	UUUUUUUUUU	RNCMPT00077	UUUUUUG	7	TIA1	0.000725467	0.0739976	0.00870964	-2
	UUUUUUUUUU	RNCMPT00012	CUUUUUU	7	CPEB2	0.000783867	0.0799545	0.00870964	-3
	UUUUUUUUUU	RNCMPT00079	UUUUUUC	7	U2AF2	0.000783867	0.0799545	0.00870964	-3
	UUUUUUUUUU	RNCMPT00025	AUUUUUU	7	HNRNPC	0.00120199	0.122603	0.0106843	-2
	UUUUUUUUUU	RNCMPT00159	UUUUUUG	7	RALY	0.00120199	0.122603	0.0106843	-2
	UUUUUUUUUU	RNCMPT00086	UUUGUUU	7	ZC3H14	0.00205666	0.20978	0.0166195	-3
	UUUUUUUUUU	RNCMPT00112	UUUGUUU	7	HuR	0.00246138	0.25106	0.0182324	-3
	UUUUUUUUUU	RNCMPT00117	UUUGUUU	7	HuR	0.0045478	0.463875	0.031096	-3
	CGGACGACGG	RNCMPT00073	GACGACGG	8	SRSF7	8.39198e-06	0.000855982	0.000802311	-2
	AGAGGAGGAG	RNCMPT00163	GGAGGAG	7	SRSF1	0.000306051	0.0312172	0.0265245	-3
	UUUUUUUUUU	RNCMPT00032	UUAUUUU	7	HuR	4.46906e-05	0.00455844	0.00333367	-3
	UUUUUUUUUU	RNCMPT00274	UUUUUUU	7	HuR	7.54866e-05	0.00769964	0.00333367	-3
	UUUUUUUUUU	RNCMPT00158	CUUUUUU	7	CPEB4	0.00046136	0.0470587	0.00900085	-2
	UUUUUUUUUU	RNCMPT00079	UUUUUUC	7	U2AF2	0.000555039	0.056614	0.00900085	-2
	UUUUUUUUUU	RNCMPT00012	CUUUUUU	7	CPEB2	0.00065852	0.0671691	0.00900085	-2
	UUUUUUUUUU	RNCMPT00165	UUUUUUC	7	TIA1	0.00065852	0.0671691	0.00900085	-2
	UUUUUUUUUU	RNCMPT00268	CUUUUCU	7	PTBP1	0.000713343	0.072761	0.00900085	-2
	UUUUUUUUUU	RNCMPT00167	AUUUUUU	7	HNRNPCL1	0.00154359	0.157447	0.0165045	-3
	UUUUUUUUUU	RNCMPT00077	UUUUUUG	7	TIA1	0.00168175	0.171539	0.0165045	-3
	UUUUUUUUUU	RNCMPT00025	AUUUUUU	7	HNRNPC	0.00223316	0.227782	0.0197243	-3
	UUUUUUUUUU	RNCMPT00159	UUUUUUG	6	RALY	0.00247022	0.251963	0.0198347	-4
	UUUUUUUUUU	RNCMPT00112	UUUGUUU	7	HuR	0.00334075	0.340757	0.0245893	-3
	UUUUUUUUUU	RNCMPT00086	UUUGUUU	7	ZC3H14	0.00499932	0.509931	0.0339665	-3
	UUUUUUUUUU	RNCMPT00274	UUUUUUU	7	HuR	8.24898e-05	0.00841395	0.00733242	0
	UUUUUUUUUU	RNCMPT00032	UUAUUUU	7	HuR	0.000429177	0.0437761	0.0113488	-3
	UUUUUUUUUU	RNCMPT00158	CUUUUUU	7	CPEB4	0.000444868	0.0453766	0.0113488	-2
	UUUUUUUUUU	RNCMPT00165	UUUUUUC	7	TIA1	0.000535353	0.054606	0.0113488	-1
	UUUUUUUUUU	RNCMPT00077	UUUUUUG	7	TIA1	0.000710872	0.072509	0.0113488	-3
	UUUUUUUUUU	RNCMPT00012	CUUUUUU	7	CPEB2	0.000774584	0.0790076	0.0113488	-2
	UUUUUUUUUU	RNCMPT00167	AUUUUUU	6	HNRNPCL1	0.000916574	0.0934905	0.0113488	1
	UUUUUUUUUU	RNCMPT00025	AUUUUUU	6	HNRNPC	0.00108303	0.110469	0.0113488	1
	UUUUUUUUUU	RNCMPT00159	UUUUUUG	7	RALY	0.00117485	0.119835	0.0113488	-3
	UUUUUUUUUU	RNCMPT00079	UUUUUUC	7	U2AF2	0.00127675	0.130228	0.0113488	-2
	UUUUUUUUUU	RNCMPT00086	UUUGUUU	7	ZC3H14	0.00168779	0.172154	0.0136387	-1
	UUUUUUUUUU	RNCMPT00112	UUUGUUU	7	HuR	0.00278418	0.283986	0.0206235	-1
	UUUUUUUUUU	RNCMPT00117	UUUGUUU	7	HuR	0.0049015	0.499953	0.0335145	-1
	UUUUUUUUUU	RNCMPT00268	CUUUUCU	7	PTBP1	0.00720101	0.734503	0.0457207	-2
	AAAACCACAC	RNCMPT00172	ACAAACA	7	IGF2BP3	9.27693e-05	0.00946247	0.0079966	0
	AAAACCACAC	RNCMPT00033	ACAAACA	7	IGF2BP2	0.000168917	0.0172295	0.0079966	0
	ACUUUUUUCG	RNCMPT00159	UUUUUUG	7	RALY	3.00434e-05	0.00306443	0.00147333	-2
	ACUUUUUUCG	RNCMPT00079	UUUUUUC	7	U2AF2	3.87091e-05	0.00394833	0.00147333	-2
	ACUUUUUUCG	RNCMPT00165	UUUUUUC	7	TIA1	4.9384e-05	0.00503716	0.00147333	-2
	ACUUUUUUCG	RNCMPT00158	CUUUUUU	7	CPEB4	0.000138524	0.0141295	0.00293567	-1
	ACUUUUUUCG	RNCMPT00077	UUUUUUG	7	TIA1	0.000163999	0.0167279	0.00293567	-2
	ACUUUUUUCG	RNCMPT00012	CUUUUUU	7	CPEB2	0.000573851	0.0585328	0.0085602	-1
	ACUUUUUUCG	RNCMPT00274	UUUUUUU	7	HuR	0.00104994	0.107093	0.0134246	-2
	ACUUUUUUCG	RNCMPT00167	AUUUUUU	7	HNRNPCL1	0.00165918	0.169237	0.0184548	-1
	ACUUUUUUCG	RNCMPT00025	AUUUUUU	7	HNRNPC	0.00185573	0.189285	0.0184548	-1
	ACUUUUUUCG	RNCMPT00268	CUUUUCU	7	PTBP1	0.00429665	0.438258	0.0384562	-1
	UUCCUUUUAU	RNCMPT00268	CUUUUCU	7	PTBP1	9.18457e-05	0.00936826	0.00801902	-3
	UUCCUUUUAU	RNCMPT00012	CUUUUUU	7	CPEB2	0.000303112	0.0309174	0.00822097	-3
	UUCCUUUUAU	RNCMPT00274	UUUUUUU	7	HuR	0.000303112	0.0309174	0.00822097	-1
	UUCCUUUUAU	RNCMPT00158	CUUUUUU	7	CPEB4	0.000376635	0.0384168	0.00822097	-3
	UUCCUUUUAU	RNCMPT00165	UUUUUUC	7	TIA1	0.00164655	0.167948	0.0287325	-1
	UUCCUUUUAU	RNCMPT00079	UUUUUUC	7	U2AF2	0.00197453	0.201402	0.0287325	-1
	UUCCUUUUAU	RNCMPT00032	UUAUUUU	7	HuR	0.00266498	0.271828	0.0332398	0
	CGAGAACCUU	RNCMPT00153	GAAAACC	7	PABPC3	0.000326905	0.0333443	0.0290981	-1
	AGGAGGACUC	RNCMPT00106	GGAGGAC	7	SRSF1	0.000171809	0.0175245	0.0134113	-1
	AGGAGGACUC	RNCMPT00107	GGAGGAA	7	SRSF1	0.000297086	0.0303028	0.0134113	-1
	AACAAAUAAA	RNCMPT00033	ACAAACA	7	IGF2BP2	0.000325022	0.0331522	0.0153958	-1
	AACAAAUAAA	RNCMPT00172	ACAAACA	7	IGF2BP3	0.000325022	0.0331522	0.0153958	-1
	AGGAGCAGAA	RNCMPT00163	GGAGGAG	7	SRSF1	0.000419614	0.0428006	0.037585	-1
	UUUUUUUUAU	RNCMPT00274	UUUUUUU	7	HuR	6.08792e-05	0.00620968	0.00537715	-1
	UUUUUUUUAU	RNCMPT00032	UUAUUUU	7	HuR	0.000465089	0.0474391	0.0112874	-1
	UUUUUUUUAU	RNCMPT00167	AUUUUUU	7	HNRNPCL1	0.000505982	0.0516102	0.0112874	0
	UUUUUUUUAU	RNCMPT00025	AUUUUUU	7	HNRNPC	0.000659157	0.067234	0.0112874	0
	UUUUUUUUAU	RNCMPT00158	CUUUUUU	7	CPEB4	0.000792576	0.0808427	0.0112874	-1
	UUUUUUUUAU	RNCMPT00086	UUUGUUU	7	ZC3H14	0.000950085	0.0969087	0.0112874	-1
	UUUUUUUUAU	RNCMPT00012	CUUUUUU	7	CPEB2	0.00104168	0.106252	0.0112874	-1
	UUUUUUUUAU	RNCMPT00112	UUUGUUU	7	HuR	0.00115015	0.117315	0.0112874	-1
	UUUUUUUUAU	RNCMPT00165	UUUUUUC	7	TIA1	0.00115015	0.117315	0.0112874	-1
	UUUUUUUUAU	RNCMPT00077	UUUUUUG	7	TIA1	0.00206175	0.210299	0.016796	-1
	UUUUUUUUAU	RNCMPT00079	UUUUUUC	7	U2AF2	0.00228193	0.232757	0.016796	-1
	UUUUUUUUAU	RNCMPT00117	UUUGUUU	7	HuR	0.00228193	0.232757	0.016796	-1
	UUUUUUUUAU	RNCMPT00159	UUUUUUG	7	RALY	0.00276341	0.281868	0.0187752	-1
	UUUUUAUUUU	RNCMPT00032	UUAUUUU	7	HuR	5.71058e-05	0.00582479	0.00510183	-3
	UUUUUAUUUU	RNCMPT00274	UUUUUUU	7	HuR	0.000669803	0.0683199	0.0299201	-3
IGF2BP1	UGUUUUUUCC	RNCMPT00165	UUUUUUC	7	TIA1	0.000249159	0.0254142	0.0213952	-2
	UGUUUUUUCC	RNCMPT00079	UUUUUUC	7	U2AF2	0.000974552	0.0994043	0.0262379	-2
	UGUUUUUUCC	RNCMPT00004	UGUGUGU	7	BRUNOL4	0.00132929	0.135587	0.0262379	0
	UGUUUUUUCC	RNCMPT00166	UGUGUGU	7	BRUNOL5	0.00148538	0.151509	0.0262379	0
	UGUUUUUUCC	RNCMPT00274	UUUUUUU	7	HuR	0.00165174	0.168478	0.0262379	0
	UGUUUUUUCC	RNCMPT00159	UUUUUUG	7	RALY	0.00183334	0.187	0.0262379	-2
	UGUUUUUUCC	RNCMPT00077	UUUUUUG	7	TIA1	0.00375613	0.383126	0.0437555	-2
	UGUUUUUUCC	RNCMPT00112	UUUGUUU	7	HuR	0.00478627	0.4882	0.0437555	0
	UGUUUUUUCC	RNCMPT00012	CUUUUUU	7	CPEB2	0.00518511	0.528881	0.0437555	-1
	UGUUUUUUCC	RNCMPT00032	UUAUUUU	7	HuR	0.00560514	0.571724	0.0437555	0
	UGUUUUUUCC	RNCMPT00086	UUUGUUU	7	ZC3H14	0.00560514	0.571724	0.0437555	0
	CCCUCGAGCC	RNCMPT00044	CCUUCCC	7	PCBP2	0.000229403	0.0233991	0.0228135	0
	UGAACAUCAU	RNCMPT00116	AACAUCA	7	YBX1	1.33909e-05	0.00136587	0.000848331	-2
	UGAACAUCAU	RNCMPT00083	AACAUCA	7	YBX1	1.70523e-05	0.00173934	0.000848331	-2
	CGACGACCAG	RNCMPT00073	GACGACGG	8	SRSF7	0.000400363	0.040837	0.0381884	-1
	GUUUUUGUUU	RNCMPT00112	UUUGUUU	7	HuR	0.000101038	0.0103059	0.00563863	-3
	GUUUUUGUUU	RNCMPT00086	UUUGUUU	7	ZC3H14	0.000130684	0.0133297	0.00563863	-3
	GUUUUUGUUU	RNCMPT00117	UUUGUUU	7	HuR	0.00021662	0.0220953	0.00623104	-3
	GUUUUUGUUU	RNCMPT00274	UUUUUUU	7	HuR	0.00050665	0.0516783	0.0109303	-2
	GUUUUUGUUU	RNCMPT00158	CUUUUUU	7	CPEB4	0.00153641	0.156714	0.0265168	-2
	GUUUUUGUUU	RNCMPT00136	UUGGUUU	7	HuR	0.00252828	0.257885	0.0308599	-3
	GUUUUUGUUU	RNCMPT00165	UUUUUUC	7	TIA1	0.00276486	0.282016	0.0308599	-2
	GUUUUUGUUU	RNCMPT00032	UUAUUUU	7	HuR	0.00328642	0.335215	0.0308599	-3
	GUUUUUGUUU	RNCMPT00012	CUUUUUU	7	CPEB2	0.00357612	0.364764	0.0308599	-2
	GUUUUUGUUU	RNCMPT00079	UUUUUUC	7	U2AF2	0.00357612	0.364764	0.0308599	-2
	CUGGCUUUUU	RNCMPT00012	CUUUUUU	6	CPEB2	0.000528503	0.0539073	0.0256509	-4
	CUGGCUUUUU	RNCMPT00158	CUUUUUU	6	CPEB4	0.000591222	0.0603046	0.0256509	-4
	UUUUCUCCUU	RNCMPT00079	UUUUUUC	7	U2AF2	6.33288e-05	0.00645953	0.00558592	0
	UUUUCUCCUU	RNCMPT00165	UUUUUUC	7	TIA1	0.000259908	0.0265106	0.0114626	0
	UUUUCUCCUU	RNCMPT00268	CUUUUCU	6	PTBP1	0.000529838	0.0540435	0.0155782	1
	UUUAGGUUUA	RNCMPT00136	UUGGUUU	7	HuR	0.000451438	0.0460467	0.0446878	-2
IGF2BP2	UUAUUUCCUU	RNCMPT00165	UUUUUUC	7	TIA1	0.000991059	0.101088	0.0305186	0
	UUAUUUCCUU	RNCMPT00032	UUAUUUU	7	HuR	0.00123115	0.125578	0.0305186	0
	UUAUUUCCUU	RNCMPT00079	UUUUUUC	7	U2AF2	0.00156787	0.159923	0.0305186	0
	UUAUUUCCUU	RNCMPT00086	UUUGUUU	6	ZC3H14	0.00156787	0.159923	0.0305186	1
	UUAUUUCCUU	RNCMPT00112	UUUGUUU	6	HuR	0.00207978	0.212138	0.0305186	1
	UUAUUUCCUU	RNCMPT00117	UUUGUUU	6	HuR	0.00207978	0.212138	0.0305186	1
	UUUUUUCGGA	RNCMPT00079	UUUUUUC	7	U2AF2	9.60666e-06	0.000979879	0.000887519	0
	UUUUUUCGGA	RNCMPT00165	UUUUUUC	7	TIA1	2.92277e-05	0.00298123	0.00135011	0
	UUUUUUCGGA	RNCMPT00159	UUUUUUG	7	RALY	0.000473631	0.0483103	0.0145856	0
	UUUUUUCGGA	RNCMPT00077	UUUUUUG	7	TIA1	0.000969101	0.0988483	0.0223828	0
	UUUUUUCGGA	RNCMPT00274	UUUUUUU	7	HuR	0.00145863	0.14878	0.0228053	0
	UUUUUUCGGA	RNCMPT00167	AUUUUUU	6	HNRNPCL1	0.00178986	0.182565	0.0228053	1
	UUUUUUCGGA	RNCMPT00025	AUUUUUU	6	HNRNPC	0.00197479	0.201429	0.0228053	1
	UUUUUUCGGA	RNCMPT00158	CUUUUUU	6	CPEB4	0.00197479	0.201429	0.0228053	1
	UUUUUUCGGA	RNCMPT00012	CUUUUUU	6	CPEB2	0.00342485	0.349335	0.0351564	1
	UCUUUGUUUU	RNCMPT00112	UUUGUUU	7	HuR	9.97277e-05	0.0101722	0.00641277	-2
	UCUUUGUUUU	RNCMPT00032	UUAUUUU	7	HuR	0.000151488	0.0154518	0.00641277	-2
	UCUUUGUUUU	RNCMPT00086	UUUGUUU	7	ZC3H14	0.000221806	0.0226243	0.00641277	-2
	UCUUUGUUUU	RNCMPT00117	UUUGUUU	7	HuR	0.00064439	0.0657277	0.0123435	-2
	UCUUUGUUUU	RNCMPT00274	UUUUUUU	7	HuR	0.000711564	0.0725795	0.0123435	-2
	UCUUUGUUUU	RNCMPT00158	CUUUUUU	7	CPEB4	0.0021529	0.219596	0.0311219	-1
	UCUUUGUUUU	RNCMPT00136	UUGGUUU	7	HuR	0.00330681	0.337295	0.0409736	-3
	UCUUUGUUUU	RNCMPT00012	CUUUUUU	7	CPEB2	0.00402062	0.410103	0.0435909	-1
	CUUCCAUCAC	RNCMPT00186	CCUUUCC	7	PCBP1	0.000121556	0.0123987	0.00632715	-3
	CUUCCAUCAC	RNCMPT00026	CCAACCC	7	HNRNPK	0.000138417	0.0141186	0.00632715	-3
	CUUCCAUCAC	RNCMPT00044	CCUUCCC	7	PCBP2	0.000201414	0.0205443	0.00632715	-3
	CUUCCAUCAC	RNCMPT00083	AACAUCA	7	YBX1	0.00166504	0.169834	0.0392286	-2
	GCCCCCGAGC	RNCMPT00045	GCGCGCG	7	PPRC1	0.000225769	0.0230284	0.0146758	0
	GCCCCCGAGC	RNCMPT00056	GCGCGCG	7	RBM8A	0.000299567	0.0305558	0.0146758	0
	AUAAUAAAAA	RNCMPT00064	AGAAAAA	7	SART3	0.000453984	0.0463063	0.022357	-2
	AUAAUAAAAA	RNCMPT00155	AGAAAAA	7	PABPC1	0.000453984	0.0463063	0.022357	-2
	AAAAAAAUAA	RNCMPT00043	AAAAAAA	7	PABPC4	0.000163195	0.0166458	0.0162374	0
	UCACACACAU	RNCMPT00027	ACACACA	7	HNRNPL	1.35449e-05	0.00138158	0.00130324	-2
	UCACACACAU	RNCMPT00178	ACACACA	7	HNRPLL	4.1002e-05	0.00418221	0.00197253	-2
	UCACACACAU	RNCMPT00172	ACAAACA	7	IGF2BP3	0.000217188	0.0221532	0.00696568	-2
	UCACACACAU	RNCMPT00033	ACAAACA	7	IGF2BP2	0.000856684	0.0873817	0.0206067	-2
	CCCUUUUUUC	RNCMPT00268	CUUUUCU	7	PTBP1	4.38033e-06	0.000446794	0.000376089	-2
	CCCUUUUUUC	RNCMPT00158	CUUUUUU	7	CPEB4	1.18314e-05	0.0012068	0.000507912	-2
	CCCUUUUUUC	RNCMPT00012	CUUUUUU	7	CPEB2	2.92396e-05	0.00298244	0.000836824	-2
	CCCUUUUUUC	RNCMPT00079	UUUUUUC	7	U2AF2	6.59283e-05	0.00672469	0.00140566	-3
	CCCUUUUUUC	RNCMPT00274	UUUUUUU	7	HuR	8.1859e-05	0.00834962	0.00140566	-2
	CCCUUUUUUC	RNCMPT00165	UUUUUUC	7	TIA1	0.000252179	0.0257223	0.00360862	-3
	CCCUUUUUUC	RNCMPT00269	ACUUUCU	7	PTBP1	0.000680781	0.0694397	0.00835013	-2
	CCCUUUUUUC	RNCMPT00032	UUAUUUU	7	HuR	0.00100053	0.102054	0.010738	-2
	CCCUUUUUUC	RNCMPT00167	AUUUUUU	7	HNRNPCL1	0.00135681	0.138395	0.0129438	-2
	CCCUUUUUUC	RNCMPT00025	AUUUUUU	7	HNRNPC	0.00167099	0.170441	0.0143469	-2
	CCCUUUUUUC	RNCMPT00077	UUUUUUG	7	TIA1	0.00206045	0.210166	0.0160825	-2
	CCCUUUUUUC	RNCMPT00044	CCUUCCC	7	PCBP2	0.00252836	0.257893	0.0180901	-1
	CCCUUUUUUC	RNCMPT00159	UUUUUUG	7	RALY	0.00337781	0.344536	0.0223088	-2
	CCCUUUUUUC	RNCMPT00086	UUUGUUU	7	ZC3H14	0.00608469	0.620638	0.0348282	-2
	CCCUUUUUUC	RNCMPT00112	UUUGUUU	7	HuR	0.00608469	0.620638	0.0348282	-2
	CCCUUUUUUC	RNCMPT00186	CCUUUCC	7	PCBP1	0.00766831	0.782168	0.0411494	-1
	CCCUUUUUUC	RNCMPT00117	UUUGUUU	7	HuR	0.00958584	0.977756	0.0484133	-2
	AUACAUUCCA	RNCMPT00053	AUACAUU	7	RBM41	0.000298315	0.0304282	0.0281135	0
IGF2BP3	UGUGGUGUCU	RNCMPT00187	UGUGGUG	7	BRUNOL6	0.000384621	0.0392313	0.0382669	0
	CCUUGUUUGG	RNCMPT00112	UUUGUUU	7	HuR	0.000445152	0.0454055	0.0202915	-1
	CCUUGUUUGG	RNCMPT00086	UUUGUUU	7	ZC3H14	0.000635542	0.0648252	0.0202915	-1
	CCUUGUUUGG	RNCMPT00117	UUUGUUU	7	HuR	0.000711519	0.072575	0.0202915	-1
	CCUUGUUUGG	RNCMPT00012	CUUUUUU	7	CPEB2	0.00228696	0.23327	0.0489156	-1
	CACCCACCAC	RNCMPT00026	CCAACCC	7	HNRNPK	0.000221016	0.0225436	0.0209623	-2
	CCCUUCCCCC	RNCMPT00044	CCUUCCC	7	PCBP2	4.93525e-06	0.000503396	0.000478103	-1
	CCCUUCCCCC	RNCMPT00186	CCUUUCC	7	PCBP1	0.0001011	0.0103122	0.00489701	-1
	CCCUUCCCCC	RNCMPT00026	CCAACCC	7	HNRNPK	0.000540744	0.0551559	0.0174615	-1
	UUCUUUUGUU	RNCMPT00158	CUUUUUU	7	CPEB4	0.000649326	0.0662313	0.0363908	-2
	UUCUUUUGUU	RNCMPT00159	UUUUUUG	7	RALY	0.00155851	0.158968	0.0363908	-1
	UUCUUUUGUU	RNCMPT00077	UUUUUUG	7	TIA1	0.0017052	0.173931	0.0363908	-1
	UUCUUUUGUU	RNCMPT00012	CUUUUUU	7	CPEB2	0.00202868	0.206926	0.0363908	-2
	UUCUUUUGUU	RNCMPT00268	CUUUUCU	7	PTBP1	0.00202868	0.206926	0.0363908	-2
	UUCUUUUGUU	RNCMPT00167	AUUUUUU	7	HNRNPCL1	0.00284957	0.290657	0.0397286	-2
	UUCUUUUGUU	RNCMPT00025	AUUUUUU	7	HNRNPC	0.00310066	0.316267	0.0397286	-2
	CCCCCAUCCC	RNCMPT00044	CCUUCCC	7	PCBP2	0.000119892	0.012229	0.0100529	-3
	CCCCCAUCCC	RNCMPT00186	CCUUUCC	7	PCBP1	0.000210197	0.0214401	0.0100529	-3
	CCCCCAUCCC	RNCMPT00026	CCAACCC	7	HNRNPK	0.000619173	0.0631557	0.0197418	-3
	UCCUGUUUUG	RNCMPT00159	UUUUUUG	7	RALY	0.00125855	0.128372	0.049039	-3
	UCCUGUUUUG	RNCMPT00077	UUUUUUG	7	TIA1	0.00152655	0.155708	0.049039	-3
	UCCUGUUUUG	RNCMPT00268	CUUUUCU	7	PTBP1	0.00184699	0.188393	0.049039	-2
	UCCUGUUUUG	RNCMPT00158	CUUUUUU	7	CPEB4	0.00222794	0.22725	0.049039	-2
	UUUUUUUUUU	RNCMPT00274	UUUUUUU	7	HuR	2.78916e-05	0.00284494	0.00242787	0
	UUUUUUUUUU	RNCMPT00079	UUUUUUC	7	U2AF2	0.00026832	0.0273686	0.00583909	0
	UUUUUUUUUU	RNCMPT00158	CUUUUUU	7	CPEB4	0.00026832	0.0273686	0.00583909	0
	UUUUUUUUUU	RNCMPT00165	UUUUUUC	7	TIA1	0.00026832	0.0273686	0.00583909	0
	UUUUUUUUUU	RNCMPT00032	UUAUUUU	7	HuR	0.000337438	0.0344187	0.00587456	-1
	UUUUUUUUUU	RNCMPT00112	UUUGUUU	7	HuR	0.000454079	0.0463161	0.00618076	-2
	UUUUUUUUUU	RNCMPT00086	UUUGUUU	7	ZC3H14	0.000497036	0.0506977	0.00618076	-2
	UUUUUUUUUU	RNCMPT00117	UUUGUUU	7	HuR	0.000690631	0.0704444	0.00667968	-2
	UUUUUUUUUU	RNCMPT00268	CUUUUCU	7	PTBP1	0.000690631	0.0704444	0.00667968	0
	UUUUUUUUUU	RNCMPT00012	CUUUUUU	7	CPEB2	0.000939545	0.0958336	0.00817843	0
	UUUUUUUUUU	RNCMPT00077	UUUUUUG	7	TIA1	0.00110181	0.112384	0.00863868	-2
	UUUUUUUUUU	RNCMPT00025	AUUUUUU	6	HNRNPC	0.00119286	0.121671	0.00863868	1
	UUUUUUUUUU	RNCMPT00167	AUUUUUU	6	HNRNPCL1	0.00129015	0.131595	0.00863868	1
	UUUUUUUUUU	RNCMPT00159	UUUUUUG	7	RALY	0.00164827	0.168124	0.0102483	-2
	AGAAAACCCA	RNCMPT00153	GAAAACC	7	PABPC3	0.000260106	0.0265308	0.0228664	-1
	UCCCUUUCUU	RNCMPT00268	CUUUUCU	7	PTBP1	0.000139734	0.0142529	0.0125328	-2
	UCCCUUUCUU	RNCMPT00012	CUUUUUU	7	CPEB2	0.000781881	0.0797518	0.0262633	-2
	UCCCUUUCUU	RNCMPT00269	ACUUUCU	7	PTBP1	0.00087846	0.089603	0.0262633	-2
	UCCCUUUCUU	RNCMPT00186	CCUUUCC	7	PCBP1	0.0022567	0.230184	0.044573	-2
	UCCCUUUCUU	RNCMPT00158	CUUUUUU	7	CPEB4	0.00248481	0.253451	0.044573	-3
	UCCCUUUCUU	RNCMPT00044	CCUUCCC	7	PCBP2	0.00301137	0.30716	0.0450153	-2
	UGUUUUUGUG	RNCMPT00274	UUUUUUU	7	HuR	0.000377001	0.0384541	0.0221801	0
	UGUUUUUGUG	RNCMPT00077	UUUUUUG	7	TIA1	0.000684616	0.0698309	0.0221801	-1
	UGUUUUUGUG	RNCMPT00159	UUUUUUG	7	RALY	0.000768383	0.0783751	0.0221801	-1
	UGUUUUUGUG	RNCMPT00004	UGUGUGU	7	BRUNOL4	0.00169215	0.172599	0.0366342	0
	UGUUUUUGUG	RNCMPT00166	UGUGUGU	7	BRUNOL5	0.00288569	0.29434	0.0390843	0
	UGUUUUUGUG	RNCMPT00025	AUUUUUU	6	HNRNPC	0.00315931	0.32225	0.0390843	1
	UGUUUUUGUG	RNCMPT00167	AUUUUUU	6	HNRNPCL1	0.00315931	0.32225	0.0390843	1
	UGUUUUUGUG	RNCMPT00158	CUUUUUU	6	CPEB4	0.00411089	0.419311	0.0444993	1
LIN28A	UUGUUUGCUU	RNCMPT00077	UUUUUUG	7	TIA1	0.0013458	0.137271	0.0360033	0
	UUGUUUGCUU	RNCMPT00159	UUUUUUG	7	RALY	0.00150846	0.153863	0.0360033	0
	UUGUUUGCUU	RNCMPT00086	UUUGUUU	6	ZC3H14	0.00150846	0.153863	0.0360033	1
	UUGUUUGCUU	RNCMPT00112	UUUGUUU	6	HuR	0.00255209	0.260313	0.0360033	1
	UUGUUUGCUU	RNCMPT00038	AGCUUGC	7	MBNL1	0.00280659	0.286272	0.0360033	-1
	UUGUUUGCUU	RNCMPT00166	UGUGUGU	7	BRUNOL5	0.00307851	0.314008	0.0360033	-1
	UUGUUUGCUU	RNCMPT00117	UUUGUUU	6	HuR	0.00307851	0.314008	0.0360033	1
	UUGUUUGCUU	RNCMPT00004	UGUGUGU	7	BRUNOL4	0.00369179	0.376563	0.0377787	-1
	UUGUUUGCUU	RNCMPT00168	UGCAUGC	7	RBFOX1	0.00527199	0.537743	0.0479547	-1
	CCCUUCUUUC	RNCMPT00079	UUUUUUC	7	U2AF2	0.00023724	0.0241984	0.0116088	-3
	CCCUUCUUUC	RNCMPT00268	CUUUUCU	7	PTBP1	0.00028308	0.0288741	0.0116088	0
	CCCUUCUUUC	RNCMPT00165	UUUUUUC	7	TIA1	0.000407007	0.0415147	0.0116088	-3
	CCCUUCUUUC	RNCMPT00158	CUUUUUU	7	CPEB4	0.000997136	0.101708	0.0181039	-2
	CCCUUCUUUC	RNCMPT00012	CUUUUUU	7	CPEB2	0.00105788	0.107904	0.0181039	-1
	CCCUUCUUUC	RNCMPT00269	ACUUUCU	7	PTBP1	0.00150158	0.153161	0.0214142	0
	CCCUUCUUUC	RNCMPT00112	UUUGUUU	7	HuR	0.00285748	0.291463	0.02885	-2
	CCCUUCUUUC	RNCMPT00044	CCUUCCC	7	PCBP2	0.00303447	0.309516	0.02885	0
	CCCUUCUUUC	RNCMPT00117	UUUGUUU	7	HuR	0.00303447	0.309516	0.02885	-2
	CCCUUCUUUC	RNCMPT00086	UUUGUUU	7	ZC3H14	0.00342753	0.349608	0.0293284	-2
	CCCUUCUUUC	RNCMPT00167	AUUUUUU	7	HNRNPCL1	0.0040899	0.41717	0.0296837	-2
	CCCUUCUUUC	RNCMPT00274	UUUUUUU	7	HuR	0.00458744	0.467919	0.0296837	-2
	CCCUUCUUUC	RNCMPT00025	AUUUUUU	7	HNRNPC	0.00485669	0.495382	0.0296837	-2
	CCCUUCUUUC	RNCMPT00159	UUUUUUG	7	RALY	0.00485669	0.495382	0.0296837	-3
	CCCUUCUUUC	RNCMPT00186	CCUUUCC	7	PCBP1	0.00609182	0.621366	0.0347506	0
	CCCUUCUUUC	RNCMPT00077	UUUUUUG	7	TIA1	0.00904315	0.922402	0.0483622	-3
	ACACACUCAU	RNCMPT00027	ACACACA	7	HNRNPL	0.000252548	0.0257599	0.0244817	0
	ACACACUCAU	RNCMPT00178	ACACACA	7	HNRPLL	0.00106308	0.108435	0.0457893	0
	ACACACUCAU	RNCMPT00044	CCUUCCC	7	PCBP2	0.00188941	0.19272	0.0457893	-1
	ACACACUCAU	RNCMPT00172	ACAAACA	7	IGF2BP3	0.00188941	0.19272	0.0457893	0
	AAGAAAAAAA	RNCMPT00064	AGAAAAA	7	SART3	2.26603e-05	0.00231135	0.00107521	-1
	AAGAAAAAAA	RNCMPT00155	AGAAAAA	7	PABPC1	2.26603e-05	0.00231135	0.00107521	-1
	AAGAAAAAAA	RNCMPT00043	AAAAAAA	7	PABPC4	0.00105663	0.107776	0.0334241	-1
	UUUACUUUCA	RNCMPT00053	AUACAUU	7	RBM41	0.000405899	0.0414017	0.0362254	-1
	UUUACUUUCA	RNCMPT00186	CCUUUCC	7	PCBP1	0.000869548	0.0886939	0.0388024	-3
	CAUAAAAAAA	RNCMPT00043	AAAAAAA	7	PABPC4	0.000202033	0.0206074	0.0196905	-3
	CUCUUCCCUC	RNCMPT00044	CCUUCCC	7	PCBP2	4.60978e-06	0.000470197	0.000437458	-1
	CUCUUCCCUC	RNCMPT00186	CCUUUCC	7	PCBP1	0.000426968	0.0435507	0.0167969	-1
	CUCUUCCCUC	RNCMPT00268	CUUUUCU	7	PTBP1	0.000530999	0.0541619	0.0167969	0
	CUCUUCCCUC	RNCMPT00079	UUUUUUC	7	U2AF2	0.00145115	0.148018	0.0344278	-1
	CUCUUCCCUC	RNCMPT00026	CCAACCC	7	HNRNPK	0.00252623	0.257675	0.0479468	-1
	GCUUCCCACC	RNCMPT00044	CCUUCCC	7	PCBP2	7.01379e-05	0.00715407	0.00682423	0
LIN28B	AGCAGUGUGA	RNCMPT00177	GUAGUGU	7	SFPQ	3.07701e-06	0.000313855	0.000309248	-1
	AGAAACAUCA	RNCMPT00064	AGAAAAA	7	SART3	0.000331626	0.0338258	0.0146575	0
	AGAAACAUCA	RNCMPT00155	AGAAAAA	7	PABPC1	0.000331626	0.0338258	0.0146575	0
	AGAAACAUCA	RNCMPT00084	AACAACA	7	YBX2	0.000720699	0.0735113	0.0204604	-3
	AGAAACAUCA	RNCMPT00083	AACAUCA	7	YBX1	0.000925831	0.0944348	0.0204604	-3
	AGAAACAUCA	RNCMPT00116	AACAUCA	7	YBX1	0.00184194	0.187878	0.0325648	-3
	AGAAACAUCA	RNCMPT00090	AGAGAAA	7	SRSF10	0.00251607	0.256639	0.0370692	0
	UCCAUUUUCC	RNCMPT00079	UUUUUUC	7	U2AF2	0.000131895	0.0134533	0.00769158	-3
	UCCAUUUUCC	RNCMPT00268	CUUUUCU	7	PTBP1	0.000170825	0.0174241	0.00769158	-3
	UCCAUUUUCC	RNCMPT00165	UUUUUUC	7	TIA1	0.000678624	0.0692197	0.0203706	-3
	UCCAUUUUCC	RNCMPT00269	ACUUUCU	7	PTBP1	0.00140327	0.143133	0.0315918	-3
	UCCAUUUUCC	RNCMPT00044	CCUUCCC	6	PCBP2	0.00200346	0.204353	0.0360833	-4
	UCCAUUUUCC	RNCMPT00012	CUUUUUU	7	CPEB2	0.00248389	0.253357	0.0372801	-1
	UCCAUUUUCC	RNCMPT00167	AUUUUUU	7	HNRNPCL1	0.00303433	0.309502	0.0376038	-3
	UCCAUUUUCC	RNCMPT00025	AUUUUUU	7	HNRNPC	0.00334061	0.340743	0.0376038	-3
	UCCAUUUUCC	RNCMPT00158	CUUUUUU	7	CPEB4	0.00482536	0.492186	0.0482816	-1
	AGAGAAACAG	RNCMPT00089	AGAGAAA	7	SRSF10	5.75093e-05	0.00586595	0.00511194	0
	AGAGAAACAG	RNCMPT00019	AGAGAAA	7	SRSF10	0.000126139	0.0128662	0.00560618	0
	AGAGAAACAG	RNCMPT00090	AGAGAAA	7	SRSF10	0.000249977	0.0254977	0.00740673	0
	UGUAUUUUUU	RNCMPT00165	UUUUUUC	7	TIA1	0.000953377	0.0972445	0.0270952	-3
	UGUAUUUUUU	RNCMPT00032	UUAUUUU	7	HuR	0.0010785	0.110007	0.0270952	-2
	UGUAUUUUUU	RNCMPT00274	UUUUUUU	7	HuR	0.0010785	0.110007	0.0270952	-2
	UGUAUUUUUU	RNCMPT00079	UUUUUUC	6	U2AF2	0.00121461	0.123891	0.0270952	-4
	UGUAUUUUUU	RNCMPT00167	AUUUUUU	7	HNRNPCL1	0.00260725	0.26594	0.0352693	-3
	UGUAUUUUUU	RNCMPT00077	UUUUUUG	6	TIA1	0.00289327	0.295113	0.0352693	-4
	UGUAUUUUUU	RNCMPT00159	UUUUUUG	6	RALY	0.00289327	0.295113	0.0352693	-4
	UGUAUUUUUU	RNCMPT00269	ACUUUCU	6	PTBP1	0.00320743	0.327158	0.0352693	-4
	UGUAUUUUUU	RNCMPT00025	AUUUUUU	7	HNRNPC	0.00355733	0.362848	0.0352693	-3
	UUUUUUUGUU	RNCMPT00274	UUUUUUU	7	HuR	2.47408e-05	0.00252356	0.00209843	0
	UUUUUUUGUU	RNCMPT00159	UUUUUUG	7	RALY	0.000147935	0.0150894	0.00470719	-1
	UUUUUUUGUU	RNCMPT00077	UUUUUUG	7	TIA1	0.000166495	0.0169825	0.00470719	-1
	UUUUUUUGUU	RNCMPT00158	CUUUUUU	7	CPEB4	0.000671254	0.0684679	0.0077455	0
	UUUUUUUGUU	RNCMPT00086	UUUGUUU	7	ZC3H14	0.000730563	0.0745174	0.0077455	0
	UUUUUUUGUU	RNCMPT00165	UUUUUUC	7	TIA1	0.000730563	0.0745174	0.0077455	0
	UUUUUUUGUU	RNCMPT00025	AUUUUUU	6	HNRNPC	0.000730563	0.0745174	0.0077455	1
	UUUUUUUGUU	RNCMPT00167	AUUUUUU	6	HNRNPCL1	0.000730563	0.0745174	0.0077455	1
	UUUUUUUGUU	RNCMPT00032	UUAUUUU	7	HuR	0.000972785	0.099224	0.0091676	0
	UUUUUUUGUU	RNCMPT00012	CUUUUUU	6	CPEB2	0.00122529	0.12498	0.0103925	1
	UUUUUUUGUU	RNCMPT00112	UUUGUUU	7	HuR	0.00166975	0.170314	0.0128748	0
	UUUUUUUGUU	RNCMPT00004	UGUGUGU	7	BRUNOL4	0.00221442	0.22587	0.0156516	-2
	UUUUUUUGUU	RNCMPT00117	UUUGUUU	7	HuR	0.00242628	0.247481	0.01583	0
	UUUUUUUGUU	RNCMPT00079	UUUUUUC	7	U2AF2	0.00317489	0.323839	0.0179523	0
	UUUUUUUGUU	RNCMPT00166	UGUGUGU	7	BRUNOL5	0.00317489	0.323839	0.0179523	-2
	UUUUUUUGUU	RNCMPT00136	UUGGUUU	7	HuR	0.00451064	0.460085	0.0239111	0
	UUUUUUAUUU	RNCMPT00274	UUUUUUU	7	HuR	0.000142972	0.0145831	0.012628	-1
	UUUUUUAUUU	RNCMPT00158	CUUUUUU	6	CPEB4	0.000404176	0.041226	0.0134858	1
	UUUUUUAUUU	RNCMPT00167	AUUUUUU	6	HNRNPCL1	0.000569596	0.0580988	0.0134858	1
	UUUUUUAUUU	RNCMPT00025	AUUUUUU	6	HNRNPC	0.000625826	0.0638342	0.0134858	1
	UUUUUUAUUU	RNCMPT00086	UUUGUUU	7	ZC3H14	0.000817024	0.0833364	0.0134858	0
	UUUUUUAUUU	RNCMPT00112	UUUGUUU	7	HuR	0.00116039	0.11836	0.0134858	0
	UUUUUUAUUU	RNCMPT00012	CUUUUUU	6	CPEB2	0.00116039	0.11836	0.0134858	1
	UUUUUUAUUU	RNCMPT00077	UUUUUUG	7	TIA1	0.00126833	0.12937	0.0134858	-2
	UUUUUUAUUU	RNCMPT00032	UUAUUUU	7	HuR	0.0013859	0.141362	0.0134858	-1
	UUUUUUAUUU	RNCMPT00117	UUUGUUU	7	HuR	0.00167952	0.171311	0.0134858	0
	UUUUUUAUUU	RNCMPT00159	UUUUUUG	7	RALY	0.00167952	0.171311	0.0134858	-2
	UUUUUUAUUU	RNCMPT00165	UUUUUUC	7	TIA1	0.00319845	0.326242	0.0235419	-1
	UUUUUUAUUU	RNCMPT00268	CUUUUCU	6	PTBP1	0.00586127	0.59785	0.0398228	1
	UUUUUUAUUU	RNCMPT00136	UUGGUUU	7	HuR	0.0069823	0.712195	0.0440508	-1
	UGUGUGUGUA	RNCMPT00166	UGUGUGU	7	BRUNOL5	0.000176576	0.0180108	0.0124718	-2
	UGUGUGUGUA	RNCMPT00004	UGUGUGU	7	BRUNOL4	0.000256001	0.0261121	0.0124718	-2
	UUAAAAUUAU	RNCMPT00172	ACAAACA	7	IGF2BP3	0.000473344	0.048281	0.0328921	-2
	UUAAAAUUAU	RNCMPT00033	ACAAACA	7	IGF2BP2	0.000664556	0.0677847	0.0328921	-2
	ACUCUUUUUU	RNCMPT00158	CUUUUUU	7	CPEB4	2.81448e-05	0.00287077	0.00192664	-3
	ACUCUUUUUU	RNCMPT00012	CUUUUUU	7	CPEB2	4.26002e-05	0.00434523	0.00192664	-3
	ACUCUUUUUU	RNCMPT00268	CUUUUCU	7	PTBP1	0.000946786	0.0965722	0.0154829	-3
	ACUCUUUUUU	RNCMPT00165	UUUUUUC	6	TIA1	0.000946786	0.0965722	0.0154829	-4
	ACUCUUUUUU	RNCMPT00159	UUUUUUG	6	RALY	0.00107874	0.110032	0.0154829	-4
	ACUCUUUUUU	RNCMPT00167	AUUUUUU	7	HNRNPCL1	0.00122012	0.124452	0.0154829	-3
	ACUCUUUUUU	RNCMPT00025	AUUUUUU	7	HNRNPC	0.00136937	0.139676	0.0154829	-3
	ACUCUUUUUU	RNCMPT00274	UUUUUUU	7	HuR	0.00136937	0.139676	0.0154829	-3
	ACUCUUUUUU	RNCMPT00079	UUUUUUC	6	U2AF2	0.00168089	0.17145	0.0168933	-4
	ACUCUUUUUU	RNCMPT00077	UUUUUUG	6	TIA1	0.00201111	0.205133	0.0181909	-4
	ACUCUUUUUU	RNCMPT00269	ACUUUCU	7	PTBP1	0.00357169	0.364313	0.0293698	-2
	ACUCUUUUUU	RNCMPT00032	UUAUUUU	7	HuR	0.00463768	0.473043	0.0349574	-2
	UACUAUCCCU	RNCMPT00026	CCAACCC	7	HNRNPK	0.000126471	0.0129	0.0113757	-2
	UACUAUCCCU	RNCMPT00044	CCUUCCC	7	PCBP2	0.00160884	0.164101	0.0482367	-2
	UACUAUCCCU	RNCMPT00186	CCUUUCC	7	PCBP1	0.00160884	0.164101	0.0482367	-2
	GGAGAGGAGG	RNCMPT00072	AGGAGAGG	7	SRSF2	0.000244834	0.0249731	0.0228512	1
	GUGUGGUGUU	RNCMPT00177	GUAGUGU	7	SFPQ	1.40015e-05	0.00142815	0.0013623	-2
METTL3	CAGCAGUGCG	RNCMPT00085	GCAGCGC	7	ZC3H10	0.000187364	0.0191112	0.0188315	-2
	UGCCCUCCUA	RNCMPT00044	CCUUCCC	7	PCBP2	1.84192e-05	0.00187876	0.00183267	-2
	GGCCUUUUUU	RNCMPT00012	CUUUUUU	7	CPEB2	0.00043586	0.0444577	0.0297053	-2
	GGCCUUUUUU	RNCMPT00032	UUAUUUU	7	HuR	0.000639806	0.0652602	0.0297053	-3
	GGCCUUUUUU	RNCMPT00158	CUUUUUU	7	CPEB4	0.00125523	0.128033	0.0388523	-2
	AAAAAAAUAU	RNCMPT00043	AAAAAAA	7	PABPC4	0.000485878	0.0495596	0.0400193	0
	AAAAAAAUAU	RNCMPT00064	AGAAAAA	7	SART3	0.00120664	0.123078	0.0400193	-2
	AAAAAAAUAU	RNCMPT00155	AGAAAAA	7	PABPC1	0.00120664	0.123078	0.0400193	-2
	UUUGUGUCUG	RNCMPT00004	UGUGUGU	7	BRUNOL4	0.000590564	0.0602375	0.0316367	0
	UUUGUGUCUG	RNCMPT00166	UGUGUGU	7	BRUNOL5	0.000711825	0.0726061	0.0316367	0
	UUUGUGUCUG	RNCMPT00086	UUUGUUU	7	ZC3H14	0.00150454	0.153463	0.0404876	0
	UUUGUGUCUG	RNCMPT00112	UUUGUUU	7	HuR	0.00182194	0.185838	0.0404876	0
MOV10	UUUUAUUUUU	RNCMPT00032	UUAUUUU	7	HuR	0.000141195	0.0144019	0.0126639	-2
	GUGUUUUUCU	RNCMPT00274	UUUUUUU	7	HuR	0.000734023	0.0748704	0.0438828	-3
	GUGUUUUUCU	RNCMPT00268	CUUUUCU	7	PTBP1	0.00172308	0.175754	0.0438828	-3
	GUGUUUUUCU	RNCMPT00004	UGUGUGU	7	BRUNOL4	0.00206121	0.210243	0.0438828	-1
	GUGUUUUUCU	RNCMPT00164	UGUUCGU	7	ZNF638	0.00296073	0.301995	0.0438828	-1
	GUGUUUUUCU	RNCMPT00166	UGUGUGU	7	BRUNOL5	0.00296073	0.301995	0.0438828	-1
	GUGUUUUUCU	RNCMPT00158	CUUUUUU	7	CPEB4	0.00382144	0.389787	0.0438828	-1
	GUGUUUUUCU	RNCMPT00269	ACUUUCU	7	PTBP1	0.00382144	0.389787	0.0438828	-3
	GUGUUUUUCU	RNCMPT00079	UUUUUUC	7	U2AF2	0.00414507	0.422798	0.0438828	-2
	AAUUUAUUUG	RNCMPT00077	UUUUUUG	7	TIA1	8.63906e-05	0.00881184	0.00376	-3
	AAUUUAUUUG	RNCMPT00159	UUUUUUG	7	RALY	8.63906e-05	0.00881184	0.00376	-3
	AAUUUAUUUG	RNCMPT00274	UUUUUUU	7	HuR	0.000153588	0.015666	0.00445643	-3
	AAUUUAUUUG	RNCMPT00032	UUAUUUU	7	HuR	0.00020689	0.0211027	0.00450226	-3
	AAUUUAUUUG	RNCMPT00167	AUUUUUU	7	HNRNPCL1	0.000464664	0.0473957	0.00808949	-2
	AAUUUAUUUG	RNCMPT00025	AUUUUUU	7	HNRNPC	0.0005945	0.060639	0.00862488	-2
	AAUUUAUUUG	RNCMPT00165	UUUUUUC	7	TIA1	0.00184175	0.187859	0.0229026	-2
	AAUUUAUUUG	RNCMPT00012	CUUUUUU	7	CPEB2	0.00307376	0.313523	0.033445	-3
	AAUUUAUUUG	RNCMPT00158	CUUUUUU	7	CPEB4	0.00424549	0.43304	0.040944	-2
	AAUUUAUUUG	RNCMPT00086	UUUGUUU	7	ZC3H14	0.00470368	0.479775	0.040944	-2
	AAUUUAUUUG	RNCMPT00079	UUUUUUC	7	U2AF2	0.00625739	0.638254	0.0418988	-2
	AAUUUAUUUG	RNCMPT00112	UUUGUUU	7	HuR	0.00625739	0.638254	0.0418988	-2
	AAUUUAUUUG	RNCMPT00117	UUUGUUU	7	HuR	0.00625739	0.638254	0.0418988	-2
	GUAGACAAAA	RNCMPT00019	AGAGAAA	7	SRSF10	0.0014851	0.151481	0.0489276	-2
	GUAGACAAAA	RNCMPT00090	AGAGAAA	7	SRSF10	0.00197458	0.201407	0.0489276	-2
	GUAGACAAAA	RNCMPT00064	AGAAAAA	7	SART3	0.00234852	0.239549	0.0489276	-2
	GUAGACAAAA	RNCMPT00155	AGAAAAA	7	PABPC1	0.00234852	0.239549	0.0489276	-2
	UUUAUUCUUU	RNCMPT00025	AUUUUUU	7	HNRNPC	0.000264824	0.0270121	0.0157532	-3
	UUUAUUCUUU	RNCMPT00167	AUUUUUU	7	HNRNPCL1	0.000357195	0.0364338	0.0157532	-3
	UUUAUUCUUU	RNCMPT00032	UUAUUUU	7	HuR	0.0019463	0.198523	0.031377	-1
	UUUAUUCUUU	RNCMPT00158	CUUUUUU	7	CPEB4	0.0019463	0.198523	0.031377	-3
	UUUAUUCUUU	RNCMPT00274	UUUUUUU	6	HuR	0.0019463	0.198523	0.031377	-4
	UUUAUUCUUU	RNCMPT00012	CUUUUUU	7	CPEB2	0.00331805	0.338441	0.031377	-3
	UUUAUUCUUU	RNCMPT00077	UUUUUUG	6	TIA1	0.00331805	0.338441	0.031377	-4
	UUUAUUCUUU	RNCMPT00159	UUUUUUG	6	RALY	0.00331805	0.338441	0.031377	-4
	UUUAUUCUUU	RNCMPT00086	UUUGUUU	7	ZC3H14	0.0039281	0.400667	0.031377	0
	UUUAUUCUUU	RNCMPT00117	UUUGUUU	7	HuR	0.0039281	0.400667	0.031377	0
	UUUAUUCUUU	RNCMPT00165	UUUUUUC	6	TIA1	0.0039281	0.400667	0.031377	-4
	UUUAUUCUUU	RNCMPT00112	UUUGUUU	7	HuR	0.00426874	0.435411	0.031377	0
	UUUAUUCUUU	RNCMPT00079	UUUUUUC	6	U2AF2	0.00504492	0.514582	0.0342298	-4
	CUUUUUUCUC	RNCMPT00158	CUUUUUU	7	CPEB4	1.22041e-05	0.00124482	0.000791883	0
	CUUUUUUCUC	RNCMPT00012	CUUUUUU	7	CPEB2	3.56803e-05	0.00363939	0.000791883	0
	CUUUUUUCUC	RNCMPT00025	AUUUUUU	7	HNRNPC	3.56803e-05	0.00363939	0.000791883	0
	CUUUUUUCUC	RNCMPT00167	AUUUUUU	7	HNRNPCL1	3.56803e-05	0.00363939	0.000791883	0
	CUUUUUUCUC	RNCMPT00079	UUUUUUC	7	U2AF2	0.000100458	0.0102467	0.00178364	-1
	CUUUUUUCUC	RNCMPT00165	UUUUUUC	7	TIA1	0.00013414	0.0136823	0.00198472	-1
	CUUUUUUCUC	RNCMPT00268	CUUUUCU	7	PTBP1	0.000303334	0.0309401	0.00384695	0
	CUUUUUUCUC	RNCMPT00274	UUUUUUU	7	HuR	0.00067032	0.0683726	0.0074385	0
	CUUUUUUCUC	RNCMPT00159	UUUUUUG	7	RALY	0.00415353	0.42366	0.0409702	-1
	CUUUUUUCUC	RNCMPT00032	UUAUUUU	7	HuR	0.00480599	0.490211	0.0426654	-1
	CUUUUUUCUC	RNCMPT00077	UUUUUUG	7	TIA1	0.00591509	0.603339	0.0477377	-1
	AUUUUCACAU	RNCMPT00165	UUUUUUC	7	TIA1	0.000901464	0.0919493	0.0440129	-1
	AUUUUCACAU	RNCMPT00079	UUUUUUC	7	U2AF2	0.000982614	0.100227	0.0440129	-1
	AUUUUCACAU	RNCMPT00274	UUUUUUU	7	HuR	0.002084	0.212568	0.0488239	-1
	AUUUUCACAU	RNCMPT00167	AUUUUUU	7	HNRNPCL1	0.00308688	0.314862	0.0488239	0
	AUUUUCACAU	RNCMPT00025	AUUUUUU	7	HNRNPC	0.00401847	0.409884	0.0488239	0
	AUUUUCACAU	RNCMPT00268	CUUUUCU	7	PTBP1	0.00401847	0.409884	0.0488239	0
	AUUUUCACAU	RNCMPT00269	ACUUUCU	7	PTBP1	0.00401847	0.409884	0.0488239	0
	AUUUUCACAU	RNCMPT00012	CUUUUUU	6	CPEB2	0.00436009	0.444729	0.0488239	1
	AUUGUUCUUU	RNCMPT00274	UUUUUUU	7	HuR	0.000104565	0.0106656	0.00875377	-3
	AUUGUUCUUU	RNCMPT00077	UUUUUUG	6	TIA1	0.00030635	0.0312477	0.00875377	-4
	AUUGUUCUUU	RNCMPT00079	UUUUUUC	6	U2AF2	0.000349814	0.035681	0.00875377	-4
	AUUGUUCUUU	RNCMPT00159	UUUUUUG	6	RALY	0.000401045	0.0409066	0.00875377	-4
	AUUGUUCUUU	RNCMPT00165	UUUUUUC	6	TIA1	0.000519799	0.0530195	0.00892288	-4
	AUUGUUCUUU	RNCMPT00012	CUUUUUU	7	CPEB2	0.000668084	0.0681445	0.00892288	-3
	AUUGUUCUUU	RNCMPT00158	CUUUUUU	7	CPEB4	0.000741952	0.0756791	0.00892288	-3
	AUUGUUCUUU	RNCMPT00032	UUAUUUU	7	HuR	0.000817585	0.0833936	0.00892288	-2
	AUUGUUCUUU	RNCMPT00167	AUUUUUU	6	HNRNPCL1	0.00178139	0.181701	0.0172814	-4
	AUUGUUCUUU	RNCMPT00025	AUUUUUU	6	HNRNPC	0.00215067	0.219368	0.0187774	-4
	AUUGUUCUUU	RNCMPT00086	UUUGUUU	7	ZC3H14	0.00493952	0.503831	0.0392061	-3
	AUUGUUCUUU	RNCMPT00112	UUUGUUU	7	HuR	0.00579176	0.59076	0.0420368	-3
	AUUGUUCUUU	RNCMPT00117	UUUGUUU	7	HuR	0.00625909	0.638427	0.0420368	-3
	AUUGUUCUUU	RNCMPT00164	UGUUCGU	7	ZNF638	0.0072989	0.744488	0.0455189	-2
	AAAAAAAAAA	RNCMPT00064	AGAAAAA	7	SART3	0.000141896	0.0144733	0.00683476	-2
	AAAAAAAAAA	RNCMPT00155	AGAAAAA	7	PABPC1	0.000141896	0.0144733	0.00683476	-2
	AAAAAAAAAA	RNCMPT00043	AAAAAAA	7	PABPC4	0.000729346	0.0743933	0.0234205	0
	CAAAAAAAUA	RNCMPT00043	AAAAAAA	7	PABPC4	0.000182799	0.0186455	0.0177027	-1
	UCUUUUUCCG	RNCMPT00079	UUUUUUC	7	U2AF2	0.000515871	0.0526189	0.0463457	-2
PTB	AUUUUUUCAU	RNCMPT00165	UUUUUUC	7	TIA1	5.55932e-05	0.00567051	0.00503813	-1
	AUUUUUUCAU	RNCMPT00079	UUUUUUC	7	U2AF2	0.000130297	0.0132903	0.00534311	-1
	AUUUUUUCAU	RNCMPT00167	AUUUUUU	7	HNRNPCL1	0.000221543	0.0225974	0.00534311	0
	AUUUUUUCAU	RNCMPT00025	AUUUUUU	7	HNRNPC	0.000235834	0.0240551	0.00534311	0
	AUUUUUUCAU	RNCMPT00274	UUUUUUU	7	HuR	0.00275494	0.281004	0.0499334	-1
	CCGAGAGGGG	RNCMPT00088	AGAGAGG	7	SRSF10	0.000940202	0.0959006	0.0469667	-3
	CCGAGAGGGG	RNCMPT00072	AGGAGAGG	8	SRSF2	0.000958703	0.0977877	0.0469667	0
	GCAACUCCAC	RNCMPT00083	AACAUCA	7	YBX1	0.000547538	0.0558488	0.0402084	-2
	GCAACUCCAC	RNCMPT00116	AACAUCA	7	YBX1	0.000835441	0.085215	0.0402084	-2
	UCCCUCUCCU	RNCMPT00044	CCUUCCC	7	PCBP2	2.46386e-06	0.000251314	0.000242634	-2
	UCCCUCUCCU	RNCMPT00186	CCUUUCC	7	PCBP1	0.000253855	0.0258932	0.0124994	-2
	UCCCUCUCCU	RNCMPT00268	CUUUUCU	7	PTBP1	0.000501344	0.0511371	0.016457	-3
	UUAAUUUUAU	RNCMPT00032	UUAUUUU	7	HuR	0.00120137	0.12254	0.0407858	0
	UUAAUUUUAU	RNCMPT00167	AUUUUUU	7	HNRNPCL1	0.00197375	0.201322	0.0407858	-3
	UUAAUUUUAU	RNCMPT00025	AUUUUUU	7	HNRNPC	0.0021801	0.222371	0.0407858	-3
	UUAAUUUUAU	RNCMPT00159	UUUUUUG	6	RALY	0.00240091	0.244893	0.0407858	-4
	UUAAUUUUAU	RNCMPT00077	UUUUUUG	6	TIA1	0.00262892	0.26815	0.0407858	-4
	UUAAUUUUAU	RNCMPT00165	UUUUUUC	6	TIA1	0.00286606	0.292338	0.0407858	-4
	UUAAUUUUAU	RNCMPT00274	UUUUUUU	6	HuR	0.00311754	0.317989	0.0407858	-4
	CCGCGCCCUA	RNCMPT00045	GCGCGCG	7	PPRC1	0.000307789	0.0313945	0.0301443	0
	AAAAAAAAAA	RNCMPT00043	AAAAAAA	7	PABPC4	5.35626e-05	0.00546339	0.00530216	-3
	GUUCUUUUUC	RNCMPT00158	CUUUUUU	7	CPEB4	0.00123777	0.126253	0.0394982	-3
	GUUCUUUUUC	RNCMPT00025	AUUUUUU	7	HNRNPC	0.00136654	0.139387	0.0394982	-3
	GUUCUUUUUC	RNCMPT00032	UUAUUUU	7	HuR	0.00182679	0.186333	0.0394982	-1
	GUUCUUUUUC	RNCMPT00167	AUUUUUU	7	HNRNPCL1	0.00182679	0.186333	0.0394982	-3
	GUUCUUUUUC	RNCMPT00012	CUUUUUU	7	CPEB2	0.00314316	0.320602	0.0423172	-3
	GUUCUUUUUC	RNCMPT00079	UUUUUUC	6	U2AF2	0.00314316	0.320602	0.0423172	-4
	GUUCUUUUUC	RNCMPT00268	CUUUUCU	7	PTBP1	0.00440364	0.449171	0.0423172	-3
	GUUCUUUUUC	RNCMPT00077	UUUUUUG	6	TIA1	0.00440364	0.449171	0.0423172	-4
	GUUCUUUUUC	RNCMPT00274	UUUUUUU	6	HuR	0.00440364	0.449171	0.0423172	-4
	AAAAAAAAAA	RNCMPT00064	AGAAAAA	7	SART3	1.31976e-05	0.00134615	0.000639039	-2
	AAAAAAAAAA	RNCMPT00155	AGAAAAA	7	PABPC1	1.31976e-05	0.00134615	0.000639039	-2
	AAAAAAAAAA	RNCMPT00043	AAAAAAA	7	PABPC4	0.000112326	0.0114572	0.00362596	-2
	UUCUUUUUAU	RNCMPT00274	UUUUUUU	7	HuR	0.000240561	0.0245372	0.0212187	-1
	UUCUUUUUAU	RNCMPT00012	CUUUUUU	7	CPEB2	0.00116942	0.119281	0.034383	-1
	UUCUUUUUAU	RNCMPT00158	CUUUUUU	7	CPEB4	0.00116942	0.119281	0.034383	-2
	UUCUUUUUAU	RNCMPT00086	UUUGUUU	7	ZC3H14	0.00173695	0.177169	0.0370125	-1
	UUCUUUUUAU	RNCMPT00112	UUUGUUU	7	HuR	0.00251771	0.256807	0.0370125	-1
	UUCUUUUUAU	RNCMPT00117	UUUGUUU	7	HuR	0.00251771	0.256807	0.0370125	-1
	UUCUUUUUAU	RNCMPT00032	UUAUUUU	7	HuR	0.00359204	0.366388	0.0396045	-1
	UUCUUUUUAU	RNCMPT00077	UUUUUUG	7	TIA1	0.00359204	0.366388	0.0396045	-1
	CCUCUUCUUC	RNCMPT00268	CUUUUCU	7	PTBP1	6.01416e-05	0.00613445	0.00533879	-1
	CCUCUUCUUC	RNCMPT00269	ACUUUCU	7	PTBP1	0.000120276	0.0122682	0.00533879	-1
	CCUCUUCUUC	RNCMPT00044	CCUUCCC	7	PCBP2	0.00128517	0.131087	0.0380305	-2
PUM2	UAUAUUCUAU	RNCMPT00152	UAUAUAC	7	RBMS1	8.76954e-05	0.00894493	0.00812336	0
	UAUAUUCUAU	RNCMPT00173	UAUAUAG	7	RBMS3	0.000334482	0.0341172	0.0154918	0
	AGUAAAAUUG	RNCMPT00019	AGAGAAA	7	SRSF10	0.00109975	0.112175	0.0340958	0
	AGUAAAAUUG	RNCMPT00064	AGAAAAA	7	SART3	0.00109975	0.112175	0.0340958	0
	AGUAAAAUUG	RNCMPT00155	AGAAAAA	7	PABPC1	0.00109975	0.112175	0.0340958	0
	AGUAAAAUUG	RNCMPT00089	AGAGAAA	7	SRSF10	0.00174873	0.17837	0.0340958	0
	AGUAAAAUUG	RNCMPT00090	AGAGAAA	7	SRSF10	0.00174873	0.17837	0.0340958	0
	UUGUGUGUUU	RNCMPT00166	UGUGUGU	7	BRUNOL5	6.69548e-05	0.00682939	0.0041451	-1
	UUGUGUGUUU	RNCMPT00004	UGUGUGU	7	BRUNOL4	9.10957e-05	0.00929176	0.0041451	-1
	UUGUGUGUUU	RNCMPT00187	UGUGGUG	7	BRUNOL6	0.000869304	0.088669	0.025633	-1
	UUGUGUGUUU	RNCMPT00086	UUUGUUU	7	ZC3H14	0.00121831	0.124267	0.025633	-3
	UUGUGUGUUU	RNCMPT00117	UUUGUUU	7	HuR	0.00168999	0.172379	0.025633	-3
	UUGUGUGUUU	RNCMPT00136	UUGGUUU	7	HuR	0.00168999	0.172379	0.025633	-3
	UUGUGUGUUU	RNCMPT00112	UUUGUUU	7	HuR	0.0025913	0.264312	0.0336888	-3
	UUGUGUGUUU	RNCMPT00177	GUAGUGU	6	SFPQ	0.0036327	0.370535	0.0413243	1
	UUUAUUUUUA	RNCMPT00032	UUAUUUU	7	HuR	0.000302447	0.0308495	0.0271717	-1
	UUUAUUUUUA	RNCMPT00086	UUUGUUU	7	ZC3H14	0.00167628	0.170981	0.0449023	0
	UUUAUUUUUA	RNCMPT00112	UUUGUUU	7	HuR	0.00199922	0.203921	0.0449023	0
	UUUAUUUUUA	RNCMPT00117	UUUGUUU	7	HuR	0.00199922	0.203921	0.0449023	0
	UAUAUAUAUA	RNCMPT00057	AUAUAUA	7	RBMS3	0.000356271	0.0363396	0.0354481	-1
	UUUUUAUUUU	RNCMPT00032	UUAUUUU	7	HuR	0.000150471	0.015348	0.013581	-3
	UUUUUAUUUU	RNCMPT00274	UUUUUUU	7	HuR	0.000301394	0.0307422	0.0136014	0
	AUUAUUAUUU	RNCMPT00025	AUUUUUU	7	HNRNPC	0.000273895	0.0279373	0.012513	-3
	AUUAUUAUUU	RNCMPT00167	AUUUUUU	7	HNRNPCL1	0.000273895	0.0279373	0.012513	-3
	AUUAUUAUUU	RNCMPT00269	ACUUUCU	7	PTBP1	0.00148728	0.151703	0.0221613	-3
	AUUAUUAUUU	RNCMPT00032	UUAUUUU	6	HuR	0.00148728	0.151703	0.0221613	-4
	AUUAUUAUUU	RNCMPT00268	CUUUUCU	7	PTBP1	0.00163586	0.166857	0.0221613	-3
	AUUAUUAUUU	RNCMPT00274	UUUUUUU	6	HuR	0.00198298	0.202264	0.0221613	-4
	AUUAUUAUUU	RNCMPT00079	UUUUUUC	6	U2AF2	0.00218289	0.222655	0.0221613	-4
	AUUAUUAUUU	RNCMPT00159	UUUUUUG	6	RALY	0.00218289	0.222655	0.0221613	-4
	AUUAUUAUUU	RNCMPT00165	UUUUUUC	6	TIA1	0.00218289	0.222655	0.0221613	-4
	AUUAUUAUUU	RNCMPT00077	UUUUUUG	6	TIA1	0.00261369	0.266596	0.0238814	-4
	UAUUUUUGUA	RNCMPT00025	AUUUUUU	7	HNRNPC	0.000106861	0.0108998	0.00492344	-1
	UAUUUUUGUA	RNCMPT00167	AUUUUUU	7	HNRNPCL1	0.000106861	0.0108998	0.00492344	-1
	UUUGUUUGGA	RNCMPT00086	UUUGUUU	7	ZC3H14	5.66024e-06	0.000577345	0.000242582	0
	UUUGUUUGGA	RNCMPT00117	UUUGUUU	7	HuR	5.66024e-06	0.000577345	0.000242582	0
	UUUGUUUGGA	RNCMPT00112	UUUGUUU	7	HuR	2.39541e-05	0.00244332	0.000684403	0
	UUUGUUUGGA	RNCMPT00274	UUUUUUU	7	HuR	0.000194349	0.0198236	0.00416462	0
	UUUGUUUGGA	RNCMPT00077	UUUUUUG	7	TIA1	0.000463748	0.0473023	0.00794997	-1
	UUUGUUUGGA	RNCMPT00159	UUUUUUG	7	RALY	0.000761447	0.0776676	0.0108778	-1
	UUUGUUUGGA	RNCMPT00136	UUGGUUU	7	HuR	0.000992241	0.101209	0.0116222	0
	UUUGUUUGGA	RNCMPT00167	AUUUUUU	7	HNRNPCL1	0.00108474	0.110643	0.0116222	0
	UUUGUUUGGA	RNCMPT00025	AUUUUUU	7	HNRNPC	0.0014305	0.145911	0.0136238	0
	UUUGUUUGGA	RNCMPT00165	UUUUUUC	7	TIA1	0.00235074	0.239775	0.0201492	0
	UUUGUUUGGA	RNCMPT00032	UUAUUUU	7	HuR	0.0031343	0.319699	0.0244231	-1
	UUUGUUUGGA	RNCMPT00004	UGUGUGU	7	BRUNOL4	0.00409574	0.417766	0.0292553	0
	UUUGUUUGGA	RNCMPT00012	CUUUUUU	6	CPEB2	0.00572045	0.583486	0.0350232	1
	UUUGUUUGGA	RNCMPT00158	CUUUUUU	6	CPEB4	0.00572045	0.583486	0.0350232	1
	UUUGUUUGGA	RNCMPT00166	UGUGUGU	7	BRUNOL5	0.00619811	0.632207	0.0354178	0
	UUUGUUUGGA	RNCMPT00079	UUUUUUC	7	U2AF2	0.00671177	0.684601	0.0359559	0
	CCCAUUUCAU	RNCMPT00186	CCUUUCC	7	PCBP1	0.000453417	0.0462485	0.0441548	-2
QKI	UAUCUUUUUU	RNCMPT00158	CUUUUUU	7	CPEB4	4.04423e-05	0.00412512	0.00298064	-3
	UAUCUUUUUU	RNCMPT00012	CUUUUUU	7	CPEB2	6.63869e-05	0.00677146	0.00298064	-3
	UAUCUUUUUU	RNCMPT00025	AUUUUUU	7	HNRNPC	0.000273888	0.0279365	0.0061485	-1
	UAUCUUUUUU	RNCMPT00167	AUUUUUU	7	HNRNPCL1	0.000273888	0.0279365	0.0061485	-1
	UAUCUUUUUU	RNCMPT00274	UUUUUUU	7	HuR	0.000365117	0.0372419	0.0065572	-3
	UAUCUUUUUU	RNCMPT00268	CUUUUCU	7	PTBP1	0.00077328	0.0788745	0.0115729	-3
	UAUCUUUUUU	RNCMPT00165	UUUUUUC	7	TIA1	0.000957302	0.0976448	0.0122803	-3
	UAUCUUUUUU	RNCMPT00077	UUUUUUG	6	TIA1	0.00160858	0.164076	0.0174777	-4
	UAUCUUUUUU	RNCMPT00079	UUUUUUC	6	U2AF2	0.00194638	0.198531	0.0174777	-4
	UAUCUUUUUU	RNCMPT00159	UUUUUUG	6	RALY	0.00194638	0.198531	0.0174777	-4
	UAUCUUUUUU	RNCMPT00032	UUAUUUU	7	HuR	0.00500355	0.510362	0.0374415	-3
	UAUCUUUUUU	RNCMPT00269	ACUUUCU	7	PTBP1	0.00500355	0.510362	0.0374415	-2
	AAUUUUUUCU	RNCMPT00079	UUUUUUC	7	U2AF2	4.87226e-06	0.000496971	0.000439753	-2
	AAUUUUUUCU	RNCMPT00165	UUUUUUC	7	TIA1	2.51443e-05	0.00256472	0.00113472	-2
	AAUUUUUUCU	RNCMPT00025	AUUUUUU	7	HNRNPC	0.000129854	0.0132451	0.00293005	-1
	AAUUUUUUCU	RNCMPT00167	AUUUUUU	7	HNRNPCL1	0.000129854	0.0132451	0.00293005	-1
	AAUUUUUUCU	RNCMPT00268	CUUUUCU	7	PTBP1	0.000260358	0.0265565	0.00469979	-3
	AAUUUUUUCU	RNCMPT00158	CUUUUUU	7	CPEB4	0.00104203	0.106287	0.0147899	-1
	AAUUUUUUCU	RNCMPT00159	UUUUUUG	7	RALY	0.00114706	0.117	0.0147899	-2
	AAUUUUUUCU	RNCMPT00012	CUUUUUU	7	CPEB2	0.00154866	0.157963	0.0155307	-1
	AAUUUUUUCU	RNCMPT00269	ACUUUCU	7	PTBP1	0.00154866	0.157963	0.0155307	-3
	AAUUUUUUCU	RNCMPT00274	UUUUUUU	7	HuR	0.00190213	0.194017	0.0171679	-2
	AAUUUUUUCU	RNCMPT00077	UUUUUUG	7	TIA1	0.00232968	0.237627	0.0191153	-2
	AUCCUUUUCC	RNCMPT00268	CUUUUCU	7	PTBP1	0.000230837	0.0235453	0.0207282	-3
	AUCCUUUUCC	RNCMPT00186	CCUUUCC	7	PCBP1	0.000650752	0.0663767	0.0292174	-3
	UAUUUAAAUA	RNCMPT00001	AUAAUUG	7	A1CF	0.000477781	0.0487337	0.0484984	-3
SFRS1	GAGGACGACC	RNCMPT00241	GACGACA	7	RBM45	0.000174799	0.0178295	0.0151799	-3
	GAGGACGACC	RNCMPT00106	GGAGGAC	7	SRSF1	0.000795544	0.0811454	0.0345433	-2
	GAGGACGACC	RNCMPT00107	GGAGGAA	7	SRSF1	0.00161947	0.165186	0.0468795	-2
	GAGGACGACC	RNCMPT00163	GGAGGAG	7	SRSF1	0.0022932	0.233906	0.0497865	-2
	UUUGGAGGAA	RNCMPT00107	GGAGGAA	7	SRSF1	0.0007741	0.0789583	0.0468572	-3
	UUUGGAGGAA	RNCMPT00109	GGAGGAA	7	SRSF1	0.00153351	0.156418	0.0468572	-3
	UUUGGAGGAA	RNCMPT00108	GGAGGAG	7	SRSF1	0.00177692	0.181246	0.0468572	-3
	UUUGGAGGAA	RNCMPT00106	GGAGGAC	7	SRSF1	0.00203236	0.207301	0.0468572	-3
	AUGGAGGAGG	RNCMPT00163	GGAGGAG	7	SRSF1	0.00042949	0.043808	0.037976	-2
	AUGGAGGAGG	RNCMPT00108	GGAGGAG	7	SRSF1	0.00135119	0.137821	0.0446114	-2
	AUGGAGGAGG	RNCMPT00154	GAAGGAG	7	RBM5	0.0015136	0.154387	0.0446114	-2
	AAGAUGACGA	RNCMPT00073	GACGACGG	8	SRSF7	0.000293848	0.0299725	0.0238953	-2
	AAGAUGACGA	RNCMPT00157	AGAAGAC	7	PABPN1	0.000510866	0.0521083	0.0238953	-1
	GGAGGAGGUG	RNCMPT00163	GGAGGAG	7	SRSF1	4.18884e-05	0.00427261	0.00369865	0
	GGAGGAGGUG	RNCMPT00108	GGAGGAG	7	SRSF1	0.000158742	0.0161917	0.00700831	0
	GGAGGAGGUG	RNCMPT00109	GGAGGAA	7	SRSF1	0.000320708	0.0327122	0.00943928	0
	GGAGGAGGUG	RNCMPT00107	GGAGGAA	7	SRSF1	0.00190469	0.194279	0.0336064	0
	GGAGGAGGUG	RNCMPT00162	CGGAGGA	6	LIN28A	0.00190469	0.194279	0.0336064	1
	GGAGGAGGUG	RNCMPT00106	GGAGGAC	7	SRSF1	0.00228362	0.232929	0.0336064	0
	GGAGGAGGUG	RNCMPT00154	GAAGGAG	7	RBM5	0.00359152	0.366335	0.0453034	0
	GGAGGAGGUG	RNCMPT00067	GGAAGGA	6	SRSF9	0.00452659	0.461712	0.049961	1
	GCGGAAAGGA	RNCMPT00020	GGACGGG	7	FXR2	0.000559976	0.0571176	0.0441008	-2
	GCGGAAAGGA	RNCMPT00016	GGACAAG	7	FMR1	0.000970219	0.0989623	0.0441008	-2
	AGGGAGGACC	RNCMPT00106	GGAGGAC	7	SRSF1	0.000222195	0.0226639	0.0149489	-2
	AGGGAGGACC	RNCMPT00107	GGAGGAA	7	SRSF1	0.000512063	0.0522305	0.0149489	-2
	AGGGAGGACC	RNCMPT00067	GGAAGGA	7	SRSF9	0.000624054	0.0636535	0.0149489	-1
	AGGGAGGACC	RNCMPT00163	GGAGGAG	7	SRSF1	0.000688008	0.0701768	0.0149489	-2
	AGGGAGGACC	RNCMPT00109	GGAGGAA	7	SRSF1	0.00204054	0.208135	0.0323327	-2
	AGGGAGGACC	RNCMPT00074	AGGAGCA	6	SRSF9	0.00223213	0.227677	0.0323327	-4
	CGGAAGGAGC	RNCMPT00154	GAAGGAG	7	RBM5	8.29444e-05	0.00846033	0.00779175	-2
	CGGAAGGAGC	RNCMPT00067	GGAAGGA	7	SRSF9	0.000386782	0.0394518	0.0139778	-1
	CGGAAGGAGC	RNCMPT00074	AGGAGCA	6	SRSF9	0.000520862	0.0531279	0.0139778	-4
	CGGAAGGAGC	RNCMPT00163	GGAGGAG	7	SRSF1	0.000595183	0.0607086	0.0139778	-2
	AACACAAAGA	RNCMPT00027	ACACACA	7	HNRNPL	0.000250639	0.0255652	0.0219479	-1
	AACACAAAGA	RNCMPT00091	ACACAAA	7	HNRNPL	0.00101497	0.103527	0.0296262	-1
	AACACAAAGA	RNCMPT00178	ACACACA	7	HNRPLL	0.00101497	0.103527	0.0296262	-1
TAF15	AUUUUGUUGA	RNCMPT00167	AUUUUUU	7	HNRNPCL1	0.000369613	0.0377005	0.00981306	0
	AUUUUGUUGA	RNCMPT00025	AUUUUUU	7	HNRNPC	0.000440261	0.0449067	0.00981306	0
	AUUUUGUUGA	RNCMPT00032	UUAUUUU	7	HuR	0.000440261	0.0449067	0.00981306	-1
	AUUUUGUUGA	RNCMPT00274	UUUUUUU	7	HuR	0.000440261	0.0449067	0.00981306	-1
	AUUUUGUUGA	RNCMPT00159	UUUUUUG	7	RALY	0.000914992	0.0933291	0.0154227	-2
	AUUUUGUUGA	RNCMPT00077	UUUUUUG	7	TIA1	0.0010379	0.105866	0.0154227	-2
	UACUUUCUCC	RNCMPT00269	ACUUUCU	7	PTBP1	0.000238337	0.0243103	0.0223124	-1
	AUAGGAGGAG	RNCMPT00163	GGAGGAG	7	SRSF1	0.000246091	0.0251013	0.0224922	-3
	AUAGGAGGAG	RNCMPT00108	GGAGGAG	7	SRSF1	0.00100555	0.102567	0.0459527	-3
	UUUAUUCCAA	RNCMPT00079	UUUUUUC	7	U2AF2	0.00029705	0.0302991	0.0251703	-1
	UUUAUUCCAA	RNCMPT00032	UUAUUUU	7	HuR	0.000574006	0.0585486	0.0251703	-1
	UUUAUUCCAA	RNCMPT00165	UUUUUUC	7	TIA1	0.00103941	0.10602	0.0303856	-1
	CAACUAAGAG	RNCMPT00151	AACUAAG	7	RBM42	6.9099e-05	0.00704809	0.00701406	-1
	UUAACUUUUU	RNCMPT00269	ACUUUCU	7	PTBP1	0.000243568	0.0248439	0.0225035	-3
	UAUUCUUUUC	RNCMPT00167	AUUUUUU	7	HNRNPCL1	0.000174637	0.0178129	0.00768473	-1
	UAUUCUUUUC	RNCMPT00025	AUUUUUU	7	HNRNPC	0.000217433	0.0221782	0.00768473	-1
	UAUUCUUUUC	RNCMPT00165	UUUUUUC	7	TIA1	0.000291416	0.0297244	0.00768473	-3
	UAUUCUUUUC	RNCMPT00079	UUUUUUC	7	U2AF2	0.000348021	0.0354982	0.00768473	-3
	UAUUCUUUUC	RNCMPT00274	UUUUUUU	7	HuR	0.000459653	0.0468846	0.00811976	-2
	UAUUCUUUUC	RNCMPT00268	CUUUUCU	6	PTBP1	0.000695589	0.0709501	0.0102396	-4
	UAUUCUUUUC	RNCMPT00053	AUACAUU	7	RBM41	0.00168085	0.171446	0.0199473	-1
	UAUUCUUUUC	RNCMPT00012	CUUUUUU	6	CPEB2	0.00203256	0.207321	0.0199473	-4
	UAUUCUUUUC	RNCMPT00158	CUUUUUU	6	CPEB4	0.00203256	0.207321	0.0199473	-4
	UAUUCUUUUC	RNCMPT00032	UUAUUUU	7	HuR	0.00323235	0.3297	0.0285497	-3
	UAUUCUUUUC	RNCMPT00159	UUUUUUG	7	RALY	0.00559094	0.570276	0.0411516	-3
	UAUUCUUUUC	RNCMPT00269	ACUUUCU	7	PTBP1	0.00559094	0.570276	0.0411516	-3
	UAUUCUUUUC	RNCMPT00077	UUUUUUG	6	TIA1	0.00650138	0.663141	0.0441718	-4
	GCAGUUUUGU	RNCMPT00004	UGUGUGU	7	BRUNOL4	0.00114892	0.11719	0.028382	-3
	GCAGUUUUGU	RNCMPT00274	UUUUUUU	7	HuR	0.00126924	0.129462	0.028382	-3
	GCAGUUUUGU	RNCMPT00012	CUUUUUU	7	CPEB2	0.00152952	0.156011	0.028382	-1
	GCAGUUUUGU	RNCMPT00086	UUUGUUU	7	ZC3H14	0.00167286	0.170632	0.028382	-3
	GCAGUUUUGU	RNCMPT00158	CUUUUUU	7	CPEB4	0.00183044	0.186705	0.028382	-1
	GCAGUUUUGU	RNCMPT00166	UGUGUGU	7	BRUNOL5	0.00200011	0.204011	0.028382	-3
	GCAGUUUUGU	RNCMPT00112	UUUGUUU	7	HuR	0.00239049	0.243829	0.028382	-3
	GCAGUUUUGU	RNCMPT00177	GUAGUGU	7	SFPQ	0.00261378	0.266606	0.028382	-3
	GCAGUUUUGU	RNCMPT00032	UUAUUUU	7	HuR	0.00314666	0.320959	0.0303718	-3
	GCAGUUUUGU	RNCMPT00077	UUUUUUG	7	TIA1	0.00378091	0.385653	0.0326809	-2
	GCAGUUUUGU	RNCMPT00159	UUUUUUG	7	RALY	0.00413831	0.422108	0.0326809	-2
	GCAGUUUUGU	RNCMPT00025	AUUUUUU	7	HNRNPC	0.00544045	0.554926	0.0337575	-2
	GCAGUUUUGU	RNCMPT00117	UUUGUUU	7	HuR	0.00544045	0.554926	0.0337575	-3
	GCAGUUUUGU	RNCMPT00167	AUUUUUU	7	HNRNPCL1	0.00544045	0.554926	0.0337575	-2
	GCAGUUUUGU	RNCMPT00165	UUUUUUC	6	TIA1	0.00786375	0.802103	0.0455409	-4
	CCCAUUCAUU	RNCMPT00053	AUACAUU	7	RBM41	0.000560139	0.0571342	0.0495281	-3
	UUUUUAUAUU	RNCMPT00032	UUAUUUU	7	HuR	0.000401415	0.0409444	0.0345082	-3
	UUUUUAUAUU	RNCMPT00053	AUACAUU	7	RBM41	0.000785788	0.0801504	0.0345082	-3
TDP43	UGUGUGUGUG	RNCMPT00166	UGUGUGU	7	BRUNOL5	5.02337e-05	0.00512384	0.00467479	0
	UGUGUGUGUG	RNCMPT00004	UGUGUGU	7	BRUNOL4	9.39681e-05	0.00958474	0.00467479	0
	AUAUGUAUGU	RNCMPT00166	UGUGUGU	7	BRUNOL5	0.000701635	0.0715668	0.0381556	-3
	AUAUGUAUGU	RNCMPT00004	UGUGUGU	7	BRUNOL4	0.000759296	0.0774482	0.0381556	-3
	UUUUCUAUUC	RNCMPT00079	UUUUUUC	7	U2AF2	0.000677169	0.0690712	0.0472264	-3
	UUUUCUAUUC	RNCMPT00165	UUUUUUC	7	TIA1	0.00109071	0.111252	0.0472264	-3
	UUUUCUAUUC	RNCMPT00268	CUUUUCU	6	PTBP1	0.00167741	0.171095	0.04842	-4
	UGUGUGUGUG	RNCMPT00166	UGUGUGU	7	BRUNOL5	0.000174849	0.0178346	0.0155432	-2
	UGUGUGUGUG	RNCMPT00004	UGUGUGU	7	BRUNOL4	0.000324381	0.0330868	0.0155432	-2
	GUGUGUGUGU	RNCMPT00166	UGUGUGU	7	BRUNOL5	4.41123e-05	0.00449945	0.00436667	-1
	GUGUGUGUGU	RNCMPT00004	UGUGUGU	7	BRUNOL4	0.000139892	0.014269	0.00692396	-1
	GGGAGCAAGG	RNCMPT00107	GGAGGAA	7	SRSF1	0.000757411	0.0772559	0.0309539	-1
	GGGAGCAAGG	RNCMPT00074	AGGAGCA	7	SRSF9	0.000840452	0.0857261	0.0309539	0
	GGGAGCAAGG	RNCMPT00106	GGAGGAC	7	SRSF1	0.0011391	0.116189	0.0309539	-1
	GGGAGCAAGG	RNCMPT00109	GGAGGAA	7	SRSF1	0.00225716	0.230231	0.046002	-1
	UGUGUGUGUG	RNCMPT00004	UGUGUGU	7	BRUNOL4	3.59498e-06	0.000366688	0.000177039	0
	UGUGUGUGUG	RNCMPT00166	UGUGUGU	7	BRUNOL5	3.59498e-06	0.000366688	0.000177039	0
	UGUGUGUGUG	RNCMPT00187	UGUGGUG	7	BRUNOL6	0.000521116	0.0531538	0.0171087	0
	GUGUGUGUGU	RNCMPT00166	UGUGUGU	7	BRUNOL5	8.65406e-05	0.00882714	0.00861013	-3
	GUGUGUGUGU	RNCMPT00004	UGUGUGU	7	BRUNOL4	0.000199845	0.0203842	0.00994153	-3
	UGUGUGUGUG	RNCMPT00166	UGUGUGU	7	BRUNOL5	0.000106315	0.0108442	0.0100554	0
	UGUGUGUGUG	RNCMPT00004	UGUGUGU	7	BRUNOL4	0.000202124	0.0206166	0.0100554	0
	UGUGUGUAUG	RNCMPT00166	UGUGUGU	7	BRUNOL5	4.99295e-05	0.00509281	0.00342534	0
	UGUGUGUAUG	RNCMPT00004	UGUGUGU	7	BRUNOL4	7.03289e-05	0.00717355	0.00342534	0
	UGUGUGUGUG	RNCMPT00166	UGUGUGU	7	BRUNOL5	7.69804e-05	0.007852	0.00757991	0
	UGUGUGUGUG	RNCMPT00004	UGUGUGU	7	BRUNOL4	0.000152372	0.0155419	0.00757991	0
	GUGUGUGUGU	RNCMPT00166	UGUGUGU	7	BRUNOL5	0.000122635	0.0125088	0.0100437	-3
	GUGUGUGUGU	RNCMPT00004	UGUGUGU	7	BRUNOL4	0.000201899	0.0205937	0.0100437	-3
	AAAAACAUAA	RNCMPT00043	AAAAAAA	7	PABPC4	0.00048688	0.0496617	0.0468457	0
	UGUGUGUGUG	RNCMPT00166	UGUGUGU	7	BRUNOL5	6.19154e-05	0.00631537	0.00581301	-2
	UGUGUGUGUG	RNCMPT00004	UGUGUGU	7	BRUNOL4	0.000117447	0.0119795	0.00581301	-2
	UGUGUGUGUG	RNCMPT00004	UGUGUGU	7	BRUNOL4	4.64019e-07	4.73299e-05	2.20292e-05	0
	UGUGUGUGUG	RNCMPT00166	UGUGUGU	7	BRUNOL5	4.64019e-07	4.73299e-05	2.20292e-05	0
	AUUUUUAUUU	RNCMPT00032	UUAUUUU	6	HuR	0.000487986	0.0497746	0.0439946	-4
	UGUGUGUGUG	RNCMPT00166	UGUGUGU	7	BRUNOL5	8.05012e-05	0.00821112	0.00800967	0
	UGUGUGUGUG	RNCMPT00004	UGUGUGU	7	BRUNOL4	0.000188275	0.019204	0.00936643	0
	UGUGUGUGUG	RNCMPT00166	UGUGUGU	7	BRUNOL5	2.11909e-05	0.00216147	0.00186221	0
	UGUGUGUGUG	RNCMPT00004	UGUGUGU	7	BRUNOL4	3.88291e-05	0.00396057	0.00186221	0
	UCCCUCCCUC	RNCMPT00044	CCUUCCC	7	PCBP2	2.05986e-05	0.00210106	0.00188821	-1
	UCCCUCCCUC	RNCMPT00268	CUUUUCU	7	PTBP1	0.000138388	0.0141155	0.00634276	-2
	UAUUUUUUUU	RNCMPT00274	UUUUUUU	7	HuR	3.12688e-05	0.00318942	0.00270781	-3
	UAUUUUUUUU	RNCMPT00032	UUAUUUU	7	HuR	0.000210748	0.0214963	0.00827304	-3
	UAUUUUUUUU	RNCMPT00167	AUUUUUU	7	HNRNPCL1	0.000434671	0.0443364	0.00827304	-2
	UAUUUUUUUU	RNCMPT00158	CUUUUUU	7	CPEB4	0.000525852	0.0536369	0.00827304	-3
	UAUUUUUUUU	RNCMPT00025	AUUUUUU	7	HNRNPC	0.000578627	0.0590199	0.00827304	-2
	UAUUUUUUUU	RNCMPT00165	UUUUUUC	7	TIA1	0.000639829	0.0652626	0.00827304	-3
	UAUUUUUUUU	RNCMPT00086	UUUGUUU	7	ZC3H14	0.00070576	0.0719875	0.00827304	-3
	UAUUUUUUUU	RNCMPT00077	UUUUUUG	7	TIA1	0.000859806	0.0877002	0.00827304	-3
	UAUUUUUUUU	RNCMPT00112	UUUGUUU	7	HuR	0.000859806	0.0877002	0.00827304	-3
	UAUUUUUUUU	RNCMPT00079	UUUUUUC	7	U2AF2	0.00133397	0.136065	0.0105018	-3
	UAUUUUUUUU	RNCMPT00159	UUUUUUG	7	RALY	0.00133397	0.136065	0.0105018	-3
	UAUUUUUUUU	RNCMPT00012	CUUUUUU	7	CPEB2	0.00177555	0.181106	0.0118276	-3
	UAUUUUUUUU	RNCMPT00117	UUUGUUU	7	HuR	0.00177555	0.181106	0.0118276	-3
	UAUUUUUUUU	RNCMPT00268	CUUUUCU	7	PTBP1	0.0072064	0.735053	0.0445757	-3
	UUUAUCCUUC	RNCMPT00079	UUUUUUC	7	U2AF2	0.000235197	0.0239901	0.0209907	0
	UGUGUGUGUG	RNCMPT00166	UGUGUGU	7	BRUNOL5	6.48293e-05	0.00661259	0.00405665	-2
	UGUGUGUGUG	RNCMPT00004	UGUGUGU	7	BRUNOL4	8.41538e-05	0.00858369	0.00405665	-2
	UGUGUGUGUG	RNCMPT00166	UGUGUGU	7	BRUNOL5	0.00014201	0.014485	0.0113133	-2
	UGUGUGUGUG	RNCMPT00004	UGUGUGU	7	BRUNOL4	0.000227421	0.0231969	0.0113133	-2
	UGUGUGUGUG	RNCMPT00166	UGUGUGU	7	BRUNOL5	4.71503e-05	0.00480933	0.00302125	0
	UGUGUGUGUG	RNCMPT00004	UGUGUGU	7	BRUNOL4	6.2032e-05	0.00632727	0.00302125	0
	CCAAUCUAUG	RNCMPT00054	AAUCAAU	7	RBM46	0.000508241	0.0518406	0.0498887	-2
	UGUGUGUGUG	RNCMPT00166	UGUGUGU	7	BRUNOL5	3.73157e-05	0.0038062	0.00256096	0
	UGUGUGUGUG	RNCMPT00004	UGUGUGU	7	BRUNOL4	5.17419e-05	0.00527767	0.00256096	0
TIA1	AUAUUUUUUU	RNCMPT00274	UUUUUUU	7	HuR	3.87201e-05	0.00394945	0.00338063	-3
	AUAUUUUUUU	RNCMPT00167	AUUUUUU	7	HNRNPCL1	0.000106591	0.0108723	0.00448301	-2
	AUAUUUUUUU	RNCMPT00025	AUUUUUU	7	HNRNPC	0.000154038	0.0157119	0.00448301	-2
	AUAUUUUUUU	RNCMPT00158	CUUUUUU	7	CPEB4	0.000233209	0.0237873	0.00509035	-2
	AUAUUUUUUU	RNCMPT00012	CUUUUUU	7	CPEB2	0.0004852	0.0494904	0.00723359	-2
	AUAUUUUUUU	RNCMPT00165	UUUUUUC	7	TIA1	0.000579949	0.0591548	0.00723359	-3
	AUAUUUUUUU	RNCMPT00268	CUUUUCU	7	PTBP1	0.000579949	0.0591548	0.00723359	-2
	AUAUUUUUUU	RNCMPT00032	UUAUUUU	7	HuR	0.000922863	0.0941321	0.00895276	-3
	AUAUUUUUUU	RNCMPT00077	UUUUUUG	7	TIA1	0.000922863	0.0941321	0.00895276	-3
	AUAUUUUUUU	RNCMPT00159	UUUUUUG	6	RALY	0.00131702	0.134336	0.0105784	-4
	AUAUUUUUUU	RNCMPT00079	UUUUUUC	7	U2AF2	0.00145392	0.148299	0.0105784	-3
	AUAUUUUUUU	RNCMPT00086	UUUGUUU	7	ZC3H14	0.00145392	0.148299	0.0105784	-3
	AUAUUUUUUU	RNCMPT00112	UUUGUUU	7	HuR	0.00225704	0.230218	0.0151586	-3
	AUAUUUUUUU	RNCMPT00117	UUUGUUU	7	HuR	0.00308627	0.3148	0.0192472	-3
	AUAUUUUUUU	RNCMPT00269	ACUUUCU	7	PTBP1	0.00749161	0.764144	0.043606	-2
	UUUAGUUUUC	RNCMPT00032	UUAUUUU	7	HuR	0.000811774	0.082801	0.0278626	-1
	UUUAGUUUUC	RNCMPT00112	UUUGUUU	7	HuR	0.000811774	0.082801	0.0278626	-1
	UUUAGUUUUC	RNCMPT00136	UUGGUUU	7	HuR	0.000900889	0.0918907	0.0278626	-1
	UUUAGUUUUC	RNCMPT00086	UUUGUUU	7	ZC3H14	0.0015979	0.162986	0.0358052	-1
	UUUAGUUUUC	RNCMPT00117	UUUGUUU	7	HuR	0.0019295	0.196809	0.0358052	-1
	UUAUUUUAUU	RNCMPT00032	UUAUUUU	7	HuR	0.000140248	0.0143053	0.00623324	0
	UUAUUUUAUU	RNCMPT00274	UUUUUUU	7	HuR	0.000140248	0.0143053	0.00623324	-3
	UUAUUUUAUU	RNCMPT00077	UUUUUUG	7	TIA1	0.00197694	0.201648	0.045215	-3
	UUAUUUUAUU	RNCMPT00159	UUUUUUG	7	RALY	0.00389979	0.397778	0.045215	-3
	UUAUUUUAUU	RNCMPT00086	UUUGUUU	7	ZC3H14	0.00423061	0.431523	0.045215	-3
	UUAUUUUAUU	RNCMPT00158	CUUUUUU	7	CPEB4	0.00423061	0.431523	0.045215	-3
	UUAUUUUAUU	RNCMPT00165	UUUUUUC	7	TIA1	0.00423061	0.431523	0.045215	-3
	UUAUUUUAUU	RNCMPT00167	AUUUUUU	7	HNRNPCL1	0.00423061	0.431523	0.045215	-2
	UUAUUUUAUU	RNCMPT00025	AUUUUUU	7	HNRNPC	0.00457802	0.466958	0.045215	-2
	UUAUUUUAUU	RNCMPT00012	CUUUUUU	7	CPEB2	0.00534462	0.545151	0.0475078	-3
	UUUUUUUUUU	RNCMPT00274	UUUUUUU	7	HuR	6.94439e-05	0.00708328	0.00617279	-3
	UUUUUUUUUU	RNCMPT00079	UUUUUUC	7	U2AF2	0.000190856	0.0194673	0.00712881	0
	UUUUUUUUUU	RNCMPT00165	UUUUUUC	7	TIA1	0.000292063	0.0297904	0.00712881	0
	UUUUUUUUUU	RNCMPT00025	AUUUUUU	6	HNRNPC	0.000481195	0.0490819	0.00712881	1
	UUUUUUUUUU	RNCMPT00158	CUUUUUU	6	CPEB4	0.000481195	0.0490819	0.00712881	1
	UUUUUUUUUU	RNCMPT00167	AUUUUUU	6	HNRNPCL1	0.000481195	0.0490819	0.00712881	1
	UUUUUUUUUU	RNCMPT00012	CUUUUUU	6	CPEB2	0.000682772	0.0696428	0.00867012	1
	UUUUUUUUUU	RNCMPT00032	UUAUUUU	7	HuR	0.00119506	0.121896	0.0132784	0
	UUUUUUUUUU	RNCMPT00077	UUUUUUG	7	TIA1	0.00142812	0.145668	0.0141049	-3
	UUUUUUUUUU	RNCMPT00159	UUUUUUG	7	RALY	0.00183183	0.186847	0.0150732	-3
	UUUUUUUUUU	RNCMPT00086	UUUGUUU	7	ZC3H14	0.0020066	0.204673	0.0150732	0
	UUUUUUUUUU	RNCMPT00112	UUUGUUU	7	HuR	0.00220446	0.224855	0.0150732	0
	UUUUUUUUUU	RNCMPT00268	CUUUUCU	6	PTBP1	0.00220446	0.224855	0.0150732	1
	UUUUUUUUUU	RNCMPT00117	UUUGUUU	7	HuR	0.00506857	0.516994	0.0321814	0
	AUUUUUUUCU	RNCMPT00165	UUUUUUC	7	TIA1	2.65263e-05	0.00270568	0.00234293	-2
	AUUUUUUUCU	RNCMPT00079	UUUUUUC	7	U2AF2	9.64786e-05	0.00984081	0.00398968	-2
	AUUUUUUUCU	RNCMPT00274	UUUUUUU	7	HuR	0.000135512	0.0138222	0.00398968	-1
	AUUUUUUUCU	RNCMPT00032	UUAUUUU	7	HuR	0.000440923	0.0449741	0.00973611	-3
	AUUUUUUUCU	RNCMPT00268	CUUUUCU	7	PTBP1	0.00213037	0.217298	0.0355211	-3
	AUUUUUUUCU	RNCMPT00077	UUUUUUG	7	TIA1	0.00256638	0.261771	0.0355211	-3
	AUUUUUUUCU	RNCMPT00159	UUUUUUG	7	RALY	0.00281515	0.287145	0.0355211	-2
	AUUUUUUUCU	RNCMPT00167	AUUUUUU	7	HNRNPCL1	0.00370568	0.37798	0.0389942	0
	AUUUUUUUCU	RNCMPT00025	AUUUUUU	7	HNRNPC	0.00443146	0.452009	0.0389942	0
	AUUUUUUUCU	RNCMPT00086	UUUGUUU	7	ZC3H14	0.00483677	0.493351	0.0389942	-1
	AUUUUUUUCU	RNCMPT00158	CUUUUUU	7	CPEB4	0.00527126	0.537668	0.0389942	-1
	AUUUUUUUCU	RNCMPT00112	UUUGUUU	7	HuR	0.00573931	0.58541	0.0389942	-1
	AUUUUUUUCU	RNCMPT00269	ACUUUCU	7	PTBP1	0.00573931	0.58541	0.0389942	-3
	AUUUUUUUCU	RNCMPT00012	CUUUUUU	7	CPEB2	0.00624216	0.6367	0.0393813	-1
	UUUUUUACAC	RNCMPT00079	UUUUUUC	7	U2AF2	0.000158163	0.0161326	0.00754224	0
	UUUUUUACAC	RNCMPT00158	CUUUUUU	6	CPEB4	0.00035488	0.0361977	0.00754224	1
	UUUUUUACAC	RNCMPT00165	UUUUUUC	7	TIA1	0.000407086	0.0415228	0.00754224	0
	UUUUUUACAC	RNCMPT00025	AUUUUUU	6	HNRNPC	0.000460182	0.0469386	0.00754224	1
	UUUUUUACAC	RNCMPT00167	AUUUUUU	6	HNRNPCL1	0.000460182	0.0469386	0.00754224	1
	UUUUUUACAC	RNCMPT00274	UUUUUUU	6	HuR	0.000513759	0.0524035	0.00754224	1
	UUUUUUACAC	RNCMPT00012	CUUUUUU	6	CPEB2	0.000624342	0.0636828	0.00785626	1
	UUUUUUACAC	RNCMPT00159	UUUUUUG	7	RALY	0.00136444	0.139173	0.015023	0
	UUUUUUACAC	RNCMPT00077	UUUUUUG	7	TIA1	0.00246764	0.251699	0.0241507	0
	UUUUUUACAC	RNCMPT00032	UUAUUUU	6	HuR	0.00386692	0.394426	0.034061	1
	UUUUUUACAC	RNCMPT00268	CUUUUCU	6	PTBP1	0.00470344	0.479751	0.0376629	1
	UUAUUUUUCU	RNCMPT00268	CUUUUCU	7	PTBP1	6.90055e-05	0.00703856	0.00603365	-3
	UUAUUUUUCU	RNCMPT00274	UUUUUUU	7	HuR	0.000235842	0.0240559	0.00850324	-3
	UUAUUUUUCU	RNCMPT00025	AUUUUUU	7	HNRNPC	0.000531936	0.0542575	0.00850324	-2
	UUAUUUUUCU	RNCMPT00167	AUUUUUU	7	HNRNPCL1	0.000588313	0.0600079	0.00850324	-2
	UUAUUUUUCU	RNCMPT00079	UUUUUUC	7	U2AF2	0.000710205	0.0724409	0.00850324	-3
	UUAUUUUUCU	RNCMPT00165	UUUUUUC	7	TIA1	0.000710205	0.0724409	0.00850324	-2
	UUAUUUUUCU	RNCMPT00012	CUUUUUU	7	CPEB2	0.000777997	0.0793557	0.00850324	-2
	UUAUUUUUCU	RNCMPT00158	CUUUUUU	7	CPEB4	0.000777997	0.0793557	0.00850324	-2
	UUAUUUUUCU	RNCMPT00269	ACUUUCU	7	PTBP1	0.00102686	0.10474	0.00997623	-3
	UUAUUUUUCU	RNCMPT00159	UUUUUUG	6	RALY	0.00164874	0.168172	0.0144161	-4
	UUAUUUUUCU	RNCMPT00077	UUUUUUG	6	TIA1	0.00218031	0.222392	0.0173309	-4
	UUAUUUUUCU	RNCMPT00032	UUAUUUU	7	HuR	0.0027969	0.285284	0.0203794	-3
	UUAUUUUUCU	RNCMPT00112	UUUGUUU	7	HuR	0.00354205	0.361289	0.0238236	-3
	UUAUUUUUCU	RNCMPT00117	UUUGUUU	7	HuR	0.00411697	0.41993	0.0257126	-3
	UUAUUUUUCU	RNCMPT00086	UUUGUUU	7	ZC3H14	0.00443821	0.452698	0.025871	-3
	UUUUACUUUU	RNCMPT00032	UUAUUUU	7	HuR	0.000208292	0.0212458	0.0182524	-2
	UUUUACUUUU	RNCMPT00274	UUUUUUU	7	HuR	0.000835538	0.0852248	0.0366086	-2
	UUUUACUUUU	RNCMPT00053	AUACAUU	7	RBM41	0.00141263	0.144088	0.0412623	-2
	UUUUACUUUU	RNCMPT00086	UUUGUUU	7	ZC3H14	0.00224367	0.228854	0.0473917	-1
	UUUUACUUUU	RNCMPT00112	UUUGUUU	7	HuR	0.00270411	0.27582	0.0473917	-2
	GAUUUUAUUU	RNCMPT00274	UUUUUUU	7	HuR	0.000114048	0.0116329	0.0101766	-3
	GAUUUUAUUU	RNCMPT00165	UUUUUUC	7	TIA1	0.00123556	0.126027	0.0434045	-3
	GAUUUUAUUU	RNCMPT00032	UUAUUUU	6	HuR	0.00187151	0.190894	0.0434045	-4
	GAUUUUAUUU	RNCMPT00086	UUUGUUU	7	ZC3H14	0.0030899	0.31517	0.0434045	-3
	GAUUUUAUUU	RNCMPT00079	UUUUUUC	7	U2AF2	0.00371226	0.37865	0.0434045	-3
	GAUUUUAUUU	RNCMPT00167	AUUUUUU	7	HNRNPCL1	0.00371226	0.37865	0.0434045	-1
	GAUUUUAUUU	RNCMPT00159	UUUUUUG	6	RALY	0.00371226	0.37865	0.0434045	-4
	GAUUUUAUUU	RNCMPT00077	UUUUUUG	6	TIA1	0.00407769	0.415924	0.0434045	-4
	GAUUUUAUUU	RNCMPT00025	AUUUUUU	7	HNRNPC	0.0044625	0.455175	0.0434045	-1
	GAUUUUAUUU	RNCMPT00112	UUUGUUU	7	HuR	0.00486429	0.496158	0.0434045	-3
	GAUUUUAUUU	RNCMPT00158	CUUUUUU	7	CPEB4	0.00575249	0.586754	0.0464771	-3
	GAUUUUAUUU	RNCMPT00117	UUUGUUU	7	HuR	0.00625036	0.637537	0.0464771	-3
	UUGUUUUUUU	RNCMPT00274	UUUUUUU	7	HuR	0.000138544	0.0141315	0.0109892	-3
	UUGUUUUUUU	RNCMPT00032	UUAUUUU	7	HuR	0.000255532	0.0260643	0.0109892	0
	UUGUUUUUUU	RNCMPT00086	UUUGUUU	6	ZC3H14	0.00100293	0.102299	0.019174	1
	UUGUUUUUUU	RNCMPT00112	UUUGUUU	6	HuR	0.00126614	0.129147	0.019174	1
	UUGUUUUUUU	RNCMPT00117	UUUGUUU	6	HuR	0.00141034	0.143854	0.019174	1
	UUGUUUUUUU	RNCMPT00165	UUUUUUC	7	TIA1	0.00172244	0.175689	0.019174	-3
	UUGUUUUUUU	RNCMPT00136	UUGGUUU	7	HuR	0.00189442	0.193231	0.019174	0
	UUGUUUUUUU	RNCMPT00077	UUUUUUG	7	TIA1	0.00226286	0.230811	0.019174	-3
	UUGUUUUUUU	RNCMPT00158	CUUUUUU	7	CPEB4	0.00226286	0.230811	0.019174	-3
	UUGUUUUUUU	RNCMPT00159	UUUUUUG	7	RALY	0.0024522	0.250124	0.019174	-3
	UUGUUUUUUU	RNCMPT00167	AUUUUUU	7	HNRNPCL1	0.0024522	0.250124	0.019174	-3
	UUGUUUUUUU	RNCMPT00025	AUUUUUU	7	HNRNPC	0.00313951	0.32023	0.0225025	-3
	UUGUUUUUUU	RNCMPT00012	CUUUUUU	7	CPEB2	0.00399633	0.407626	0.0245518	-3
	UUGUUUUUUU	RNCMPT00079	UUUUUUC	7	U2AF2	0.00399633	0.407626	0.0245518	-3
	GUUGAGUUUU	RNCMPT00025	AUUUUUU	6	HNRNPC	0.000792763	0.0808618	0.0419761	-4
	GUUGAGUUUU	RNCMPT00167	AUUUUUU	6	HNRNPCL1	0.000881036	0.0898657	0.0419761	-4
	UUUUUUAUUC	RNCMPT00158	CUUUUUU	6	CPEB4	0.00102821	0.104877	0.0499029	1
	UUUUUUAUUC	RNCMPT00012	CUUUUUU	6	CPEB2	0.00151846	0.154883	0.0499029	1
	UUUUUUAUUC	RNCMPT00274	UUUUUUU	6	HuR	0.00165196	0.1685	0.0499029	1
	UUUUUUUUCU	RNCMPT00274	UUUUUUU	7	HuR	9.9379e-06	0.00101367	0.000868942	0
	UUUUUUUUCU	RNCMPT00079	UUUUUUC	7	U2AF2	8.61066e-05	0.00878288	0.00250964	-2
	UUUUUUUUCU	RNCMPT00165	UUUUUUC	7	TIA1	8.61066e-05	0.00878288	0.00250964	-2
	UUUUUUUUCU	RNCMPT00077	UUUUUUG	7	TIA1	0.000382581	0.0390233	0.0069391	0
	UUUUUUUUCU	RNCMPT00032	UUAUUUU	7	HuR	0.000411245	0.041947	0.0069391	-1
	UUUUUUUUCU	RNCMPT00158	CUUUUUU	7	CPEB4	0.000476166	0.0485689	0.0069391	0
	UUUUUUUUCU	RNCMPT00159	UUUUUUG	7	RALY	0.000776118	0.079164	0.00969451	0
	UUUUUUUUCU	RNCMPT00086	UUUGUUU	7	ZC3H14	0.000948138	0.09671	0.0102422	0
	UUUUUUUUCU	RNCMPT00167	AUUUUUU	7	HNRNPCL1	0.00117138	0.119481	0.0102422	0
	UUUUUUUUCU	RNCMPT00268	CUUUUCU	7	PTBP1	0.00117138	0.119481	0.0102422	0
	UUUUUUUUCU	RNCMPT00012	CUUUUUU	7	CPEB2	0.00150711	0.153725	0.0109814	0
	UUUUUUUUCU	RNCMPT00025	AUUUUUU	6	HNRNPC	0.00150711	0.153725	0.0109814	1
	UUUUUUUUCU	RNCMPT00112	UUUGUUU	7	HuR	0.00192016	0.195856	0.0129149	0
	UUUUUUUUCU	RNCMPT00117	UUUGUUU	7	HuR	0.00214178	0.218461	0.0133765	0
	UUUUUUUUCU	RNCMPT00269	ACUUUCU	7	PTBP1	0.00364108	0.37139	0.0212244	-3
	CCUUUUUUUU	RNCMPT00274	UUUUUUU	7	HuR	5.48797e-05	0.00559773	0.00473581	-3
	CCUUUUUUUU	RNCMPT00158	CUUUUUU	7	CPEB4	0.000218128	0.0222491	0.00704933	-1
	CCUUUUUUUU	RNCMPT00012	CUUUUUU	7	CPEB2	0.000245068	0.0249969	0.00704933	-1
	CCUUUUUUUU	RNCMPT00077	UUUUUUG	7	TIA1	0.000345219	0.0352124	0.00744762	-3
	CCUUUUUUUU	RNCMPT00032	UUAUUUU	7	HuR	0.000471792	0.0481228	0.00756538	-2
	CCUUUUUUUU	RNCMPT00167	AUUUUUU	7	HNRNPCL1	0.000526017	0.0536537	0.00756538	-2
	CCUUUUUUUU	RNCMPT00025	AUUUUUU	7	HNRNPC	0.000653032	0.0666093	0.00776837	-2
	CCUUUUUUUU	RNCMPT00159	UUUUUUG	7	RALY	0.000726932	0.074147	0.00776837	-3
	CCUUUUUUUU	RNCMPT00165	UUUUUUC	6	TIA1	0.000810195	0.0826399	0.00776837	-4
	CCUUUUUUUU	RNCMPT00079	UUUUUUC	6	U2AF2	0.00270093	0.275495	0.0233075	-4
	CCUUUUUUUU	RNCMPT00086	UUUGUUU	7	ZC3H14	0.00331381	0.338009	0.0238303	-3
	CCUUUUUUUU	RNCMPT00268	CUUUUCU	7	PTBP1	0.00331381	0.338009	0.0238303	0
	CCUUUUUUUU	RNCMPT00112	UUUGUUU	7	HuR	0.00604369	0.616456	0.0372526	-3
	CCUUUUUUUU	RNCMPT00186	CCUUUCC	7	PCBP1	0.00604369	0.616456	0.0372526	0
	CCUUUUUUUU	RNCMPT00269	ACUUUCU	7	PTBP1	0.00706598	0.72073	0.0406503	0
	CCUUUUUUUU	RNCMPT00117	UUUGUUU	7	HuR	0.00822321	0.838767	0.044351	-3
	UUUGUUUUUU	RNCMPT00112	UUUGUUU	7	HuR	9.50249e-06	0.000969254	0.000764448	0
	UUUGUUUUUU	RNCMPT00086	UUUGUUU	7	ZC3H14	1.72001e-05	0.00175441	0.000764448	0
	UUUGUUUUUU	RNCMPT00117	UUUGUUU	7	HuR	5.57137e-05	0.0056828	0.00165078	0
	UUUGUUUUUU	RNCMPT00274	UUUUUUU	7	HuR	0.000218985	0.0223364	0.00486633	0
	UUUGUUUUUU	RNCMPT00032	UUAUUUU	7	HuR	0.000433277	0.0441943	0.0077027	0
	UUUGUUUUUU	RNCMPT00136	UUGGUUU	7	HuR	0.00115115	0.117417	0.0159896	0
	UUUGUUUUUU	RNCMPT00077	UUUUUUG	7	TIA1	0.00125918	0.128437	0.0159896	-2
	UUUGUUUUUU	RNCMPT00159	UUUUUUG	7	RALY	0.00151131	0.154153	0.0167923	-2
	UUUGUUUUUU	RNCMPT00167	AUUUUUU	7	HNRNPCL1	0.00199443	0.203431	0.019698	0
	UUUGUUUUUU	RNCMPT00025	AUUUUUU	7	HNRNPC	0.00266813	0.27215	0.0237079	0
	UUUGUUUUUU	RNCMPT00165	UUUUUUC	7	TIA1	0.00293385	0.299252	0.0237079	0
	UUUGUUUUUU	RNCMPT00012	CUUUUUU	7	CPEB2	0.00501911	0.51195	0.0371786	0
	UUUGUUUUUU	RNCMPT00158	CUUUUUU	7	CPEB4	0.00648322	0.661289	0.0443297	0
	UUUGUUUUUU	RNCMPT00079	UUUUUUC	7	U2AF2	0.00767603	0.782955	0.0487367	-1
	UCUUCCUUAU	RNCMPT00158	CUUUUUU	7	CPEB4	0.000403706	0.041178	0.0224324	-1
	UCUUCCUUAU	RNCMPT00012	CUUUUUU	7	CPEB2	0.000491376	0.0501204	0.0224324	-1
	UCUUCCUUAU	RNCMPT00268	CUUUUCU	7	PTBP1	0.0013494	0.137639	0.0410688	-1
	UCUUCCUUAU	RNCMPT00269	ACUUUCU	7	PTBP1	0.00183487	0.187157	0.041883	0
	AUGACUUUUU	RNCMPT00025	AUUUUUU	7	HNRNPC	0.000127245	0.012979	0.00561182	-3
	AUGACUUUUU	RNCMPT00167	AUUUUUU	7	HNRNPCL1	0.000127245	0.012979	0.00561182	-3
	AUGACUUUUU	RNCMPT00158	CUUUUUU	6	CPEB4	0.000423611	0.0432083	0.0103515	-4
	AUGACUUUUU	RNCMPT00269	ACUUUCU	7	PTBP1	0.000469428	0.0478816	0.0103515	-3
	AUGACUUUUU	RNCMPT00012	CUUUUUU	6	CPEB2	0.000770568	0.078598	0.011328	-4
	AUGACUUUUU	RNCMPT00165	UUUUUUC	6	TIA1	0.000770568	0.078598	0.011328	-4
	AUGACUUUUU	RNCMPT00159	UUUUUUG	6	RALY	0.00106375	0.108502	0.012829	-4
	AUGACUUUUU	RNCMPT00079	UUUUUUC	6	U2AF2	0.00118827	0.121203	0.012829	-4
	AUGACUUUUU	RNCMPT00274	UUUUUUU	6	HuR	0.00131584	0.134216	0.012829	-4
	AUGACUUUUU	RNCMPT00077	UUUUUUG	6	TIA1	0.00145445	0.148354	0.012829	-4
	AUGACUUUUU	RNCMPT00268	CUUUUCU	6	PTBP1	0.0049529	0.505196	0.0397155	-4
	UUUCAUUUCU	RNCMPT00268	CUUUUCU	7	PTBP1	2.83837e-05	0.00289514	0.00254576	-3
	UUUCAUUUCU	RNCMPT00012	CUUUUUU	7	CPEB2	0.000357445	0.0364594	0.0160298	-3
	UUUCAUUUCU	RNCMPT00269	ACUUUCU	7	PTBP1	0.000944614	0.0963506	0.0236098	-3
	UUUCAUUUCU	RNCMPT00158	CUUUUUU	7	CPEB4	0.00105294	0.1074	0.0236098	-3
	UUUCAUUUCU	RNCMPT00186	CCUUUCC	7	PCBP1	0.00160853	0.16407	0.0288224	-3
	UUUCAUUUCU	RNCMPT00053	AUACAUU	7	RBM41	0.001987	0.202674	0.0288224	0
	UUUCAUUUCU	RNCMPT00165	UUUUUUC	7	TIA1	0.00224947	0.229446	0.0288224	-2
	UUUCAUUUCU	RNCMPT00079	UUUUUUC	7	U2AF2	0.00282029	0.28767	0.0316192	-3
	UUUCAUUUCU	RNCMPT00044	CCUUCCC	7	PCBP2	0.0051304	0.5233	0.0485657	-3
	UUUCAUUUCU	RNCMPT00274	UUUUUUU	7	HuR	0.00552851	0.563908	0.0485657	-3
	UUUCAUUUCU	RNCMPT00032	UUAUUUU	7	HuR	0.00595628	0.607541	0.0485657	0
	UUUUAUUUUC	RNCMPT00079	UUUUUUC	7	U2AF2	8.55496e-05	0.00872606	0.00614098	-3
	UUUUAUUUUC	RNCMPT00165	UUUUUUC	7	TIA1	0.000169937	0.0173335	0.00614098	-3
	UUUUAUUUUC	RNCMPT00032	UUAUUUU	7	HuR	0.000208865	0.0213042	0.00614098	-2
	UUUUAUUUUC	RNCMPT00167	AUUUUUU	7	HNRNPCL1	0.000381132	0.0388755	0.00678626	-2
	UUUUAUUUUC	RNCMPT00025	AUUUUUU	7	HNRNPC	0.000461623	0.0470856	0.00678626	-2
	UUUUAUUUUC	RNCMPT00274	UUUUUUU	7	HuR	0.000461623	0.0470856	0.00678626	-2
	UUUUAUUUUC	RNCMPT00077	UUUUUUG	7	TIA1	0.00319513	0.325903	0.040261	-2
	UUUUAUUUUC	RNCMPT00159	UUUUUUG	7	RALY	0.00425634	0.434147	0.0469289	-3
	AUAGGUGCAG	RNCMPT00074	AGGAGCA	7	SRSF9	0.000149381	0.0152368	0.0151633	-2
	UUUUGUUUUC	RNCMPT00079	UUUUUUC	7	U2AF2	4.66489e-05	0.00475819	0.00414657	-3
	UUUUGUUUUC	RNCMPT00165	UUUUUUC	7	TIA1	0.00031986	0.0326257	0.0104967	-3
	UUUUGUUUUC	RNCMPT00112	UUUGUUU	7	HuR	0.00039037	0.0398177	0.0104967	-1
	UUUUGUUUUC	RNCMPT00086	UUUGUUU	7	ZC3H14	0.000472353	0.04818	0.0104967	-1
	UUUUGUUUUC	RNCMPT00274	UUUUUUU	7	HuR	0.000950664	0.0969677	0.0162299	-1
	UUUUGUUUUC	RNCMPT00158	CUUUUUU	6	CPEB4	0.00110755	0.11297	0.0162299	1
	UUUUGUUUUC	RNCMPT00117	UUUGUUU	7	HuR	0.00127811	0.130367	0.0162299	-1
	UUUUGUUUUC	RNCMPT00025	AUUUUUU	5	HNRNPC	0.00187199	0.190943	0.0186542	2
	UUUUGUUUUC	RNCMPT00077	UUUUUUG	5	TIA1	0.0020986	0.214057	0.0186542	2
	UUUUGUUUUC	RNCMPT00167	AUUUUUU	5	HNRNPCL1	0.0020986	0.214057	0.0186542	2
	UUUUGUUUUC	RNCMPT00012	CUUUUUU	5	CPEB2	0.00235926	0.240644	0.0190647	2
	UUUUGUUUUC	RNCMPT00159	UUUUUUG	5	RALY	0.00266725	0.272059	0.0197574	2
	UUUUGUUUUC	RNCMPT00032	UUAUUUU	7	HuR	0.00476069	0.48559	0.0325517	-1
	CUUUUGUGAG	RNCMPT00158	CUUUUUU	7	CPEB4	6.13658e-05	0.00625932	0.00567469	0
	CUUUUGUGAG	RNCMPT00012	CUUUUUU	7	CPEB2	0.000170298	0.0173703	0.00787397	0
	CUUUUGUGAG	RNCMPT00268	CUUUUCU	7	PTBP1	0.00102911	0.104969	0.0317217	0
	CUUUUGUGAG	RNCMPT00025	AUUUUUU	7	HNRNPC	0.00185816	0.189532	0.034366	0
	CUUUUGUGAG	RNCMPT00167	AUUUUUU	7	HNRNPCL1	0.00185816	0.189532	0.034366	0
TIAL1	UGUUUUUUUU	RNCMPT00274	UUUUUUU	7	HuR	4.28701e-05	0.00437275	0.00375114	-2
	UGUUUUUUUU	RNCMPT00079	UUUUUUC	7	U2AF2	0.000230846	0.0235463	0.00573023	-3
	UGUUUUUUUU	RNCMPT00165	UUUUUUC	7	TIA1	0.000230846	0.0235463	0.00573023	-3
	UGUUUUUUUU	RNCMPT00167	AUUUUUU	7	HNRNPCL1	0.00028041	0.0286018	0.00573023	-2
	UGUUUUUUUU	RNCMPT00025	AUUUUUU	7	HNRNPC	0.000327441	0.033399	0.00573023	-2
	UGUUUUUUUU	RNCMPT00077	UUUUUUG	7	TIA1	0.000486681	0.0496415	0.00608351	-2
	UGUUUUUUUU	RNCMPT00158	CUUUUUU	7	CPEB4	0.000486681	0.0496415	0.00608351	-2
	UGUUUUUUUU	RNCMPT00032	UUAUUUU	7	HuR	0.000701377	0.0715405	0.00750056	-3
	UGUUUUUUUU	RNCMPT00159	UUUUUUG	7	RALY	0.000771486	0.0786916	0.00750056	-2
	UGUUUUUUUU	RNCMPT00012	CUUUUUU	7	CPEB2	0.00118722	0.121097	0.0103882	-1
	UGUUUUUUUU	RNCMPT00086	UUUGUUU	7	ZC3H14	0.00244398	0.249286	0.0194407	-3
	UGUUUUUUUU	RNCMPT00112	UUUGUUU	7	HuR	0.0029182	0.297657	0.0212786	-3
	UGUUUUUUUU	RNCMPT00117	UUUGUUU	7	HuR	0.00426885	0.435422	0.0287326	-2
	UGUUUUUUUU	RNCMPT00268	CUUUUCU	7	PTBP1	0.00487462	0.497211	0.0304664	-2
	UUUUUUGGGU	RNCMPT00159	UUUUUUG	7	RALY	4.8266e-05	0.00492313	0.00290419	0
	UUUUUUGGGU	RNCMPT00077	UUUUUUG	7	TIA1	6.63814e-05	0.00677091	0.00290419	0
	UUUUUUGGGU	RNCMPT00158	CUUUUUU	6	CPEB4	0.00036257	0.0369821	0.00882484	1
	UUUUUUGGGU	RNCMPT00274	UUUUUUU	6	HuR	0.000544207	0.0555091	0.00882484	1
	UUUUUUGGGU	RNCMPT00012	CUUUUUU	6	CPEB2	0.000605132	0.0617235	0.00882484	1
	UUUUUUGGGU	RNCMPT00167	AUUUUUU	6	HNRNPCL1	0.000605132	0.0617235	0.00882484	1
	UUUUUUGGGU	RNCMPT00025	AUUUUUU	6	HNRNPC	0.000725739	0.0740253	0.00907173	1
	UUUUUUGGGU	RNCMPT00165	UUUUUUC	7	TIA1	0.00273663	0.279137	0.0266062	0
	UUUUUUGGGU	RNCMPT00268	CUUUUCU	6	PTBP1	0.00273663	0.279137	0.0266062	1
	UUUUUUGGGU	RNCMPT00079	UUUUUUC	7	U2AF2	0.00551047	0.562068	0.0469723	0
	UUUUUUGGGU	RNCMPT00086	UUUGUUU	6	ZC3H14	0.00590509	0.602319	0.0469723	1
	AAAACAACAU	RNCMPT00083	AACAUCA	7	YBX1	0.0006071	0.0619242	0.0438813	-2
	AAAACAACAU	RNCMPT00084	AACAACA	7	YBX2	0.000931862	0.0950499	0.0438813	-2
	UUUUUUCUUG	RNCMPT00079	UUUUUUC	7	U2AF2	1.62494e-05	0.00165743	0.00136932	0
	UUUUUUCUUG	RNCMPT00165	UUUUUUC	7	TIA1	3.12077e-05	0.00318318	0.00136932	0
	UUUUUUCUUG	RNCMPT00268	CUUUUCU	7	PTBP1	8.37183e-05	0.00853927	0.0024489	-1
	UUUUUUCUUG	RNCMPT00274	UUUUUUU	7	HuR	0.00028125	0.0286875	0.00617028	-1
	UUUUUUCUUG	RNCMPT00012	CUUUUUU	7	CPEB2	0.000400466	0.0408476	0.00702859	-1
	UUUUUUCUUG	RNCMPT00158	CUUUUUU	6	CPEB4	0.000592835	0.0604691	0.00867071	1
	UUUUUUCUUG	RNCMPT00167	AUUUUUU	6	HNRNPCL1	0.000872619	0.0890071	0.0106874	1
	UUUUUUCUUG	RNCMPT00025	AUUUUUU	6	HNRNPC	0.000974295	0.0993781	0.0106874	1
	UUUUUUCUUG	RNCMPT00159	UUUUUUG	7	RALY	0.0020818	0.212344	0.0179493	0
	UUUUUUCUUG	RNCMPT00077	UUUUUUG	7	TIA1	0.00226266	0.230791	0.0179493	-1
	UUUUUUCUUG	RNCMPT00269	ACUUUCU	7	PTBP1	0.00226266	0.230791	0.0179493	-1
	UUUUUUCUUG	RNCMPT00032	UUAUUUU	7	HuR	0.00245447	0.250356	0.0179493	0
	UUUACUCAUU	RNCMPT00079	UUUUUUC	7	U2AF2	0.000102107	0.010415	0.00916207	0
	UUUACUCAUU	RNCMPT00165	UUUUUUC	7	TIA1	0.000204721	0.0208816	0.0091848	0
	UUUACUCAUU	RNCMPT00159	UUUUUUG	7	RALY	0.00066845	0.0681819	0.0191929	0
	UUUACUCAUU	RNCMPT00268	CUUUUCU	6	PTBP1	0.000855588	0.08727	0.0191929	1
	UUUACUCAUU	RNCMPT00053	AUACAUU	7	RBM41	0.0029508	0.300981	0.0441291	-3
	UUUACUCAUU	RNCMPT00077	UUUUUUG	7	TIA1	0.0029508	0.300981	0.0441291	0
	UUUUUUUUUA	RNCMPT00086	UUUGUUU	7	ZC3H14	7.37581e-05	0.00752332	0.00661541	0
	UUUUUUUUUA	RNCMPT00112	UUUGUUU	7	HuR	0.000292268	0.0298114	0.0082082	0
	UUUUUUUUUA	RNCMPT00167	AUUUUUU	6	HNRNPCL1	0.000359346	0.0366533	0.0082082	1
	UUUUUUUUUA	RNCMPT00025	AUUUUUU	6	HNRNPC	0.000438678	0.0447451	0.0082082	1
	UUUUUUUUUA	RNCMPT00274	UUUUUUU	6	HuR	0.000530098	0.05407	0.0082082	1
	UUUUUUUUUA	RNCMPT00117	UUUGUUU	7	HuR	0.000640617	0.0653429	0.0082082	0
	UUUUUUUUUA	RNCMPT00158	CUUUUUU	6	CPEB4	0.000640617	0.0653429	0.0082082	1
	UUUUUUUUUA	RNCMPT00077	UUUUUUG	6	TIA1	0.000902949	0.0921008	0.0101233	1
	UUUUUUUUUA	RNCMPT00012	CUUUUUU	6	CPEB2	0.00124162	0.126646	0.0123736	1
	UUUUUUUUUA	RNCMPT00136	UUGGUUU	7	HuR	0.00188917	0.192696	0.0169441	-1
	UUUUUUUUUA	RNCMPT00159	UUUUUUG	6	RALY	0.00215267	0.219572	0.0175522	1
	UUUUUUUUUU	RNCMPT00032	UUAUUUU	7	HuR	1.87678e-05	0.00191431	0.00167671	0
	UUUUUUUUUU	RNCMPT00274	UUUUUUU	7	HuR	0.000100319	0.0102325	0.00448124	0
	UUUUUUUUUU	RNCMPT00025	AUUUUUU	6	HNRNPC	0.00100247	0.102252	0.0179121	1
	UUUUUUUUUU	RNCMPT00158	CUUUUUU	6	CPEB4	0.00100247	0.102252	0.0179121	1
	UUUUUUUUUU	RNCMPT00167	AUUUUUU	6	HNRNPCL1	0.00100247	0.102252	0.0179121	1
	UUUUUUUUUU	RNCMPT00165	UUUUUUC	6	TIA1	0.00132987	0.135647	0.018936	-4
	UUUUUUUUUU	RNCMPT00159	UUUUUUG	6	RALY	0.00149883	0.152881	0.018936	-4
	UUUUUUUUUU	RNCMPT00112	UUUGUUU	7	HuR	0.00217486	0.221836	0.018936	0
	UUUUUUUUUU	RNCMPT00077	UUUUUUG	6	TIA1	0.00217486	0.221836	0.018936	-4
	UUUUUUUUUU	RNCMPT00079	UUUUUUC	6	U2AF2	0.00217486	0.221836	0.018936	-4
	UUUUUUUUUU	RNCMPT00012	CUUUUUU	6	CPEB2	0.00235696	0.24041	0.018936	1
	UUUUUUUUUU	RNCMPT00086	UUUGUUU	7	ZC3H14	0.00254345	0.259432	0.018936	0
	UUUUUUUUUU	RNCMPT00117	UUUGUUU	7	HuR	0.00484641	0.494334	0.0333061	0
	UUUUUUUUAU	RNCMPT00274	UUUUUUU	7	HuR	0.000113297	0.0115563	0.00832413	0
	UUUUUUUUAU	RNCMPT00032	UUAUUUU	7	HuR	0.000188239	0.0192004	0.00832413	-1
	UUUUUUUUAU	RNCMPT00158	CUUUUUU	6	CPEB4	0.00028652	0.029225	0.00844682	1
	UUUUUUUUAU	RNCMPT00167	AUUUUUU	6	HNRNPCL1	0.00050496	0.0515059	0.00955603	1
	UUUUUUUUAU	RNCMPT00025	AUUUUUU	6	HNRNPC	0.000554813	0.0565909	0.00955603	1
	UUUUUUUUAU	RNCMPT00012	CUUUUUU	6	CPEB2	0.000648289	0.0661255	0.00955603	1
	UUUUUUUUAU	RNCMPT00077	UUUUUUG	7	TIA1	0.00184861	0.188558	0.020091	0
	UUUUUUUUAU	RNCMPT00268	CUUUUCU	6	PTBP1	0.00184861	0.188558	0.020091	1
	UUUUUUUUAU	RNCMPT00086	UUUGUUU	7	ZC3H14	0.00213202	0.217466	0.020091	0
	UUUUUUUUAU	RNCMPT00159	UUUUUUG	7	RALY	0.00249882	0.254879	0.020091	-1
	UUUUUUUUAU	RNCMPT00165	UUUUUUC	7	TIA1	0.00249882	0.254879	0.020091	0
	UUUUUUUUAU	RNCMPT00079	UUUUUUC	7	U2AF2	0.00273594	0.279066	0.0201644	0
	UUUUUUUUAU	RNCMPT00112	UUUGUUU	7	HuR	0.00332191	0.338834	0.0225997	0
	UUUUUUUUAU	RNCMPT00117	UUUGUUU	7	HuR	0.00494056	0.503937	0.031211	0
	CCAGACACGU	RNCMPT00149	CAGACAG	7	ENOX1	0.000379037	0.0386618	0.0347822	-1
	UUUUUUGUAA	RNCMPT00077	UUUUUUG	7	TIA1	0.000154873	0.015797	0.00846122	0
	UUUUUUGUAA	RNCMPT00158	CUUUUUU	6	CPEB4	0.000196764	0.02007	0.00846122	1
	UUUUUUGUAA	RNCMPT00159	UUUUUUG	7	RALY	0.000318212	0.0324576	0.00846122	0
	UUUUUUGUAA	RNCMPT00167	AUUUUUU	6	HNRNPCL1	0.000485779	0.0495494	0.00846122	1
	UUUUUUGUAA	RNCMPT00025	AUUUUUU	6	HNRNPC	0.000581463	0.0593092	0.00846122	1
	UUUUUUGUAA	RNCMPT00274	UUUUUUU	6	HuR	0.000581463	0.0593092	0.00846122	1
	UUUUUUGUAA	RNCMPT00012	CUUUUUU	6	CPEB2	0.000991735	0.101157	0.0123697	1
	UUUUUUGUAA	RNCMPT00086	UUUGUUU	7	ZC3H14	0.00151389	0.154417	0.0165222	-1
	UUUUUUGUAA	RNCMPT00112	UUUGUUU	7	HuR	0.0020417	0.208253	0.0198067	-1
	UUUUUUGUAA	RNCMPT00165	UUUUUUC	6	TIA1	0.0030964	0.315833	0.0270345	1
	UUUUUUGUAA	RNCMPT00117	UUUGUUU	7	HuR	0.00352349	0.359396	0.0279668	-1
	UUUUUUGUAA	RNCMPT00032	UUAUUUU	6	HuR	0.00579184	0.590768	0.0388987	1
	UUUUUUGUAA	RNCMPT00268	CUUUUCU	6	PTBP1	0.00579184	0.590768	0.0388987	1
	UUUUAUUUUA	RNCMPT00032	UUAUUUU	7	HuR	2.3475e-06	0.000239445	0.000208129	-2
	UUUUAUUUUA	RNCMPT00274	UUUUUUU	7	HuR	0.00014931	0.0152297	0.00661892	-2
	UUUUAUUUUA	RNCMPT00077	UUUUUUG	7	TIA1	0.00145457	0.148366	0.0266391	-2
	UUUUAUUUUA	RNCMPT00086	UUUGUUU	7	ZC3H14	0.00179343	0.18293	0.0266391	-1
	UUUUAUUUUA	RNCMPT00112	UUUGUUU	7	HuR	0.00218908	0.223286	0.0266391	-2
	UUUUAUUUUA	RNCMPT00165	UUUUUUC	7	TIA1	0.00218908	0.223286	0.0266391	-2
	UUUUAUUUUA	RNCMPT00167	AUUUUUU	7	HNRNPCL1	0.00218908	0.223286	0.0266391	-2
	UUUUAUUUUA	RNCMPT00159	UUUUUUG	7	RALY	0.00240371	0.245178	0.0266391	-2
	UUUUAUUUUA	RNCMPT00025	AUUUUUU	7	HNRNPC	0.00289005	0.294785	0.0284702	-2
	UUUUAUUUUA	RNCMPT00117	UUUGUUU	7	HuR	0.00382046	0.389687	0.0338721	-1
	UUUUAUUUUA	RNCMPT00012	CUUUUUU	7	CPEB2	0.00543181	0.554045	0.0435681	-2
	UUUUAUUUUA	RNCMPT00158	CUUUUUU	7	CPEB4	0.00589689	0.601482	0.0435681	0
	AUUUUUUUUU	RNCMPT00274	UUUUUUU	7	HuR	7.91695e-05	0.00807529	0.00362291	-3
	AUUUUUUUUU	RNCMPT00167	AUUUUUU	7	HNRNPCL1	0.000190382	0.0194189	0.00362291	-3
	AUUUUUUUUU	RNCMPT00032	UUAUUUU	7	HuR	0.000204297	0.0208383	0.00362291	-1
	AUUUUUUUUU	RNCMPT00165	UUUUUUC	6	TIA1	0.000204297	0.0208383	0.00362291	-4
	AUUUUUUUUU	RNCMPT00025	AUUUUUU	7	HNRNPC	0.000221199	0.0225623	0.00362291	-3
	AUUUUUUUUU	RNCMPT00159	UUUUUUG	6	RALY	0.000247706	0.025266	0.00362291	-4
	AUUUUUUUUU	RNCMPT00077	UUUUUUG	6	TIA1	0.000349374	0.0356362	0.00383242	-4
	AUUUUUUUUU	RNCMPT00079	UUUUUUC	6	U2AF2	0.000349374	0.0356362	0.00383242	-4
	AUUUUUUUUU	RNCMPT00012	CUUUUUU	7	CPEB2	0.000905035	0.0923136	0.0088246	-2
	AUUUUUUUUU	RNCMPT00158	CUUUUUU	7	CPEB4	0.00104071	0.106152	0.00913275	-2
	AUUUUUUUUU	RNCMPT00086	UUUGUUU	7	ZC3H14	0.00194007	0.197887	0.0141876	-2
	AUUUUUUUUU	RNCMPT00112	UUUGUUU	7	HuR	0.00194007	0.197887	0.0141876	-2
	AUUUUUUUUU	RNCMPT00117	UUUGUUU	7	HuR	0.00385378	0.393086	0.0260145	-2
	AUUUUUUUUU	RNCMPT00268	CUUUUCU	7	PTBP1	0.00791432	0.80726	0.0496087	-2
	UGUUUAUUUU	RNCMPT00032	UUAUUUU	7	HuR	1.20845e-05	0.00123262	0.00107418	-3
	UGUUUAUUUU	RNCMPT00274	UUUUUUU	7	HuR	6.89853e-05	0.0070365	0.00306602	-2
	UGUUUAUUUU	RNCMPT00112	UUUGUUU	7	HuR	0.000570562	0.0581974	0.0118702	-3
	UGUUUAUUUU	RNCMPT00086	UUUGUUU	7	ZC3H14	0.000686462	0.0700191	0.0118702	-3
	UGUUUAUUUU	RNCMPT00158	CUUUUUU	7	CPEB4	0.000822081	0.0838523	0.0118702	-1
	UGUUUAUUUU	RNCMPT00165	UUUUUUC	7	TIA1	0.000897767	0.0915722	0.0118702	-2
	UGUUUAUUUU	RNCMPT00077	UUUUUUG	7	TIA1	0.00106832	0.108969	0.0118702	-3
	UGUUUAUUUU	RNCMPT00117	UUUGUUU	7	HuR	0.00106832	0.108969	0.0118702	-2
	UGUUUAUUUU	RNCMPT00012	CUUUUUU	7	CPEB2	0.00140404	0.143212	0.0138671	-1
	UGUUUAUUUU	RNCMPT00159	UUUUUUG	7	RALY	0.00186974	0.190713	0.0166199	-3
	UGUUUAUUUU	RNCMPT00079	UUUUUUC	7	U2AF2	0.00275253	0.280758	0.0222427	-2
	UGUUUAUUUU	RNCMPT00167	AUUUUUU	7	HNRNPCL1	0.0030444	0.310529	0.0225511	-2
	UGUUUAUUUU	RNCMPT00025	AUUUUUU	7	HNRNPC	0.00369484	0.376874	0.0252639	-2
	UGUUUAUUUU	RNCMPT00136	UUGGUUU	7	HuR	0.00745878	0.760795	0.0473573	-2
	UUUUUUUUUA	RNCMPT00274	UUUUUUU	7	HuR	3.65655e-05	0.00372968	0.00322964	-2
	UUUUUUUUUA	RNCMPT00032	UUAUUUU	7	HuR	0.000124565	0.0127057	0.00550112	-1
	UUUUUUUUUA	RNCMPT00165	UUUUUUC	7	TIA1	0.000630659	0.0643272	0.0145417	-2
	UUUUUUUUUA	RNCMPT00079	UUUUUUC	7	U2AF2	0.000847418	0.0864366	0.0145417	-2
	UUUUUUUUUA	RNCMPT00086	UUUGUUU	7	ZC3H14	0.000988025	0.100778	0.0145417	-1
	UUUUUUUUUA	RNCMPT00112	UUUGUUU	7	HuR	0.00106033	0.108154	0.0145417	-1
	UUUUUUUUUA	RNCMPT00158	CUUUUUU	7	CPEB4	0.00165382	0.16869	0.0145417	-2
	UUUUUUUUUA	RNCMPT00167	AUUUUUU	7	HNRNPCL1	0.00165382	0.16869	0.0145417	0
	UUUUUUUUUA	RNCMPT00012	CUUUUUU	7	CPEB2	0.00195583	0.199495	0.0145417	-2
	UUUUUUUUUA	RNCMPT00117	UUUGUUU	7	HuR	0.00195583	0.199495	0.0145417	-1
	UUUUUUUUUA	RNCMPT00025	AUUUUUU	7	HNRNPC	0.0021403	0.218311	0.0145417	0
	UUUUUUUUUA	RNCMPT00077	UUUUUUG	7	TIA1	0.0021403	0.218311	0.0145417	-2
	UUUUUUUUUA	RNCMPT00159	UUUUUUG	7	RALY	0.0021403	0.218311	0.0145417	-2
	GAGUCUUCCC	RNCMPT00044	CCUUCCC	7	PCBP2	0.000206862	0.0210999	0.0204751	-3
	UUUUUUUUUU	RNCMPT00274	UUUUUUU	7	HuR	1.12585e-05	0.00114837	0.000995729	-1
	UUUUUUUUUU	RNCMPT00032	UUAUUUU	7	HuR	0.000149301	0.0152287	0.00429062	-1
	UUUUUUUUUU	RNCMPT00158	CUUUUUU	7	CPEB4	0.000170197	0.01736	0.00429062	-1
	UUUUUUUUUU	RNCMPT00012	CUUUUUU	7	CPEB2	0.000215428	0.0219736	0.00429062	-1
	UUUUUUUUUU	RNCMPT00077	UUUUUUG	7	TIA1	0.000242566	0.0247417	0.00429062	-1
	UUUUUUUUUU	RNCMPT00159	UUUUUUG	7	RALY	0.00048076	0.0490376	0.00607422	-1
	UUUUUUUUUU	RNCMPT00165	UUUUUUC	7	TIA1	0.00048076	0.0490376	0.00607422	-1
	UUUUUUUUUU	RNCMPT00079	UUUUUUC	7	U2AF2	0.000830477	0.0847087	0.00816103	-1
	UUUUUUUUUU	RNCMPT00167	AUUUUUU	7	HNRNPCL1	0.000830477	0.0847087	0.00816103	-1
	UUUUUUUUUU	RNCMPT00025	AUUUUUU	7	HNRNPC	0.00111221	0.113446	0.00983666	-1
	UUUUUUUUUU	RNCMPT00086	UUUGUUU	7	ZC3H14	0.00134074	0.136755	0.0107798	-1
	UUUUUUUUUU	RNCMPT00112	UUUGUUU	7	HuR	0.00158832	0.162009	0.0117062	-1
	UUUUUUUUUU	RNCMPT00117	UUUGUUU	7	HuR	0.00211035	0.215255	0.0133317	-1
	UUUUUUUUUU	RNCMPT00268	CUUUUCU	7	PTBP1	0.00211035	0.215255	0.0133317	-1
	CCAGCACAGC	RNCMPT00085	GCAGCGC	7	ZC3H10	0.000143022	0.0145883	0.013575	-3
	UUCUUUUUAG	RNCMPT00274	UUUUUUU	7	HuR	0.00025593	0.0261048	0.0218991	0
	UUCUUUUUAG	RNCMPT00158	CUUUUUU	7	CPEB4	0.000866493	0.0883822	0.0362979	-2
	UUCUUUUUAG	RNCMPT00032	UUAUUUU	7	HuR	0.0022358	0.228052	0.0362979	-1
	UUCUUUUUAG	RNCMPT00012	CUUUUUU	7	CPEB2	0.00254523	0.259613	0.0362979	-2
	UUCUUUUUAG	RNCMPT00077	UUUUUUG	7	TIA1	0.00254523	0.259613	0.0362979	0
	UUCUUUUUAG	RNCMPT00165	UUUUUUC	7	TIA1	0.00254523	0.259613	0.0362979	-1
	UUCUUUUUAG	RNCMPT00086	UUUGUUU	7	ZC3H14	0.00390113	0.397915	0.0396352	0
	UUCUUUUUAG	RNCMPT00079	UUUUUUC	7	U2AF2	0.00416886	0.425224	0.0396352	-1
	UUCUUUUUAG	RNCMPT00159	UUUUUUG	7	RALY	0.00416886	0.425224	0.0396352	-3
	UUCUUUUUAG	RNCMPT00112	UUUGUUU	7	HuR	0.00515433	0.525742	0.0403258	-1
	UUCUUUUUAG	RNCMPT00025	AUUUUUU	6	HNRNPC	0.00559172	0.570355	0.0403258	1
	UUCUUUUUAG	RNCMPT00167	AUUUUUU	7	HNRNPCL1	0.00608232	0.620396	0.0403258	-1
	UUCUUUUUAG	RNCMPT00117	UUUGUUU	7	HuR	0.00659788	0.672984	0.0403258	0
	UUCUUUUUAG	RNCMPT00136	UUGGUUU	7	HuR	0.00659788	0.672984	0.0403258	0
	UUCUUUUUAG	RNCMPT00268	CUUUUCU	7	PTBP1	0.00863757	0.881033	0.0471755	0
	UUCUUUUUAG	RNCMPT00164	UGUUCGU	7	ZNF638	0.00937258	0.956004	0.0471755	-1
	UUCUUUUUAG	RNCMPT00269	ACUUUCU	7	PTBP1	0.00937258	0.956004	0.0471755	-1
	UUUUUUUUUU	RNCMPT00274	UUUUUUU	7	HuR	1.12772e-05	0.00115027	0.00100241	0
	UUUUUUUUUU	RNCMPT00032	UUAUUUU	7	HuR	0.000217353	0.02217	0.00927617	-1
	UUUUUUUUUU	RNCMPT00077	UUUUUUG	7	TIA1	0.000378511	0.0386081	0.00927617	0
	UUUUUUUUUU	RNCMPT00159	UUUUUUG	7	RALY	0.000521785	0.053222	0.00927617	0
	UUUUUUUUUU	RNCMPT00165	UUUUUUC	7	TIA1	0.000521785	0.053222	0.00927617	0
	UUUUUUUUUU	RNCMPT00167	AUUUUUU	7	HNRNPCL1	0.000645688	0.0658602	0.00956574	-3
	UUUUUUUUUU	RNCMPT00086	UUUGUUU	7	ZC3H14	0.000842527	0.0859378	0.0105509	-1
	UUUUUUUUUU	RNCMPT00025	AUUUUUU	7	HNRNPC	0.000953755	0.097283	0.0105509	-3
	UUUUUUUUUU	RNCMPT00112	UUUGUUU	7	HuR	0.00106828	0.108964	0.0105509	-1
	UUUUUUUUUU	RNCMPT00079	UUUUUUC	6	U2AF2	0.00148305	0.151271	0.0119842	-4
	UUUUUUUUUU	RNCMPT00158	CUUUUUU	6	CPEB4	0.00148305	0.151271	0.0119842	1
	UUUUUUUUUU	RNCMPT00117	UUUGUUU	7	HuR	0.00184482	0.188171	0.0136653	-1
	UUUUUUUUUU	RNCMPT00012	CUUUUUU	6	CPEB2	0.00278457	0.284026	0.0190398	1
	UUCGUUUUAU	RNCMPT00136	UUGGUUU	7	HuR	0.000256873	0.0262011	0.0188138	0
	UUCGUUUUAU	RNCMPT00086	UUUGUUU	7	ZC3H14	0.000471676	0.048111	0.0188138	0
	UUCGUUUUAU	RNCMPT00112	UUUGUUU	7	HuR	0.000814529	0.0830819	0.0188138	0
	UUCGUUUUAU	RNCMPT00117	UUUGUUU	7	HuR	0.000814529	0.0830819	0.0188138	0
	GACCACGGGU	RNCMPT00073	GACGACGG	8	SRSF7	0.000299592	0.0305584	0.0286277	0
	GCAAAAAAAU	RNCMPT00043	AAAAAAA	7	PABPC4	0.000369111	0.0376493	0.0334467	-2
	GCAAAAAAAU	RNCMPT00064	AGAAAAA	7	SART3	0.00101419	0.103447	0.0334467	-2
	GCAAAAAAAU	RNCMPT00155	AGAAAAA	7	PABPC1	0.00101419	0.103447	0.0334467	-2
	CUUUUCUUCC	RNCMPT00044	CCUUCCC	6	PCBP2	1.4422e-05	0.00147104	0.00123188	-4
	CUUUUCUUCC	RNCMPT00268	CUUUUCU	7	PTBP1	5.55819e-05	0.00566936	0.00237381	0
	CUUUUCUUCC	RNCMPT00079	UUUUUUC	7	U2AF2	0.000563933	0.0575211	0.0158442	-2
	CUUUUCUUCC	RNCMPT00274	UUUUUUU	7	HuR	0.00107682	0.109835	0.0158442	-1
	CUUUUCUUCC	RNCMPT00158	CUUUUUU	7	CPEB4	0.00119505	0.121895	0.0158442	0
	CUUUUCUUCC	RNCMPT00186	CCUUUCC	6	PCBP1	0.00132996	0.135656	0.0158442	1
	CUUUUCUUCC	RNCMPT00012	CUUUUUU	7	CPEB2	0.00148394	0.151362	0.0158442	0
	CUUUUCUUCC	RNCMPT00165	UUUUUUC	7	TIA1	0.00148394	0.151362	0.0158442	-2
	CUUUUCUUCC	RNCMPT00032	UUAUUUU	7	HuR	0.0018521	0.188914	0.0175778	-1
	AAUUUUUUUU	RNCMPT00274	UUUUUUU	7	HuR	6.39469e-05	0.00652259	0.00551826	-3
	AAUUUUUUUU	RNCMPT00032	UUAUUUU	7	HuR	0.000568215	0.057958	0.0180484	-3
	AAUUUUUUUU	RNCMPT00165	UUUUUUC	7	TIA1	0.000826976	0.0843516	0.0180484	-3
	AAUUUUUUUU	RNCMPT00077	UUUUUUG	7	TIA1	0.00101682	0.103715	0.0180484	-3
	AAUUUUUUUU	RNCMPT00079	UUUUUUC	7	U2AF2	0.0012549	0.128	0.0180484	-3
	AAUUUUUUUU	RNCMPT00167	AUUUUUU	7	HNRNPCL1	0.0012549	0.128	0.0180484	-3
	AAUUUUUUUU	RNCMPT00159	UUUUUUG	7	RALY	0.001564	0.159528	0.0192806	-3
	AAUUUUUUUU	RNCMPT00025	AUUUUUU	7	HNRNPC	0.00194516	0.198407	0.0209821	-3
	AAUUUUUUUU	RNCMPT00158	CUUUUUU	7	CPEB4	0.00241917	0.246755	0.0231957	-3
	AAUUUUUUUU	RNCMPT00012	CUUUUUU	7	CPEB2	0.00297778	0.303734	0.0256966	-3
	AAUUUUUUUU	RNCMPT00086	UUUGUUU	7	ZC3H14	0.00360096	0.367298	0.0258952	-3
	AAUUUUUUUU	RNCMPT00112	UUUGUUU	7	HuR	0.00360096	0.367298	0.0258952	-3
	AAUUUUUUUU	RNCMPT00053	AUACAUU	7	RBM41	0.00427677	0.436231	0.0283894	-3
	AAUUUUUUUU	RNCMPT00117	UUUGUUU	7	HuR	0.00463654	0.472927	0.0285791	-3
	UAUUUUUUUU	RNCMPT00167	AUUUUUU	7	HNRNPCL1	4.96743e-05	0.00506678	0.00348686	-1
	UAUUUUUUUU	RNCMPT00025	AUUUUUU	7	HNRNPC	7.82516e-05	0.00798167	0.00348686	-1
	UAUUUUUUUU	RNCMPT00158	CUUUUUU	7	CPEB4	0.000631668	0.0644301	0.0165648	-3
	UAUUUUUUUU	RNCMPT00274	UUUUUUU	7	HuR	0.000801538	0.0817569	0.0165648	-2
	UAUUUUUUUU	RNCMPT00012	CUUUUUU	7	CPEB2	0.00130111	0.132713	0.0165648	-3
	UAUUUUUUUU	RNCMPT00159	UUUUUUG	6	RALY	0.00130111	0.132713	0.0165648	-4
	UAUUUUUUUU	RNCMPT00165	UUUUUUC	6	TIA1	0.00130111	0.132713	0.0165648	-4
	UAUUUUUUUU	RNCMPT00268	CUUUUCU	7	PTBP1	0.00193806	0.197682	0.0171338	-1
	UAUUUUUUUU	RNCMPT00269	ACUUUCU	7	PTBP1	0.00193806	0.197682	0.0171338	-1
	UAUUUUUUUU	RNCMPT00077	UUUUUUG	6	TIA1	0.00193806	0.197682	0.0171338	-4
	UAUUUUUUUU	RNCMPT00079	UUUUUUC	6	U2AF2	0.00211482	0.215712	0.0171338	-4
	UAUUUUUUUU	RNCMPT00032	UUAUUUU	7	HuR	0.00379953	0.387552	0.0282176	-1
	UUUUUUUUUU	RNCMPT00274	UUUUUUU	7	HuR	2.11135e-05	0.00215358	0.00185543	-1
	UUUUUUUUUU	RNCMPT00032	UUAUUUU	7	HuR	0.000250608	0.025562	0.0054759	-1
	UUUUUUUUUU	RNCMPT00165	UUUUUUC	7	TIA1	0.000323632	0.0330104	0.0054759	-1
	UUUUUUUUUU	RNCMPT00077	UUUUUUG	7	TIA1	0.000406865	0.0415003	0.0054759	-1
	UUUUUUUUUU	RNCMPT00158	CUUUUUU	7	CPEB4	0.000406865	0.0415003	0.0054759	-1
	UUUUUUUUUU	RNCMPT00086	UUUGUUU	7	ZC3H14	0.000467879	0.0477237	0.0054759	-1
	UUUUUUUUUU	RNCMPT00167	AUUUUUU	7	HNRNPCL1	0.000467879	0.0477237	0.0054759	-2
	UUUUUUUUUU	RNCMPT00159	UUUUUUG	7	RALY	0.000577968	0.0589527	0.0054759	-1
	UUUUUUUUUU	RNCMPT00079	UUUUUUC	7	U2AF2	0.000656808	0.0669944	0.0054759	-2
	UUUUUUUUUU	RNCMPT00112	UUUGUUU	7	HuR	0.000656808	0.0669944	0.0054759	-1
	UUUUUUUUUU	RNCMPT00012	CUUUUUU	7	CPEB2	0.000747743	0.0762698	0.0054759	-1
	UUUUUUUUUU	RNCMPT00025	AUUUUUU	7	HNRNPC	0.000747743	0.0762698	0.0054759	-2
	UUUUUUUUUU	RNCMPT00117	UUUGUUU	7	HuR	0.00151404	0.154432	0.0102347	-1
	UUUUUUUUUU	RNCMPT00136	UUGGUUU	7	HuR	0.00663553	0.676824	0.041036	-2
	UUUUUUUUUU	RNCMPT00268	CUUUUCU	7	PTBP1	0.00700442	0.714451	0.041036	-1
[truncated: 384 more rows]

## Sheet: CRIP_match_motif_sorted
Protein Name	Motif found by CRIP	Known motif in database	Known motif sequence	Overlap	Gene Annotation	p-value	E-value	q-value	Optimal_offset
AGO1	AACCUCCACA	RNCMPT00044	CCUUCCC	7	PCBP2	3.19991e-05	0.00326391	0.00306796	-2		Table S26. The matched motifs predicted by CRIP in each dataset are arranged in ascending order based on the sum of p-value, q-value, and e-value.
	AGAAAACAAG	RNCMPT00153	GAAAACC	7	PABPC3	4.58171e-05	0.00467335	0.00391991	-1
	UUUUUUCCCU	RNCMPT00079	UUUUUUC	7	U2AF2	9.90239e-05	0.0101004	0.00680171	0
	AGAAAAGACC	RNCMPT00157	AGAAGAC	7	PABPN1	0.000107927	0.0110086	0.00996251	-2
	UUUUUUCCCU	RNCMPT00165	UUUUUUC	7	TIA1	0.000150965	0.0153984	0.00680171	0
	UGAUUGUUUA	RNCMPT00025	AUUUUUU	7	HNRNPC	0.000157441	0.016059	0.00697006	-2
	UGAUUGUUUA	RNCMPT00167	AUUUUUU	7	HNRNPCL1	0.000157441	0.016059	0.00697006	-2
	CACAGAGAGA	RNCMPT00089	AGAGAAA	7	SRSF10	0.000134795	0.013749	0.0128443	-3
	AACCUCCACA	RNCMPT00186	CCUUUCC	7	PCBP1	0.000327954	0.0334514	0.0157215	-2
	CACAGAGAGA	RNCMPT00090	AGAGAAA	7	SRSF10	0.000343479	0.0350348	0.0142949	-3
	AGGGUGUUUU	RNCMPT00004	UGUGUGU	6	BRUNOL4	0.000286528	0.0292259	0.0233935	-4
	AUGAAAAAAU	RNCMPT00171	AGAAAAU	7	PABPC5	0.000336208	0.0342932	0.0295863	-3
	CACAGAGAGA	RNCMPT00019	AGAGAAA	7	SRSF10	0.000487445	0.0497194	0.0142949	-3
	CACAGAGAGA	RNCMPT00088	AGAGAGG	7	SRSF10	0.000600072	0.0612073	0.0142949	-3
	ACAAAAAAAA	RNCMPT00043	AAAAAAA	7	PABPC4	0.000385046	0.0392747	0.036709	-3
	AGGGUGUUUU	RNCMPT00166	UGUGUGU	6	BRUNOL5	0.000537492	0.0548242	0.0233935	-4
	CAGUUUUUCU	RNCMPT00025	AUUUUUU	7	HNRNPC	0.000579629	0.0591222	0.0285139	-1
	CAGUUUUUCU	RNCMPT00167	AUUUUUU	7	HNRNPCL1	0.000654143	0.0667225	0.0285139	-1
	AAUACAUUCA	RNCMPT00053	AUACAUU	7	RBM41	0.000665228	0.0678532	0.0347378	-1
	AAUACAUUCA	RNCMPT00027	ACACACA	7	HNRNPL	0.000738089	0.0752851	0.0347378	-3
	UGAUUGUUUA	RNCMPT00032	UUAUUUU	7	HuR	0.000842908	0.0859767	0.0248775	0
	AGAAAACAAG	RNCMPT00157	AGAAGAC	7	PABPN1	0.000941627	0.096046	0.0402807	0
	UGAUUGUUUU	RNCMPT00025	AUUUUUU	7	HNRNPC	0.000981802	0.100144	0.0472458	-2
	UGAUUGUUUU	RNCMPT00167	AUUUUUU	7	HNRNPCL1	0.00108951	0.11113	0.0472458	-2
	AAUACAUUCA	RNCMPT00172	ACAAACA	7	IGF2BP3	0.00144993	0.147892	0.0347378	-3
	AAUACAUUCA	RNCMPT00178	ACACACA	7	HNRPLL	0.00144993	0.147892	0.0347378	-3
	UUUUUUCCCU	RNCMPT00044	CCUUCCC	7	PCBP2	0.00144162	0.147045	0.0433014	-2
	UGAUUGUUUU	RNCMPT00274	UUUUUUU	7	HuR	0.00158844	0.16202	0.0472458	-3
	CAGUUUUUCU	RNCMPT00274	UUUUUUU	7	HuR	0.00201718	0.205752	0.0469613	-3
	UGAUUGUUUA	RNCMPT00086	UUUGUUU	7	ZC3H14	0.00219898	0.224296	0.0486753	-2
	CAGUUUUUCU	RNCMPT00165	UUUUUUC	7	TIA1	0.00307819	0.313975	0.0469613	-2
	CAGUUUUUCU	RNCMPT00268	CUUUUCU	7	PTBP1	0.00341088	0.34791	0.0469613	-3
	CAGUUUUUCU	RNCMPT00079	UUUUUUC	7	U2AF2	0.00377071	0.384613	0.0469613	-2
	CAGUUUUUCU	RNCMPT00159	UUUUUUG	7	RALY	0.00377071	0.384613	0.0469613	-2
AGO2	CCUGCCCUCC	RNCMPT00044	CCUUCCC	7	PCBP2	4.03423e-05	0.00411491	0.00397152	0
	UUUUUUUUGA	RNCMPT00274	UUUUUUU	7	HuR	8.71975e-05	0.00889415	0.00584229	0
	UUUUUUUUAG	RNCMPT00158	CUUUUUU	7	CPEB4	0.000118156	0.0120519	0.00519452	-1
	UCCACUCCCC	RNCMPT00044	CCUUCCC	6	PCBP2	9.3035e-05	0.00948957	0.00900012	-4
	CUCCCCCUCU	RNCMPT00044	CCUUCCC	6	PCBP2	0.000132325	0.0134971	0.013096	1
	UUCCCUUUCU	RNCMPT00268	CUUUUCU	7	PTBP1	0.000143242	0.0146107	0.0130493	-3
	UUUUUUUUGA	RNCMPT00158	CUUUUUU	7	CPEB4	0.000240536	0.0245347	0.00584229	0
	UUUUUUUUAG	RNCMPT00165	UUUUUUC	7	TIA1	0.000256353	0.026148	0.00519452	0
	UUUUUUUUAG	RNCMPT00167	AUUUUUU	7	HNRNPCL1	0.000256353	0.026148	0.00519452	0
	ACCAAAAAAA	RNCMPT00043	AAAAAAA	7	PABPC4	0.000165023	0.0168324	0.0154339	-3
	GAGGAGAGAA	RNCMPT00072	AGGAGAGG	8	SRSF2	0.000178486	0.0182056	0.0156567	-1
	UUUUUUUUAG	RNCMPT00274	UUUUUUU	7	HuR	0.0003028	0.0308856	0.00519452	0
	UUUUUUUUGA	RNCMPT00077	UUUUUUG	7	TIA1	0.000304132	0.0310215	0.00584229	-2
	UUUUUUUUGA	RNCMPT00159	UUUUUUG	7	RALY	0.000304132	0.0310215	0.00584229	-2
	UUUUUUUUGA	RNCMPT00012	CUUUUUU	7	CPEB2	0.000334573	0.0341264	0.00584229	0
	UUUUUUUUAG	RNCMPT00012	CUUUUUU	7	CPEB2	0.00035516	0.0362263	0.00519452	-1
	UUUUUUUUAG	RNCMPT00025	AUUUUUU	7	HNRNPC	0.00035516	0.0362263	0.00519452	0
	CAGAGAGGUG	RNCMPT00088	AGAGAGG	7	SRSF10	0.000222889	0.0227347	0.0219425	-1
	UUUUUUUUGA	RNCMPT00165	UUUUUUC	7	TIA1	0.000444388	0.0453276	0.00646656	0
	UUUUUUUUAG	RNCMPT00268	CUUUUCU	7	PTBP1	0.000469909	0.0479308	0.00589099	-1
	ACCAAAAAAA	RNCMPT00064	AGAAAAA	7	SART3	0.000413639	0.0421912	0.0154339	-3
	UUCCCUUUCU	RNCMPT00269	ACUUUCU	7	PTBP1	0.000402892	0.0410949	0.0183516	-3
	AAGAGAAAGA	RNCMPT00019	AGAGAAA	7	SRSF10	0.000385679	0.0393393	0.0205632	-1
	ACCAAAAAAA	RNCMPT00155	AGAAAAA	7	PABPC1	0.000470565	0.0479976	0.0154339	-3
	AAGAGAAAGA	RNCMPT00090	AGAGAAA	7	SRSF10	0.00043386	0.0442537	0.0205632	-1
	UUUUUUUUAG	RNCMPT00079	UUUUUUC	7	U2AF2	0.000598844	0.0610821	0.00656895	-1
	CCAUUCCUCC	RNCMPT00186	CCUUUCC	7	PCBP1	0.000348418	0.0355386	0.0327474	0
	UUUUUUUUGA	RNCMPT00167	AUUUUUU	7	HNRNPCL1	0.00063946	0.0652249	0.00797586	0
	AGAAAAAAAU	RNCMPT00043	AAAAAAA	7	PABPC4	0.000515388	0.0525696	0.0327125	-2
	UUUUUUUUGA	RNCMPT00025	AUUUUUU	7	HNRNPC	0.000878792	0.0896367	0.00852522	0
	UUUUUUUUGA	RNCMPT00079	UUUUUUC	7	U2AF2	0.000878792	0.0896367	0.00852522	0
	AAGAGAAAGA	RNCMPT00089	AGAGAAA	7	SRSF10	0.000774212	0.0789696	0.024463	-1
	CCAUUCCUCC	RNCMPT00026	CCAACCC	7	HNRNPK	0.000696861	0.0710799	0.0327487	0
	GUGUGUUGGU	RNCMPT00187	UGUGGUG	7	BRUNOL6	0.000641343	0.0654169	0.0395932	-1
	AACUGACAAG	RNCMPT00047	ACUAACA	7	QKI	0.000667805	0.0681161	0.0397253	-1
	UUUUUUUUGA	RNCMPT00032	UUAUUUU	7	HuR	0.00097986	0.0999457	0.00855512	0
	UUUUUUUUAG	RNCMPT00269	ACUUUCU	7	PTBP1	0.00111153	0.113376	0.010838	0
	AGAAAAAAAU	RNCMPT00064	AGAAAAA	7	SART3	0.00102811	0.104867	0.0327125	0
	AGAAAAAAAU	RNCMPT00155	AGAAAAA	7	PABPC1	0.00102811	0.104867	0.0327125	0
	UUUUUUUUGA	RNCMPT00086	UUUGUUU	7	ZC3H14	0.00126315	0.128842	0.00919045	0
	UUUUUUUUGA	RNCMPT00112	UUUGUUU	7	HuR	0.00126315	0.128842	0.00919045	0
	GUGUGUUGGU	RNCMPT00004	UGUGUGU	7	BRUNOL4	0.00111402	0.11363	0.0395932	-1
	UUUUUUUUGA	RNCMPT00117	UUUGUUU	7	HuR	0.0014271	0.145565	0.00958461	0
	AAGAAAUAAA	RNCMPT00064	AGAAAAA	7	SART3	0.00103763	0.105838	0.0497782	-1
	AAGAAAUAAA	RNCMPT00155	AGAAAAA	7	PABPC1	0.00103763	0.105838	0.0497782	-1
	GUGUGUUGGU	RNCMPT00166	UGUGUGU	6	BRUNOL5	0.0012253	0.124981	0.0395932	1
	AAGAGAAAGA	RNCMPT00064	AGAAAAA	7	SART3	0.00139066	0.141847	0.0263646	-3
	AAGAGAAAGA	RNCMPT00155	AGAAAAA	7	PABPC1	0.00139066	0.141847	0.0263646	-3
	UUCCCUUUCU	RNCMPT00044	CCUUCCC	7	PCBP2	0.0013843	0.141199	0.0276142	-3
	UUCCCUUUCU	RNCMPT00012	CUUUUUU	6	CPEB2	0.00151221	0.154245	0.0276142	-4
	AACUGACAAG	RNCMPT00033	ACAAACA	7	IGF2BP2	0.00140398	0.143206	0.0397253	-1
	AACUGACAAG	RNCMPT00027	ACACACA	7	HNRNPL	0.00152432	0.155481	0.0397253	-1
	UUCCCUUUCU	RNCMPT00158	CUUUUUU	6	CPEB4	0.00165901	0.169219	0.0276142	-4
	UUCCCUUUCU	RNCMPT00186	CCUUUCC	7	PCBP1	0.00181873	0.18551	0.0276142	-3
	AACUGACAAG	RNCMPT00172	ACAAACA	7	IGF2BP3	0.00179474	0.183064	0.0397253	-1
	AACUGACAAG	RNCMPT00178	ACACACA	7	HNRPLL	0.00211694	0.215928	0.0397253	-1
	UUUUUUUUGA	RNCMPT00268	CUUUUCU	7	PTBP1	0.0025459	0.259682	0.0158773	0
	UUUUUUUUAG	RNCMPT00077	UUUUUUG	7	TIA1	0.00378558	0.386129	0.0330384	0
	UUUUUUUUAG	RNCMPT00032	UUAUUUU	7	HuR	0.00414132	0.422415	0.0330384	0
	UUUUUUUUAG	RNCMPT00159	UUUUUUG	7	RALY	0.00452925	0.461984	0.0331221	0
AGO3	CGCAGCCCGG	RNCMPT00085	GCAGCGC	7	ZC3H10	8.67221e-06	0.000884565	0.000820596	-1
	UUCUCUUUUU	RNCMPT00158	CUUUUUU	7	CPEB4	8.05357e-05	0.00821464	0.00494343	-2
	UUCUUUUUUA	RNCMPT00158	CUUUUUU	7	CPEB4	7.06778e-05	0.00720914	0.00628247	-2
	AAAAAAAAAA	RNCMPT00043	AAAAAAA	7	PABPC4	7.93202e-05	0.00809067	0.00755027	0
	UUCUCUUUUU	RNCMPT00012	CUUUUUU	7	CPEB2	0.000125778	0.0128293	0.00494343	-2
	UACCACUUUU	RNCMPT00012	CUUUUUU	7	CPEB2	0.000111005	0.0113225	0.0102035	-3
	UUCUCUUUUU	RNCMPT00268	CUUUUCU	7	PTBP1	0.000166841	0.0170178	0.00494343	-2
	UUCUUUUUUA	RNCMPT00012	CUUUUUU	7	CPEB2	0.000201743	0.0205778	0.00784231	-2
	UACCACUUUU	RNCMPT00158	CUUUUUU	7	CPEB4	0.000236372	0.02411	0.0108636	-3
	CACAUUUCCC	RNCMPT00044	CCUUCCC	7	PCBP2	0.00021251	0.021676	0.0201206	-2
	UUCUUUUUUA	RNCMPT00025	AUUUUUU	7	HNRNPC	0.000352904	0.0359962	0.00784231	-2
	UUCUUUUUUA	RNCMPT00167	AUUUUUU	7	HNRNPCL1	0.000352904	0.0359962	0.00784231	-2
	GGAAACAAUU	RNCMPT00153	GAAAACC	7	PABPC3	0.000246054	0.0250975	0.0225549	0
	GGAGCAAACA	RNCMPT00153	GAAAACC	7	PABPC3	0.00027883	0.0284407	0.0208193	-3
	CAAUUACAUU	RNCMPT00053	AUACAUU	7	RBM41	0.000255528	0.0260638	0.0233308	-3
	AAUAAAAGAA	RNCMPT00169	AUAAAAG	7	KHDRBS1	0.000285587	0.0291299	0.0276068	-1
	CCGCCCCCCC	RNCMPT00044	CCUUCCC	7	PCBP2	0.000298636	0.0304609	0.0295492	-3
	UUCUUUUUUA	RNCMPT00268	CUUUUCU	7	PTBP1	0.00051113	0.0521353	0.00908676	-2
	UACCACUUUU	RNCMPT00269	ACUUUCU	6	PTBP1	0.000691954	0.0705793	0.0212013	-4
	GAGACAGAAU	RNCMPT00156	GACAGAU	7	CNOT4	0.000489816	0.0499613	0.048708	-2
	AAUUAUCCAG	RNCMPT00170	AAUCCAG	7	RBM6	0.000519142	0.0529525	0.0495697	-3
	GAGAGAUAAC	RNCMPT00064	AGAAAAA	7	SART3	0.000836716	0.0853451	0.037889	-3
	GAGAGAUAAC	RNCMPT00155	AGAAAAA	7	PABPC1	0.000836716	0.0853451	0.037889	-3
	AAAAAAAAAA	RNCMPT00064	AGAAAAA	7	SART3	0.00100406	0.102415	0.031858	0
	AAAAAAAAAA	RNCMPT00155	AGAAAAA	7	PABPC1	0.00100406	0.102415	0.031858	0
	UUUACUUUCC	RNCMPT00032	UUAUUUU	7	HuR	0.00090892	0.0927098	0.0429138	-1
	CCUUUGUGCU	RNCMPT00186	CCUUUCC	7	PCBP1	0.000936264	0.0954989	0.043914	0
	UUCUUUUUUA	RNCMPT00032	UUAUUUU	7	HuR	0.00122575	0.125026	0.015565	0
	UUCUUUUUUA	RNCMPT00274	UUUUUUU	7	HuR	0.00122575	0.125026	0.015565	0
	CACAUUUCCC	RNCMPT00186	CCUUUCC	7	PCBP1	0.000959466	0.0978655	0.0454215	-2
	CCUUUGUGCU	RNCMPT00268	CUUUUCU	7	PTBP1	0.0010355	0.105621	0.043914	0
	UUUACUUUCC	RNCMPT00053	AUACAUU	7	RBM41	0.00135445	0.138154	0.0429138	-1
	UUCUUUUUUA	RNCMPT00077	UUUUUUG	7	TIA1	0.00162405	0.165653	0.018045	-3
	CGCAGCCCGG	RNCMPT00113	GCGCGGG	6	RBM4	0.00141276	0.144102	0.0436872	-4
	UUUACUUUCC	RNCMPT00186	CCUUUCC	7	PCBP1	0.00149662	0.152655	0.0429138	-3
	UUCUCUUUUU	RNCMPT00079	UUUUUUC	7	U2AF2	0.00174085	0.177567	0.0224938	-2
	CGCAGCCCGG	RNCMPT00045	GCGCGCG	6	PPRC1	0.00169099	0.172481	0.0436872	-4
	CGCAGCCCGG	RNCMPT00052	GCGCGGG	6	RBM4	0.00184678	0.188371	0.0436872	-4
	UUCUCUUUUU	RNCMPT00167	AUUUUUU	7	HNRNPCL1	0.00210594	0.214806	0.0224938	-2
	UUCUCUUUUU	RNCMPT00269	ACUUUCU	7	PTBP1	0.00210594	0.214806	0.0224938	-3
	UUCUCUUUUU	RNCMPT00274	UUUUUUU	7	HuR	0.00210594	0.214806	0.0224938	-3
	UUCUUUUUUA	RNCMPT00159	UUUUUUG	7	RALY	0.00225211	0.229716	0.0222431	-3
	UUCUCUUUUU	RNCMPT00025	AUUUUUU	7	HNRNPC	0.00231107	0.235729	0.0224938	-2
	UACCACUUUU	RNCMPT00268	CUUUUCU	7	PTBP1	0.00216293	0.220619	0.0446569	-3
	UUCUCUUUUU	RNCMPT00032	UUAUUUU	7	HuR	0.00253055	0.258116	0.0224938	-3
	UUCUCUUUUU	RNCMPT00165	UUUUUUC	7	TIA1	0.00253055	0.258116	0.0224938	-2
	UACCACUUUU	RNCMPT00167	AUUUUUU	7	HNRNPCL1	0.00271029	0.27645	0.0446569	-3
	UACCACUUUU	RNCMPT00025	AUUUUUU	7	HNRNPC	0.00302692	0.308746	0.0446569	-3
	UUCUUUUUUA	RNCMPT00086	UUUGUUU	7	ZC3H14	0.00340374	0.347181	0.0302554	-1
	UACCACUUUU	RNCMPT00079	UUUUUUC	6	U2AF2	0.0034008	0.346881	0.0446569	-4
	UUCUUUUUUA	RNCMPT00112	UUUGUUU	7	HuR	0.00375187	0.382691	0.0303181	-1
[truncated: 2,238 more rows]

## Sheet: circSLNN_all_motif
Protein Name	Motif Found by circSLNN
[truncated: 2,368 more rows]

## Sheet: SLNN_motif_match_known_motifdb
Protein Name	Motif found by circSLNN	Known motif in database	Known motif sequence	Overlap	Gene Annotation	p-value	E-value	q-value	Optimal_offset
[truncated: 1,190 more rows]

[truncated: 4 more sheets: SLNN_match_motif_sorted, iCircRBP-DHN_all_motif, DHN_motif_match_known_motifdb, DHN_match_motif_sorted]
